# Supplementary material for: Host methylation predicts SARS-CoV-2 infection and clinical outcome
Source: Commun Med (Lond). 2021 Oct 26;1:42. doi: 10.1038/s43856-021-00042-y (PMC8767772; doi:10.1038/s43856-021-00042-y)
Supplement: Supplementary file 1 — Supplementary Data 1 [file 43856_2021_42_MOESM1_ESM.xlsx]

## Sheet: Sheet1
Supplementary Data 1. Custom Illumina Infinium methylation probes included on arrays. Includes probe ID, chromosomal mapping, overlapping genes, transcripts, and transcript features from NCBI, probe type information, if the probe maps to multiple chromosomal loci, and whether the probe was included in manuscript analysis.
Probe_ID	Chromosome	Coordinate	Gene_NCBI	Transcript_NCBI	Feature_NCBI	M	U	DESIGN	COLOR_CHANNEL	Strand	Multimapping	Included_in_Analysis
cg00012362_BC21	chr1	153599487	S100A13	NM_001024210.2	TSSBody	NA	55692905	II	Both	-	FALSE	TRUE
cg00014176_TC21	chr15	74315106	PML	NM_033246.2	TSSBody	NA	55725942	II	Both	+	FALSE	TRUE
cg00020172_BC21	chr6	31050373	NA	NA	NA	NA	40622876	II	Both	-	FALSE	TRUE
cg00028881_BC21	chr6	31632939	GPANK1	NM_001199237.1	TSSBody	NA	89700838	II	Both	-	FALSE	TRUE
cg00030918_TC21	chr1	152679697	NA	NA	NA	NA	6604553	II	Both	+	FALSE	TRUE
cg00031105_TC21	chr6	33166117	RXRB	NM_001291989.1	TSSBody	NA	33715168	II	Both	+	FALSE	TRUE
cg00034425_BC21	chr6	30864248	DDR1	NM_001297652.1	TSSBody	NA	1697338	II	Both	-	FALSE	TRUE
cg00034425_TC21	chr6	30864248	DDR1	NM_001297652.1	TSSBody	NA	92700448	II	Both	+	FALSE	TRUE
cg00040423_BC21	chr6	30293951	TRIM39	NM_001369522.1	TSS1500	NA	5711223	II	Both	-	FALSE	TRUE
cg00045190_TC21	chr6	33216612	HCG25	NR_044997.1	TSS1500	NA	76810305	II	Both	+	FALSE	TRUE
cg00065481_TC21	chr1	2485643	TNFRSF14-AS1	NR_037844.2	TSSBody	NA	90715537	II	Both	+	FALSE	TRUE
cg00065482_BC21	chr1	2485650	TNFRSF14-AS1	NR_037844.2	TSSBody	NA	41664595	II	Both	-	FALSE	TRUE
cg00065484_TC21	chr1	2485722	TNFRSF14-AS1	NR_037844.2	TSSBody	NA	98725428	II	Both	+	FALSE	TRUE
cg00065490_BC21	chr1	2485866	TNFRSF14-AS1	NR_037844.2	TSSBody	NA	10656253	II	Both	-	FALSE	TRUE
cg00065499_BC21	chr1	2488900	TNFRSF14	NM_001297605.1	TSSBody	NA	70776118	II	Both	-	FALSE	TRUE
cg00065499_TC21	chr1	2488900	TNFRSF14	NM_001297605.1	TSSBody	NA	55788222	II	Both	+	FALSE	TRUE
cg00065501_TC21	chr1	2488931	TNFRSF14	NM_001297605.1	TSSBody	NA	97763979	II	Both	+	FALSE	TRUE
cg00065502_TC21	chr1	2488944	TNFRSF14	NM_001297605.1	TSSBody	NA	37663122	II	Both	+	FALSE	TRUE
cg00065509_TC21	chr1	2489200	TNFRSF14	NM_001297605.1	TSSBody	NA	19764233	II	Both	+	FALSE	TRUE
cg00065510_BC21	chr1	2489214	TNFRSF14	NM_001297605.1	TSSBody	NA	80788853	II	Both	-	FALSE	TRUE
cg00065511_BC21	chr1	2489230	TNFRSF14	NM_001297605.1	TSSBody	NA	91710359	II	Both	-	FALSE	TRUE
cg00065512_BC21	chr1	2489248	TNFRSF14	NM_001297605.1	TSSBody	NA	61749124	II	Both	-	FALSE	TRUE
cg00065513_TC21	chr1	2486286	TNFRSF14-AS1	NR_037844.2	TSSBody	NA	68653534	II	Both	+	FALSE	TRUE
cg00065514_BC21	chr1	2486312	TNFRSF14	NM_001297605.1	TSS1500	NA	16804549	II	Both	-	FALSE	TRUE
cg00065514_TC21	chr1	2486312	TNFRSF14	NM_001297605.1	TSS1500	NA	66801836	II	Both	+	FALSE	TRUE
cg00065517_TC21	chr1	2486469	TNFRSF14	NM_001297605.1	TSS1500	NA	2769229	II	Both	+	FALSE	TRUE
cg00065518_TC21	chr1	2486560	TNFRSF14	NM_001297605.1	TSS1500	NA	31758939	II	Both	+	FALSE	TRUE
cg00065519_BC21	chr1	2486637	TNFRSF14	NM_001297605.1	TSS1500	NA	86759507	II	Both	-	FALSE	TRUE
cg00065520_BC21	chr1	2486682	TNFRSF14	NM_001297605.1	TSS1500	NA	26725889	II	Both	-	FALSE	TRUE
cg00065520_TC21	chr1	2486682	TNFRSF14	NM_001297605.1	TSS1500	NA	99746103	II	Both	+	FALSE	TRUE
cg00065521_BC21	chr1	2486687	TNFRSF14	NM_001297605.1	TSS1500	NA	25631929	II	Both	-	FALSE	TRUE
cg00065525_BC21	chr1	2486761	TNFRSF14	NM_001297605.1	TSS1500	NA	65644874	II	Both	-	FALSE	TRUE
cg00065526_BC21	chr1	2486804	TNFRSF14	NM_001297605.1	TSS1500	NA	94764256	II	Both	-	FALSE	TRUE
cg00065527_TC21	chr1	2486868	TNFRSF14	NM_001297605.1	TSS1500	NA	60805122	II	Both	+	FALSE	TRUE
cg00065532_BC21	chr1	2487105	TNFRSF14	NM_001297605.1	TSS1500	NA	88632561	II	Both	-	FALSE	TRUE
cg00065532_TC21	chr1	2487105	TNFRSF14	NM_001297605.1	TSS1500	NA	3617966	II	Both	+	FALSE	TRUE
cg00065533_BC21	chr1	2487143	TNFRSF14	NM_001297605.1	TSS1500	NA	60705186	II	Both	-	FALSE	TRUE
cg00065541_BC21	chr1	2487230	TNFRSF14	NM_001297605.1	TSS1500	NA	52704260	II	Both	-	FALSE	TRUE
cg00065542_TC21	chr1	2487262	TNFRSF14	NM_001297605.1	TSS1500	NA	6712928	II	Both	+	FALSE	TRUE
cg00065543_BC21	chr1	2487285	TNFRSF14	NM_001297605.1	TSS1500	NA	68711291	II	Both	-	FALSE	TRUE
cg00065546_BC21	chr1	2487414	TNFRSF14	NM_001297605.1	TSS1500	NA	34694822	II	Both	-	FALSE	TRUE
cg00065547_TC21	chr1	2487416	TNFRSF14	NM_001297605.1	TSS1500	NA	2688105	II	Both	+	FALSE	TRUE
cg00065550_TC21	chr1	2487505	TNFRSF14	NM_001297605.1	TSS1500	NA	8788391	II	Both	+	FALSE	TRUE
cg00065551_BC21	chr1	2487551	TNFRSF14	NM_001297605.1	TSS1500	NA	9632364	II	Both	-	FALSE	TRUE
cg00065551_TC21	chr1	2487551	TNFRSF14	NM_001297605.1	TSS1500	NA	49758542	II	Both	+	FALSE	TRUE
cg00065552_BC21	chr1	2487571	TNFRSF14	NM_001297605.1	TSS1500	NA	76766298	II	Both	-	FALSE	TRUE
cg00065552_TC21	chr1	2487571	TNFRSF14	NM_001297605.1	TSS1500	NA	17790949	II	Both	+	FALSE	TRUE
cg00065554_BC21	chr1	2487659	TNFRSF14	NM_001297605.1	TSS200	NA	87710594	II	Both	-	FALSE	TRUE
cg00065554_TO21	chr1	2487659	TNFRSF14	NM_001297605.1	TSS200	NA	64733231	II	Both	+	FALSE	TRUE
cg00065555_TC21	chr1	2487664	TNFRSF14	NM_001297605.1	TSS200	NA	9660822	II	Both	+	FALSE	TRUE
cg00065557_TC21	chr1	2487751	TNFRSF14	NM_001297605.1	TSS200	NA	97607897	II	Both	+	FALSE	TRUE
cg00065563_BC21	chr1	2487855	TNFRSF14	NM_001297605.1	TSSBody	NA	97756461	II	Both	-	FALSE	TRUE
cg00065571_BC21	chr1	2488025	TNFRSF14	NM_001297605.1	TSSBody	NA	58770234	II	Both	-	FALSE	TRUE
cg00065571_TO21	chr1	2488025	TNFRSF14	NM_001297605.1	TSSBody	NA	49784203	II	Both	+	FALSE	TRUE
cg00065572_TC21	chr1	2488079	TNFRSF14	NM_001297605.1	TSSBody	NA	43723110	II	Both	+	FALSE	TRUE
cg00065573_TC21	chr1	2488087	TNFRSF14	NM_001297605.1	TSSBody	NA	5793263	II	Both	+	FALSE	TRUE
cg00065584_TC21	chr1	2488313	TNFRSF14	NM_001297605.1	TSSBody	NA	79690855	II	Both	+	FALSE	TRUE
cg00065585_TC21	chr1	2488398	TNFRSF14	NM_001297605.1	TSSBody	NA	86607586	II	Both	+	FALSE	TRUE
cg00065586_BC21	chr1	2488421	TNFRSF14	NM_001297605.1	TSSBody	NA	5763238	II	Both	-	FALSE	TRUE
cg00065589_BC21	chr1	2488491	TNFRSF14	NM_001297605.1	TSSBody	NA	88723457	II	Both	-	FALSE	TRUE
cg00065590_BC21	chr1	2488501	TNFRSF14	NM_001297605.1	TSSBody	NA	41602223	II	Both	-	FALSE	TRUE
cg00065592_BC21	chr1	2488510	TNFRSF14	NM_001297605.1	TSSBody	NA	97772222	II	Both	-	FALSE	TRUE
cg00065592_TC21	chr1	2488510	TNFRSF14	NM_001297605.1	TSSBody	NA	68705111	II	Both	+	FALSE	TRUE
cg00065593_BC21	chr1	2488531	TNFRSF14	NM_001297605.1	TSSBody	NA	13605252	II	Both	-	FALSE	TRUE
cg00065596_TC21	chr1	2488702	TNFRSF14	NM_001297605.1	TSSBody	NA	90683258	II	Both	+	FALSE	TRUE
cg00065596_TO21	chr1	2488702	TNFRSF14	NM_001297605.1	TSSBody	NA	52810550	II	Both	+	FALSE	TRUE
cg00065597_BC21	chr1	2488720	TNFRSF14	NM_001297605.1	TSSBody	NA	98767131	II	Both	-	FALSE	TRUE
cg00065601_TC21	chr1	2488994	TNFRSF14	NM_001297605.1	TSSBody	NA	34752160	II	Both	+	FALSE	TRUE
cg00065603_TC21	chr1	2489032	TNFRSF14	NM_001297605.1	TSSBody	NA	72752205	II	Both	+	FALSE	TRUE
cg00065604_BC21	chr1	2489060	TNFRSF14	NM_001297605.1	TSSBody	NA	43709988	II	Both	-	FALSE	TRUE
cg00065609_BC21	chr1	2489534	TNFRSF14	NM_001297605.1	TSSBody	NA	93713335	II	Both	-	FALSE	TRUE
cg00065610_BC21	chr1	2489553	TNFRSF14	NM_001297605.1	TSSBody	NA	59612575	II	Both	-	FALSE	TRUE
cg00065610_TC21	chr1	2489553	TNFRSF14	NM_001297605.1	TSSBody	NA	3798879	II	Both	+	FALSE	TRUE
cg00065611_BC21	chr1	2489597	TNFRSF14	NM_001297605.1	TSSBody	NA	22664598	II	Both	-	FALSE	TRUE
cg00065611_TC21	chr1	2489597	TNFRSF14	NM_001297605.1	TSSBody	NA	22796206	II	Both	+	FALSE	TRUE
cg00065611_TO21	chr1	2489597	TNFRSF14	NM_001297605.1	TSSBody	NA	75669153	II	Both	+	FALSE	TRUE
cg00065612_BC21	chr1	2489647	TNFRSF14	NM_001297605.1	TSSBody	NA	76748462	II	Both	-	FALSE	TRUE
cg00065612_TC21	chr1	2489647	TNFRSF14	NM_001297605.1	TSSBody	NA	2810824	II	Both	+	FALSE	TRUE
cg00065612_TO21	chr1	2489647	TNFRSF14	NM_001297605.1	TSSBody	NA	52795907	II	Both	+	FALSE	TRUE
cg00065614_BC21	chr1	2489707	TNFRSF14	NM_001297605.1	TSSBody	NA	80796435	II	Both	-	FALSE	TRUE
cg00065615_TC21	chr1	2489709	TNFRSF14	NM_001297605.1	TSSBody	NA	2730465	II	Both	+	FALSE	TRUE
cg00065617_TC21	chr1	2489746	TNFRSF14	NM_001297605.1	TSSBody	NA	96730205	II	Both	+	FALSE	TRUE
cg00065620_BC21	chr1	2489787	TNFRSF14	NM_001297605.1	TSSBody	NA	86604870	II	Both	-	FALSE	TRUE
cg00065621_BC21	chr1	2489804	TNFRSF14	NM_001297605.1	TSSBody	NA	5776873	II	Both	-	FALSE	TRUE
cg00065621_TC21	chr1	2489804	TNFRSF14	NM_001297605.1	TSSBody	NA	63771820	II	Both	+	FALSE	TRUE
cg00065622_TC21	chr1	2489815	TNFRSF14	NM_001297605.1	TSSBody	NA	78650376	II	Both	+	FALSE	TRUE
cg00065623_BC21	chr1	2489926	TNFRSF14	NM_001297605.1	TSSBody	NA	67725298	II	Both	-	FALSE	TRUE
cg00065623_TO21	chr1	2489926	TNFRSF14	NM_001297605.1	TSSBody	NA	17607967	II	Both	+	FALSE	TRUE
cg00065624_BO21	chr1	2489938	TNFRSF14	NM_001297605.1	TSSBody	NA	45774951	II	Both	-	FALSE	TRUE
cg00065631_TC21	chr1	2490121	TNFRSF14	NM_001297605.1	TSSBody	NA	3654442	II	Both	+	FALSE	TRUE
cg00065632_TC21	chr1	2490147	TNFRSF14	NM_001297605.1	TSSBody	NA	69673266	II	Both	+	FALSE	TRUE
cg00065634_TC21	chr1	2490187	TNFRSF14	NM_001297605.1	TSSBody	NA	60742934	II	Both	+	FALSE	TRUE
cg00065635_TC21	chr1	2490219	TNFRSF14	NM_001297605.1	TSSBody	NA	78713215	II	Both	+	FALSE	TRUE
cg00065639_TC21	chr1	2490435	TNFRSF14	NM_001297605.1	TSSBody	NA	97771850	II	Both	+	FALSE	TRUE
cg00065640_BC21	chr1	2490452	TNFRSF14	NM_001297605.1	TSSBody	NA	75725836	II	Both	-	FALSE	TRUE
cg00065640_TO21	chr1	2490452	TNFRSF14	NM_001297605.1	TSSBody	NA	92668203	II	Both	+	FALSE	TRUE
cg00065641_BC21	chr1	2490459	TNFRSF14	NM_001297605.1	TSSBody	NA	46710266	II	Both	-	FALSE	TRUE
cg00065641_TC21	chr1	2490459	TNFRSF14	NM_001297605.1	TSSBody	NA	45776963	II	Both	+	FALSE	TRUE
cg00065642_BC21	chr1	2490513	TNFRSF14	NM_001297605.1	TSSBody	NA	33692177	II	Both	-	FALSE	TRUE
cg00065643_BC21	chr1	2490535	TNFRSF14	NM_001297605.1	TSSBody	NA	5681954	II	Both	-	FALSE	TRUE
cg00065646_BC21	chr1	2490898	TNFRSF14	NM_001297605.1	TSSBody	NA	41638957	II	Both	-	FALSE	TRUE
cg00065648_BC21	chr1	2490928	TNFRSF14	NM_001297605.1	TSSBody	NA	59697284	II	Both	-	FALSE	TRUE
cg00065649_TC21	chr1	2490942	TNFRSF14	NM_001297605.1	TSSBody	NA	89652552	II	Both	+	FALSE	TRUE
cg00065650_BC21	chr1	2490975	TNFRSF14	NM_001297605.1	TSSBody	NA	69746573	II	Both	-	FALSE	TRUE
cg00065650_TC21	chr1	2490975	TNFRSF14	NM_001297605.1	TSSBody	NA	76775551	II	Both	+	FALSE	TRUE
cg00065651_BC21	chr1	2490978	TNFRSF14	NM_001297605.1	TSSBody	NA	89717380	II	Both	-	FALSE	TRUE
cg00065651_TC21	chr1	2490978	TNFRSF14	NM_001297605.1	TSSBody	NA	89689448	II	Both	+	FALSE	TRUE
cg00065652_BC21	chr1	2491019	TNFRSF14	NM_001297605.1	TSSBody	NA	87746841	II	Both	-	FALSE	TRUE
cg00065658_BC21	chr1	2491163	TNFRSF14	NM_001297605.1	TSSBody	NA	15791962	II	Both	-	FALSE	TRUE
cg00065658_TC21	chr1	2491163	TNFRSF14	NM_001297605.1	TSSBody	NA	93654377	II	Both	+	FALSE	TRUE
cg00065658_TO21	chr1	2491163	TNFRSF14	NM_001297605.1	TSSBody	NA	79765902	II	Both	+	FALSE	TRUE
cg00065659_TC21	chr1	2491205	TNFRSF14	NM_001297605.1	TSSBody	NA	97761271	II	Both	+	FALSE	TRUE
cg00065660_BC21	chr1	2491219	TNFRSF14	NM_001297605.1	TSSBody	NA	61788946	II	Both	-	FALSE	TRUE
cg00065661_TC21	chr1	2491228	TNFRSF14	NM_001297605.1	TSSBody	NA	99799578	II	Both	+	FALSE	TRUE
cg00065665_BC21	chr1	2491282	TNFRSF14	NM_001297605.1	TSSBody	NA	47744125	II	Both	-	FALSE	TRUE
cg00065667_BC21	chr1	2491308	TNFRSF14	NM_001297605.1	TSSBody	NA	28618284	II	Both	-	FALSE	TRUE
cg00065668_BC21	chr1	2491341	TNFRSF14	NM_001297605.1	TSSBody	NA	9682308	II	Both	-	FALSE	TRUE
cg00065670_BC21	chr1	2491362	TNFRSF14	NM_001297605.1	TSSBody	NA	73737121	II	Both	-	FALSE	TRUE
cg00065679_BC21	chr1	2491472	TNFRSF14	NM_001297605.1	TSSBody	NA	84800158	II	Both	-	FALSE	TRUE
cg00065680_TC21	chr1	2491497	TNFRSF14	NM_001297605.1	TSSBody	NA	5799899	II	Both	+	FALSE	TRUE
cg00065686_BC21	chr1	2491807	TNFRSF14	NM_001297605.1	TSSBody	NA	87618434	II	Both	-	FALSE	TRUE
cg00065686_TC21	chr1	2491807	TNFRSF14	NM_001297605.1	TSSBody	NA	21680930	II	Both	+	FALSE	TRUE
cg00065687_BC21	chr1	2491842	TNFRSF14	NM_001297605.1	TSSBody	NA	9777954	II	Both	-	FALSE	TRUE
cg00065689_BC21	chr1	2491939	TNFRSF14	NM_001297605.1	TSSBody	NA	79762858	II	Both	-	FALSE	TRUE
cg00065690_BC21	chr1	2491958	TNFRSF14	NM_001297605.1	TSSBody	NA	14738114	II	Both	-	FALSE	TRUE
cg00065691_BC21	chr1	2492004	TNFRSF14	NM_001297605.1	TSSBody	NA	90623940	II	Both	-	FALSE	TRUE
cg00065691_TO21	chr1	2492004	TNFRSF14	NM_001297605.1	TSSBody	NA	81780319	II	Both	+	FALSE	TRUE
cg00065693_BC21	chr1	2492067	TNFRSF14	NM_001297605.1	TSSBody	NA	81728552	II	Both	-	FALSE	TRUE
cg00065695_BC21	chr1	2492165	TNFRSF14	NM_001297605.1	TSSBody	NA	3768199	II	Both	-	FALSE	TRUE
cg00065696_TC21	chr1	2492205	TNFRSF14	NM_001297605.1	TSSBody	NA	90801833	II	Both	+	FALSE	TRUE
cg00065697_BC21	chr1	2492227	TNFRSF14	NM_001297605.1	TSSBody	NA	85610868	II	Both	-	FALSE	TRUE
cg00065697_TC21	chr1	2492227	TNFRSF14	NM_001297605.1	TSSBody	NA	68706175	II	Both	+	FALSE	TRUE
cg00065698_BC21	chr1	2492267	TNFRSF14	NM_001297605.1	TSSBody	NA	73802211	II	Both	-	FALSE	TRUE
cg00065699_BC21	chr1	2492289	TNFRSF14	NM_001297605.1	TSSBody	NA	75723274	II	Both	-	FALSE	TRUE
cg00065699_BO21	chr1	2492289	TNFRSF14	NM_001297605.1	TSSBody	NA	26693284	II	Both	-	FALSE	TRUE
cg00065699_TC21	chr1	2492289	TNFRSF14	NM_001297605.1	TSSBody	NA	66613863	II	Both	+	FALSE	TRUE
cg00065700_TC21	chr1	2492540	TNFRSF14	NM_001297605.1	TSSBody	NA	78642176	II	Both	+	FALSE	TRUE
cg00065701_TC21	chr1	2492625	TNFRSF14	NM_001297605.1	TSSBody	NA	68713959	II	Both	+	FALSE	TRUE
cg00065708_BC21	chr1	2492934	TNFRSF14	NM_001297605.1	TSSBody	NA	67697889	II	Both	-	FALSE	TRUE
cg00065710_TC21	chr1	2493089	TNFRSF14	NM_001297605.1	TSSBody	NA	39805151	II	Both	+	FALSE	TRUE
cg00065713_BC21	chr1	2493129	TNFRSF14	NM_001297605.1	TSSBody	NA	89630829	II	Both	-	FALSE	TRUE
cg00065714_BC21	chr1	2493136	TNFRSF14	NM_001297605.1	TSSBody	NA	5776435	II	Both	-	FALSE	TRUE
cg00065715_TC21	chr1	2493190	TNFRSF14	NM_001297605.1	TSSBody	NA	93776355	II	Both	+	FALSE	TRUE
cg00070944_TC21	chr17	41162751	IFI35	NM_001330230.2	TSSBody	NA	8725264	II	Both	+	FALSE	TRUE
cg00079638_BC21	chr15	45003652	B2M	NM_004048.3	TSS200	NA	87796454	II	Both	-	FALSE	TRUE
cg00082491_BC21	chr6	31633028	GPANK1	NM_001199237.1	TSSBody	NA	9794571	II	Both	-	FALSE	TRUE
cg00089464_BC21	chr6	29717223	HLA-F-AS1	NR_026972.1	TSS1500	NA	8757821	II	Both	-	FALSE	TRUE
cg00119197_BC21	chr4	103422974	NFKB1	NM_001165412.2	TSSBody	NA	95793470	II	Both	-	FALSE	TRUE
cg00137065_TC1	chr2	25763719	DTNB	NM_001256304.2	TSSBody	3604542	96704129	I	Red	+	TRUE	TRUE
cg00137216_BC1	chr1	213323801	RPS6KC1	NM_001349665.1	TSSBody	5773483	69675951	I	Red	-	TRUE	TRUE
cg00137218_BC1	chr9	6798493	KDM4C	NM_001146696.2	TSSBody	87604113	44697832	I	Grn	-	TRUE	TRUE
cg00141143_BO21	chr6	31587821	PRRC2A	NM_080686.3	TSS1500	NA	22775154	II	Both	-	FALSE	TRUE
cg00141143_TC21	chr6	31587821	PRRC2A	NM_080686.3	TSS1500	NA	76713935	II	Both	+	FALSE	TRUE
cg00143020_BO21	chr14	24647176	REC8	NM_005132.3	TSSBody	NA	31603915	II	Both	-	FALSE	TRUE
cg00143020_TC21	chr14	24647176	REC8	NM_005132.3	TSSBody	NA	26749189	II	Both	+	FALSE	TRUE
cg00143020_TO21	chr14	24647176	REC8	NM_005132.3	TSSBody	NA	84693302	II	Both	+	FALSE	TRUE
cg00151089_TC21	chr6	29624824	MOG	NM_206814.6	TSS200	NA	43798992	II	Both	+	FALSE	TRUE
cg00175161_TC1	chr5	88032138	MEF2C	NM_001364330.2	TSSBody	95780382	9796365	I	Red	+	TRUE	TRUE
cg00180097_BC21	chr6	31601157	PRRC2A	NM_080686.3	TSSBody	NA	76764174	II	Both	-	FALSE	TRUE
cg00188321_BC21	chr6	33358615	KIFC1	NM_002263.4	TSS1500	NA	35643567	II	Both	-	FALSE	TRUE
cg00188321_TC21	chr6	33358615	KIFC1	NM_002263.4	TSS1500	NA	73637238	II	Both	+	FALSE	TRUE
cg00195218_BC21	chr19	45504516	RELB	NM_006509.4	TSS1500	NA	55680181	II	Both	-	FALSE	TRUE
cg00204743_TC21	chr6	30848726	NA	NA	NA	NA	8760991	II	Both	+	FALSE	TRUE
cg00210470_BC21	chr6	31581498	NA	NA	NA	NA	66806552	II	Both	-	FALSE	TRUE
cg00211738_BC21	chr6	33217075	HCG25	NR_044997.1	TSS1500	NA	62784956	II	Both	-	FALSE	TRUE
cg00226265_TC21	chr6	32134490	EGFL8	NM_030652.4	TSSBody	NA	20789877	II	Both	+	FALSE	TRUE
cg00232453_BC21	chr6	31864574	EHMT2	NM_006709.5	TSSBody	NA	60716902	II	Both	-	FALSE	TRUE
cg00232453_TC21	chr6	31864574	EHMT2	NM_006709.5	TSSBody	NA	2697909	II	Both	+	FALSE	TRUE
cg00242098_TC21	chr1	152730718	KPRP	NM_001025231.2	TSSBody	NA	75664972	II	Both	+	FALSE	TRUE
cg00244776_BC21	chr6	30883192	VARS2	NM_001167733.2	TSSBody	NA	26798599	II	Both	-	FALSE	TRUE
cg00255853_BC21	chr6	33176439	RING1	NM_002931.4	TSSBody	NA	10683208	II	Both	-	FALSE	TRUE
cg00267325_TC1	chr6	29691936	HLA-F	NM_018950.2	TSSBody	60806954	2764553	I	Grn	+	FALSE	TRUE
cg00267325_TC21	chr6	29691936	HLA-F	NM_018950.2	TSSBody	NA	81693933	II	Both	+	FALSE	TRUE
cg00280174_BC21	chr6	31845469	SLC44A4	NM_001178044.1	TSSBody	NA	71719897	II	Both	-	FALSE	TRUE
cg00280174_BO21	chr6	31845469	SLC44A4	NM_001178044.1	TSSBody	NA	63792229	II	Both	-	FALSE	TRUE
cg00280174_TC21	chr6	31845469	SLC44A4	NM_001178044.1	TSSBody	NA	16785855	II	Both	+	FALSE	TRUE
cg00290174_TC21	chr1	152177682	NA	NA	NA	NA	67689835	II	Both	+	FALSE	TRUE
cg00290174_TO21	chr1	152177682	NA	NA	NA	NA	70797828	II	Both	+	FALSE	TRUE
cg00293330_TC21	chr1	152572678	LCE3C	NM_178434.3	TSS200	NA	96803108	II	Both	+	FALSE	TRUE
cg00293330_TO21	chr1	152572678	LCE3C	NM_178434.3	TSS200	NA	43767886	II	Both	+	FALSE	TRUE
cg00298977_TC21	chr1	153175842	LELP1	NM_001010857.3	TSS200	NA	58630223	II	Both	+	FALSE	TRUE
cg00300233_BC21	chr1	153610800	CHTOP	NM_001244664.1	TSSBody	NA	62652135	II	Both	-	FALSE	TRUE
cg00304288_BC21	chr6	30294170	HCG18	NR_102327.1	TSSBody	NA	98750156	II	Both	-	FALSE	TRUE
cg00305797_BC21	chr4	186989236	TLR3	NM_003265.2	TSS1500	NA	3750363	II	Both	-	FALSE	TRUE
cg00305797_BO21	chr4	186989236	TLR3	NM_003265.2	TSS1500	NA	10770559	II	Both	-	FALSE	TRUE
cg00305797_TC21	chr4	186989236	TLR3	NM_003265.2	TSS1500	NA	84616115	II	Both	+	FALSE	TRUE
cg00346247_BC21	chr6	29716851	HLA-F-AS1	NR_026972.1	TSS200	NA	87627175	II	Both	-	FALSE	TRUE
cg00369658_BC21	chr11	57365088	SERPING1	NM_001032295.2	TSS1500	NA	51776172	II	Both	-	FALSE	TRUE
cg00378282_TC21	chr9	5124481	JAK2	NM_001322195.1	TSSBody	NA	41810581	II	Both	+	FALSE	TRUE
cg00399895_BC21	chr22	39472177	APOBEC3G	NM_001349436.1	TSS1500	NA	9745317	II	Both	-	FALSE	TRUE
cg00406188_TC21	chr1	152647216	LCE2C	NM_178429.3	TSS1500	NA	32700992	II	Both	+	FALSE	TRUE
cg00420808_TC21	chr6	33216383	HCG25	NR_044997.1	TSS1500	NA	97672879	II	Both	+	FALSE	TRUE
cg00433866_BC21	chr6	29623646	MOG	NM_206814.6	TSS1500	NA	38630841	II	Both	-	FALSE	TRUE
cg00433866_TC21	chr6	29623646	MOG	NM_206814.6	TSS1500	NA	45639158	II	Both	+	FALSE	TRUE
cg00448525_BC21	chr1	247581408	NLRP3	NM_001079821.2	TSSBody	NA	35766525	II	Both	-	FALSE	TRUE
cg00448525_BO21	chr1	247581408	NLRP3	NM_001079821.2	TSSBody	NA	6641322	II	Both	-	FALSE	TRUE
cg00456894_TC21	chr16	3096092	MMP25	NM_022468.5	TSS1500	NA	3743254	II	Both	+	FALSE	TRUE
cg00466425_BC21	chr6	30856491	DDR1	NM_001297652.1	TSSBody	NA	76654430	II	Both	-	FALSE	TRUE
cg00479451_BC21	chr6	33216368	HCG25	NR_044997.1	TSS1500	NA	26706955	II	Both	-	FALSE	TRUE
cg00482994_BC21	chr6	32945234	BRD2	NM_005104.4	TSSBody	NA	19611972	II	Both	-	FALSE	TRUE
cg00482994_TC21	chr6	32945234	BRD2	NM_005104.4	TSSBody	NA	76789848	II	Both	+	FALSE	TRUE
cg00491616_TC21	chr6	33379287	PHF1	NM_002636.5	TSSBody	NA	99669527	II	Both	+	FALSE	TRUE
cg00504902_TC21	chr6	29692183	HLA-F	NM_018950.2	TSSBody	NA	60777103	II	Both	+	FALSE	TRUE
cg00510758_TC1	chr7	107896777	NRCAM	NM_001193582.1	TSSBody	42697822	97723362	I	Red	+	TRUE	TRUE
cg00526791_BC21	chr6	30034717	PPP1R11	NM_021959.3	TSS1500	NA	55647105	II	Both	-	FALSE	TRUE
cg00526791_TC21	chr6	30034717	PPP1R11	NM_021959.3	TSS1500	NA	68771211	II	Both	+	FALSE	TRUE
cg00526791_TO21	chr6	30034717	PPP1R11	NM_021959.3	TSS1500	NA	49714260	II	Both	+	FALSE	TRUE
cg00533183_BC21	chr6	32810742	PSMB8-AS1	NR_037176.1	TSS1500	NA	91624111	II	Both	-	FALSE	TRUE
cg00533183_BO21	chr6	32810742	PSMB8-AS1	NR_037176.1	TSS1500	NA	94797961	II	Both	-	FALSE	TRUE
cg00533183_TC21	chr6	32810742	PSMB8-AS1	NR_037176.1	TSS1500	NA	61657267	II	Both	+	FALSE	TRUE
cg00533183_TO21	chr6	32810742	PSMB8-AS1	NR_037176.1	TSS1500	NA	7698240	II	Both	+	FALSE	TRUE
cg00546438_TC1	chr7	107896930	NRCAM	NM_001193582.1	TSSBody	86692946	67718970	I	Red	+	TRUE	TRUE
cg00550442_BC1	chr9	6807519	KDM4C	NM_001146696.2	TSSBody	26795566	81649595	I	Grn	-	TRUE	TRUE
cg00552704_BC21	chr6	32121420	LOC100507547	NR_037169.1	TSSBody	NA	46617113	II	Both	-	FALSE	TRUE
cg00563045_BO21	chr6	30878494	GTF2H4	NM_001517.5	TSSBody	NA	89809217	II	Both	-	FALSE	TRUE
cg00563045_TC21	chr6	30878494	GTF2H4	NM_001517.5	TSSBody	NA	68775953	II	Both	+	FALSE	TRUE
cg00588517_BC21	chr6	31895464	C2	NM_001282459.2	TSS200	NA	56699974	II	Both	-	FALSE	TRUE
cg00599401_TC21	chr6	30538989	ABCF1	NM_001090.3	TSS1500	NA	75775902	II	Both	+	FALSE	TRUE
cg00614280_BO1	chr6	31474903	MICB	NM_001289160.1	TSSBody	37793914	21630296	I	Grn	-	TRUE	TRUE
cg00614280_BO21	chr6	31474903	MICB	NM_001289160.1	TSSBody	NA	5803914	II	Both	-	TRUE	TRUE
cg00614280_TC1	chr6	31474903	MICB	NM_001289160.1	TSSBody	64753943	13755549	I	Red	+	FALSE	TRUE
cg00614280_TC21	chr6	31474903	MICB	NM_001289160.1	TSSBody	NA	43645541	II	Both	+	FALSE	TRUE
cg00624949_BC21	chr6	32134620	EGFL8	NM_030652.4	TSSBody	NA	50687157	II	Both	-	FALSE	TRUE
cg00629289_BC21	chr6	31461728	MICB-DT	NR_149132.1	TSSBody	NA	76602405	II	Both	-	FALSE	TRUE
cg00633793_TC1	chr1	40335723	TRIT1	NM_017646.6	TSSBody	88716239	26809130	I	Red	+	TRUE	TRUE
cg00640087_BC21	chr6	31707202	MSH5	NM_172165.3	TSS1500	NA	8671927	II	Both	-	FALSE	TRUE
cg00640087_BO21	chr6	31707202	MSH5	NM_172165.3	TSS1500	NA	64600240	II	Both	-	FALSE	TRUE
cg00640087_TC21	chr6	31707202	MSH5	NM_172165.3	TSS1500	NA	50654548	II	Both	+	FALSE	TRUE
cg00649377_BC21	chr6	30881728	VARS2	NM_001167733.2	TSS1500	NA	36744582	II	Both	-	FALSE	TRUE
cg00678158_TC21	chr6	30538836	ABCF1	NM_001090.3	TSS1500	NA	81717373	II	Both	+	FALSE	TRUE
cg00699337_TC21	chr12	12223296	BCL2L14	NM_138723.2	TSS1500	NA	71716915	II	Both	+	FALSE	TRUE
cg00716752_TC21	chr6	31588308	PRRC2A	NM_080686.3	TSS200	NA	75710254	II	Both	+	FALSE	TRUE
cg00720829_BC21	chr6	30131219	TRIM15	NM_033229.3	TSS200	NA	40765257	II	Both	-	FALSE	TRUE
cg00720829_BO21	chr6	30131219	TRIM15	NM_033229.3	TSS200	NA	82659825	II	Both	-	FALSE	TRUE
cg00741582_BC21	chr9	139802433	TRAF2	NM_021138.4	TSSBody	NA	95640293	II	Both	-	FALSE	TRUE
cg00766535_TC21	chr6	30717858	NA	NA	NA	NA	44770977	II	Both	+	FALSE	TRUE
cg00773370_TC21	chr12	6483772	SCNN1A	NM_001159575.1	TSSBody	NA	8803189	II	Both	+	FALSE	TRUE
cg00777968_BC21	chr6	32811647	PSMB8-AS1	NR_037176.1	TSS1500	NA	75779469	II	Both	-	FALSE	TRUE
cg00781298_BC21	chr9	4985156	JAK2	NM_001322199.1	TSS200	NA	79789541	II	Both	-	FALSE	TRUE
cg00795626_BC21	chr6	31632915	GPANK1	NM_001199237.1	TSSBody	NA	38704820	II	Both	-	FALSE	TRUE
cg00795626_TC21	chr6	31632915	GPANK1	NM_001199237.1	TSSBody	NA	9653318	II	Both	+	FALSE	TRUE
cg00805874_TC21	chr6	31867847	C2	NM_001282457.2	TSSBody	NA	15744211	II	Both	+	FALSE	TRUE
cg00824743_BC1	chr3	17359432	TBC1D5	NM_001349076.1	TSSBody	85697366	94791233	I	Red	-	TRUE	TRUE
cg00837838_BC21	chr15	45003774	B2M	NM_004048.3	TSSBody	NA	2678980	II	Both	-	FALSE	TRUE
cg00843339_BC21	chr6	31367527	MICA	NM_001289154.2	TSS1500	NA	41681294	II	Both	-	FALSE	TRUE
cg00868747_BC21	chr6	33216392	HCG25	NR_044997.1	TSS1500	NA	76780571	II	Both	-	FALSE	TRUE
cg00868747_TC21	chr6	33216392	HCG25	NR_044997.1	TSS1500	NA	40717125	II	Both	+	FALSE	TRUE
cg00872651_BC21	chr15	44038639	CATSPER2P1	NR_002318.2	TSS200	NA	3629267	II	Both	-	FALSE	TRUE
cg00879843_BC21	chr6	33239764	VPS52	NM_001289174.2	TSS200	NA	3734175	II	Both	-	FALSE	TRUE
cg00879843_TC21	chr6	33239764	VPS52	NM_001289174.2	TSS200	NA	53732987	II	Both	+	FALSE	TRUE
cg00881185_BC21	chr16	57023398	NLRC5	NM_001330552.2	TSS200	NA	78713461	II	Both	-	FALSE	TRUE
cg00887255_BC21	chr6	31600560	PRRC2A	NM_080686.3	TSSBody	NA	75725166	II	Both	-	FALSE	TRUE
cg00888420_TC1	chr8	85223258	RALYL	NM_001354325.1	TSSBody	26609175	59783821	I	Red	+	TRUE	TRUE
cg00929964_BC21	chr6	30879921	GTF2H4	NM_001517.5	TSSBody	NA	49701906	II	Both	-	FALSE	TRUE
cg00933603_TC21	chr6	30883001	VARS2	NM_001167733.2	TSSBody	NA	82754542	II	Both	+	FALSE	TRUE
cg00934322_TC21	chr6	30854109	DDR1	NM_001297652.1	TSSBody	NA	99647508	II	Both	+	FALSE	TRUE
cg00956573_BC21	chr6	32940570	BRD2	NM_005104.4	TSSBody	NA	3603103	II	Both	-	FALSE	TRUE
cg00969472_BC21	chr1	79084332	NA	NA	NA	NA	47754253	II	Both	-	FALSE	TRUE
cg00969472_TC21	chr1	79084332	NA	NA	NA	NA	82697154	II	Both	+	FALSE	TRUE
cg00969476_BC21	chr1	79084876	IFI44L	NM_006820.4	TSS1500	NA	9684449	II	Both	-	FALSE	TRUE
cg00969476_TC21	chr1	79084876	IFI44L	NM_006820.4	TSS1500	NA	8698431	II	Both	+	FALSE	TRUE
cg00969478_BC21	chr1	79085222	IFI44L	NM_006820.4	TSS1500	NA	43704182	II	Both	-	FALSE	TRUE
cg00969478_TO21	chr1	79085222	IFI44L	NM_006820.4	TSS1500	NA	65659185	II	Both	+	FALSE	TRUE
cg00969480_BO21	chr1	79085647	IFI44L	NM_006820.4	TSS1500	NA	4612584	II	Both	-	FALSE	TRUE
cg00969480_TC21	chr1	79085647	IFI44L	NM_006820.4	TSS1500	NA	61810284	II	Both	+	FALSE	TRUE
cg00969508_TC21	chr1	79090199	IFI44L	NM_006820.4	TSSBody	NA	20792941	II	Both	+	FALSE	TRUE
cg00969511_BC21	chr1	79090600	IFI44L	NM_006820.4	TSSBody	NA	60619534	II	Both	-	FALSE	TRUE
cg00969513_BC21	chr1	79091137	IFI44L	NM_006820.4	TSSBody	NA	89688332	II	Both	-	FALSE	TRUE
cg00969515_BC21	chr1	79092804	IFI44L	NM_006820.4	TSSBody	NA	1701109	II	Both	-	FALSE	TRUE
cg00969515_BO21	chr1	79092804	IFI44L	NM_006820.4	TSSBody	NA	78618361	II	Both	-	FALSE	TRUE
cg00969516_BC21	chr1	79093096	IFI44L	NM_006820.4	TSSBody	NA	51780194	II	Both	-	FALSE	TRUE
cg00969516_TC21	chr1	79093096	IFI44L	NM_006820.4	TSSBody	NA	76653232	II	Both	+	FALSE	TRUE
cg00969518_TC21	chr1	79093943	IFI44L	NM_006820.4	TSSBody	NA	52773284	II	Both	+	FALSE	TRUE
cg00969520_BC21	chr1	79093956	IFI44L	NM_006820.4	TSSBody	NA	96803126	II	Both	-	FALSE	TRUE
cg00969520_TC21	chr1	79093956	IFI44L	NM_006820.4	TSSBody	NA	34805279	II	Both	+	FALSE	TRUE
cg00969522_BC21	chr1	79094042	IFI44L	NM_006820.4	TSSBody	NA	70776166	II	Both	-	FALSE	TRUE
cg00969523_TC21	chr1	79094069	IFI44L	NM_006820.4	TSSBody	NA	26632841	II	Both	+	FALSE	TRUE
cg00969523_TO21	chr1	79094069	IFI44L	NM_006820.4	TSSBody	NA	53765214	II	Both	+	FALSE	TRUE
cg00969524_BC21	chr1	79094133	IFI44L	NM_006820.4	TSSBody	NA	61657169	II	Both	-	FALSE	TRUE
cg00969526_BC21	chr1	79094260	IFI44L	NM_006820.4	TSSBody	NA	58757129	II	Both	-	FALSE	TRUE
cg00969526_BO21	chr1	79094260	IFI44L	NM_006820.4	TSSBody	NA	1741981	II	Both	-	FALSE	TRUE
cg00969547_TC21	chr1	79101624	IFI44L	NM_006820.4	TSSBody	NA	8778868	II	Both	+	FALSE	TRUE
cg00969675_BC21	chr1	79124637	IFI44	NR_135640.1	TSSBody	NA	75740334	II	Both	-	FALSE	TRUE
cg00969675_BO21	chr1	79124637	IFI44	NR_135640.1	TSSBody	NA	77773938	II	Both	-	FALSE	TRUE
cg00969688_TC21	chr1	79127269	IFI44	NR_135640.1	TSSBody	NA	47788250	II	Both	+	FALSE	TRUE
cg00969690_TC21	chr1	79127438	IFI44	NR_135640.1	TSSBody	NA	99622183	II	Both	+	FALSE	TRUE
cg00969690_TO21	chr1	79127438	IFI44	NR_135640.1	TSSBody	NA	97684283	II	Both	+	FALSE	TRUE
cg00969692_BC21	chr1	79127970	IFI44	NR_135640.1	TSSBody	NA	99636121	II	Both	-	FALSE	TRUE
cg00978846_BO21	chr6	32605043	HLA-DQA1	NM_002122.5	TSS200	NA	6795583	II	Both	-	FALSE	TRUE
cg00978846_TC21	chr6	32605043	HLA-DQA1	NM_002122.5	TSS200	NA	34642234	II	Both	+	FALSE	TRUE
cg00978846_TO21	chr6	32605043	HLA-DQA1	NM_002122.5	TSS200	NA	92730939	II	Both	+	FALSE	TRUE
cg00981443_TC21	chr1	152681163	LCE4A	NM_178356.3	TSS1500	NA	82778353	II	Both	+	FALSE	TRUE
cg00987176_BC21	chr10	104154298	NFKB2	NM_002502.6	TSS1500	NA	55643125	II	Both	-	FALSE	TRUE
cg01016122_BO21	chr6	31082534	PSORS1C1	NM_014068.3	TSS200	NA	74760895	II	Both	-	FALSE	TRUE
cg01016122_TC21	chr6	31082534	PSORS1C1	NM_014068.3	TSS200	NA	72772952	II	Both	+	FALSE	TRUE
cg01016326_BC21	chr6	31727279	MSH5	NM_172165.3	TSSBody	NA	4663274	II	Both	-	FALSE	TRUE
cg01036205_TC21	chr4	186989523	TLR3	NM_003265.2	TSS1500	NA	65746570	II	Both	+	FALSE	TRUE
cg01044849_BC21	chr6	30002723	ZNRD1ASP	NR_026751.2	TSSBody	NA	55618181	II	Both	-	FALSE	TRUE
cg01044849_BO21	chr6	30002723	ZNRD1ASP	NR_026751.2	TSSBody	NA	15618843	II	Both	-	FALSE	TRUE
cg01044849_TC21	chr6	30002723	ZNRD1ASP	NR_026751.2	TSSBody	NA	45780861	II	Both	+	FALSE	TRUE
cg01089930_BC21	chr12	64890764	TBK1	NM_013254.4	TSSBody	NA	55792233	II	Both	-	FALSE	TRUE
cg01089930_TC21	chr12	64890764	TBK1	NM_013254.4	TSSBody	NA	38672147	II	Both	+	FALSE	TRUE
cg01105356_BC21	chr16	11016097	CIITA	NM_000246.3	TSSBody	NA	61675275	II	Both	-	FALSE	TRUE
cg01119809_BC1	chr1	100323115	AGL	NM_000642.3	TSSBody	21639238	76784383	I	Red	-	TRUE	TRUE
cg01119810_TC1	chr1	100323131	AGL	NM_000642.3	TSSBody	15717848	97713544	I	Red	+	TRUE	TRUE
cg01131076_TC21	chr6	32940655	BRD2	NM_005104.4	TSSBody	NA	42696910	II	Both	+	FALSE	TRUE
cg01137708_BC21	chr4	103423368	NFKB1	NM_001165412.2	TSSBody	NA	60675847	II	Both	-	FALSE	TRUE
cg01143314_BC21	chr6	31916711	CFB	NM_001710.6	TSSBody	NA	31772927	II	Both	-	FALSE	TRUE
cg01143314_TC21	chr6	31916711	CFB	NM_001710.6	TSSBody	NA	17691977	II	Both	+	FALSE	TRUE
cg01157525_TC21	chr6	33409399	SYNGAP1	NM_001130066.2	TSSBody	NA	59743182	II	Both	+	FALSE	TRUE
cg01170201_BC21	chr6	32820976	TAP1	NM_000593.5	TSSBody	NA	16611107	II	Both	-	FALSE	TRUE
cg01170201_TC21	chr6	32820976	TAP1	NM_000593.5	TSSBody	NA	9701117	II	Both	+	FALSE	TRUE
cg01175610_BC21	chr12	12224246	BCL2L14	NM_001370268.1	TSSBody	NA	93725540	II	Both	-	FALSE	TRUE
cg01190484_BC21	chr6	30104593	TRIM40	NM_001286633.2	TSSBody	NA	3772543	II	Both	-	FALSE	TRUE
cg01217601_BC21	chr6	30686747	TUBB	NM_001293214.2	TSS1500	NA	5637386	II	Both	-	FALSE	TRUE
cg01231860_TC1	chr1	115022642	TRIM33	NM_015906.4	TSSBody	19792881	21665239	I	Red	+	TRUE	TRUE
cg01234945_TC21	chr6	33398923	SYNGAP1	NM_001130066.2	TSSBody	NA	99603462	II	Both	+	FALSE	TRUE
cg01240052_BC1	chr15	44062468	PDIA3	NM_005313.5	TSSBody	66760153	10730171	I	Red	-	FALSE	TRUE
cg01240052_BC21	chr15	44062468	PDIA3	NM_005313.5	TSSBody	NA	10668221	II	Both	-	FALSE	TRUE
cg01240052_BC22	chr15	44062468	PDIA3	NM_005313.5	TSSBody	NA	47749946	II	Both	-	FALSE	TRUE
cg01240052_TC21	chr15	44062468	PDIA3	NM_005313.5	TSSBody	NA	4704166	II	Both	+	TRUE	TRUE
cg01241018_BC21	chr6	33176386	RING1	NM_002931.4	TSSBody	NA	75722850	II	Both	-	FALSE	TRUE
cg01249653_BC1	chr6	33095755	HLA-DPB2	NR_001435.2	TSSBody	76684294	95776820	I	Red	-	FALSE	TRUE
cg01282751_BC21	chr6	31600734	PRRC2A	NM_080686.3	TSSBody	NA	62625242	II	Both	-	FALSE	TRUE
cg01283917_BC21	chr6	33386256	CUTA	NM_015921.3	TSS1500	NA	38740226	II	Both	-	FALSE	TRUE
cg01293250_BC21	chr6	33239762	VPS52	NM_001289174.2	TSS200	NA	66723160	II	Both	-	FALSE	TRUE
cg01293250_TC21	chr6	33239762	VPS52	NM_001289174.2	TSS200	NA	5600527	II	Both	+	FALSE	TRUE
cg01305327_TC21	chr6	31371170	MICA	NM_001289154.2	TSSBody	NA	98773187	II	Both	+	FALSE	TRUE
cg01309328_BC21	chr6	32811253	PSMB8-AS1	NR_037176.1	TSS1500	NA	88683974	II	Both	-	FALSE	TRUE
cg01309328_BO21	chr6	32811253	PSMB8-AS1	NR_037176.1	TSS1500	NA	43633237	II	Both	-	FALSE	TRUE
cg01320573_BC21	chr6	33387003	CUTA	NM_015921.3	TSS1500	NA	58773218	II	Both	-	FALSE	TRUE
cg01340312_BC21	chr6	30687511	TUBB	NM_001293214.2	TSS1500	NA	12759906	II	Both	-	FALSE	TRUE
cg01340312_TC21	chr6	30687511	TUBB	NM_001293214.2	TSS1500	NA	89804176	II	Both	+	FALSE	TRUE
cg01347250_TC21	chr1	153600152	S100A13	NM_001024210.2	TSSBody	NA	72604523	II	Both	+	FALSE	TRUE
cg01391445_TC21	chr9	120465374	TLR4	NM_138557.3	TSS1500	NA	91723503	II	Both	+	FALSE	TRUE
cg01393792_BC21	chr6	32936540	BRD2	NM_005104.4	TSSBody	NA	20664526	II	Both	-	FALSE	TRUE
cg01405582_TC21	chr6	29692365	HLA-F	NM_018950.2	TSSBody	NA	86601390	II	Both	+	FALSE	TRUE
cg01414772_BC21	chr4	187002764	TLR3	NM_003265.2	TSSBody	NA	58675191	II	Both	-	FALSE	TRUE
cg01414772_TC21	chr4	187002764	TLR3	NM_003265.2	TSSBody	NA	74735834	II	Both	+	FALSE	TRUE
cg01417267_TC1	chr1	151976070	NA	NA	NA	67783590	88656350	I	Grn	+	TRUE	TRUE
cg01417267_TC21	chr1	151976070	NA	NA	NA	NA	9661195	II	Both	+	TRUE	TRUE
cg01417267_TO1	chr1	151976070	NA	NA	NA	12663295	6691859	I	Grn	+	FALSE	TRUE
cg01417267_TO21	chr1	151976070	NA	NA	NA	NA	46720886	II	Both	+	FALSE	TRUE
cg01417375_TC21	chr1	151989691	NBPF18P	NR_103561.1	TSS1500	NA	9788441	II	Both	+	FALSE	TRUE
cg01417377_TC21	chr1	151989836	NBPF18P	NR_103561.1	TSS1500	NA	5611440	II	Both	+	FALSE	TRUE
cg01417378_TC21	chr1	151990092	NBPF18P	NR_103561.1	TSS1500	NA	98743276	II	Both	+	FALSE	TRUE
cg01417379_TC21	chr1	151990103	NBPF18P	NR_103561.1	TSS1500	NA	90704567	II	Both	+	FALSE	TRUE
cg01417380_BC21	chr1	151990486	NBPF18P	NR_103561.1	TSS1500	NA	44632189	II	Both	-	FALSE	TRUE
cg01417381_BO21	chr1	151990729	NBPF18P	NR_103561.1	TSS200	NA	23711197	II	Both	-	FALSE	TRUE
cg01417381_TC21	chr1	151990729	NBPF18P	NR_103561.1	TSS200	NA	40783885	II	Both	+	FALSE	TRUE
cg01417383_TC21	chr1	151990756	NBPF18P	NR_103561.1	TSSBody	NA	78692303	II	Both	+	FALSE	TRUE
cg01417387_TC21	chr1	151990955	NBPF18P	NR_103561.1	TSSBody	NA	51708114	II	Both	+	FALSE	TRUE
cg01417932_BC21	chr1	152049481	NA	NA	NA	NA	60796932	II	Both	-	FALSE	TRUE
cg01417934_TC21	chr1	152049487	NA	NA	NA	NA	55697523	II	Both	+	FALSE	TRUE
cg01417942_BC21	chr1	152049791	NA	NA	NA	NA	53766887	II	Both	-	FALSE	TRUE
cg01417943_BC21	chr1	152049826	NA	NA	NA	NA	96642858	II	Both	-	FALSE	TRUE
cg01417943_TC21	chr1	152049826	NA	NA	NA	NA	5618148	II	Both	+	FALSE	TRUE
cg01417944_TC21	chr1	152049930	NA	NA	NA	NA	99665311	II	Both	+	FALSE	TRUE
cg01417945_BO21	chr1	152050017	NA	NA	NA	NA	26809568	II	Both	-	FALSE	TRUE
cg01417945_TC21	chr1	152050017	NA	NA	NA	NA	93688255	II	Both	+	FALSE	TRUE
cg01417948_TC21	chr1	152050289	NA	NA	NA	NA	98689383	II	Both	+	FALSE	TRUE
cg01418848_TC21	chr1	152139192	NA	NA	NA	NA	7734476	II	Both	+	FALSE	TRUE
cg01418849_TC21	chr1	152139659	NA	NA	NA	NA	75713451	II	Both	+	FALSE	TRUE
cg01418849_TO21	chr1	152139659	NA	NA	NA	NA	69641833	II	Both	+	FALSE	TRUE
cg01418966_BC21	chr1	152161078	NA	NA	NA	NA	99626239	II	Both	-	FALSE	TRUE
cg01418968_BC21	chr1	152161234	NA	NA	NA	NA	11725169	II	Both	-	FALSE	TRUE
cg01418969_BC21	chr1	152161252	NA	NA	NA	NA	57640858	II	Both	-	FALSE	TRUE
cg01418970_BC21	chr1	152161284	NA	NA	NA	NA	72706288	II	Both	-	FALSE	TRUE
cg01418971_BC21	chr1	152161322	NA	NA	NA	NA	90785295	II	Both	-	FALSE	TRUE
cg01418972_TC21	chr1	152161326	NA	NA	NA	NA	48604249	II	Both	+	FALSE	TRUE
cg01418973_TC21	chr1	152161339	NA	NA	NA	NA	2776298	II	Both	+	FALSE	TRUE
cg01418975_BC21	chr1	152161382	NA	NA	NA	NA	75770550	II	Both	-	FALSE	TRUE
cg01418977_BC21	chr1	152161438	NA	NA	NA	NA	86771488	II	Both	-	FALSE	TRUE
cg01418979_BC21	chr1	152161453	NA	NA	NA	NA	9790341	II	Both	-	FALSE	TRUE
cg01418979_TC21	chr1	152161453	NA	NA	NA	NA	50633183	II	Both	+	FALSE	TRUE
cg01418982_BC21	chr1	152161508	NA	NA	NA	NA	59782573	II	Both	-	FALSE	TRUE
cg01418982_TC21	chr1	152161508	NA	NA	NA	NA	90751883	II	Both	+	FALSE	TRUE
cg01418983_BC21	chr1	152161512	NA	NA	NA	NA	90738315	II	Both	-	FALSE	TRUE
cg01418983_TC21	chr1	152161512	NA	NA	NA	NA	46731879	II	Both	+	FALSE	TRUE
cg01418984_BC21	chr1	152161514	NA	NA	NA	NA	26671896	II	Both	-	FALSE	TRUE
cg01418984_TC21	chr1	152161514	NA	NA	NA	NA	32600966	II	Both	+	FALSE	TRUE
cg01418986_BC21	chr1	152161598	NA	NA	NA	NA	71732526	II	Both	-	FALSE	TRUE
cg01418990_BC21	chr1	152161643	NA	NA	NA	NA	72675213	II	Both	-	FALSE	TRUE
cg01418993_TC21	chr1	152161665	NA	NA	NA	NA	67772970	II	Both	+	FALSE	TRUE
cg01418994_BC21	chr1	152161674	NA	NA	NA	NA	87643553	II	Both	-	FALSE	TRUE
cg01418995_TC21	chr1	152161707	NA	NA	NA	NA	31748586	II	Both	+	FALSE	TRUE
cg01418996_TC21	chr1	152161732	NA	NA	NA	NA	70766113	II	Both	+	FALSE	TRUE
cg01418997_BC21	chr1	152161735	NA	NA	NA	NA	8635147	II	Both	-	FALSE	TRUE
cg01418998_TC21	chr1	152161737	NA	NA	NA	NA	80646178	II	Both	+	FALSE	TRUE
cg01419002_TC21	chr1	152161793	NA	NA	NA	NA	80784136	II	Both	+	FALSE	TRUE
cg01419003_TC21	chr1	152161795	NA	NA	NA	NA	62659115	II	Both	+	FALSE	TRUE
cg01419235_TC21	chr1	152186837	HRNR	NM_001009931.2	TSSBody	NA	76637948	II	Both	+	TRUE	TRUE
cg01419378_BC1	chr1	152192465	HRNR	NM_001009931.2	TSSBody	76609447	51618569	I	Red	-	FALSE	TRUE
cg01419378_BC21	chr1	152192465	HRNR	NM_001009931.2	TSSBody	NA	60727538	II	Both	-	FALSE	TRUE
cg01419500_BC21	chr1	152220049	NA	NA	NA	NA	86695836	II	Both	-	FALSE	TRUE
cg01419500_TC21	chr1	152220049	NA	NA	NA	NA	90757495	II	Both	+	FALSE	TRUE
cg01419501_BC21	chr1	152220280	NA	NA	NA	NA	75800441	II	Both	-	FALSE	TRUE
cg01419502_BC21	chr1	152220352	NA	NA	NA	NA	81632970	II	Both	-	FALSE	TRUE
cg01419502_TC21	chr1	152220352	NA	NA	NA	NA	59788199	II	Both	+	FALSE	TRUE
cg01419503_BO21	chr1	152220360	NA	NA	NA	NA	39792842	II	Both	-	FALSE	TRUE
cg01419503_TC21	chr1	152220360	NA	NA	NA	NA	87686989	II	Both	+	FALSE	TRUE
cg01420007_BC1	chr1	152280073	FLG	NM_002016.2	TSSBody	4616489	75616108	I	Red	-	TRUE	TRUE
cg01420007_BC21	chr1	152280073	FLG	NM_002016.2	TSSBody	NA	87742335	II	Both	-	TRUE	TRUE
cg01420052_TC1	chr1	152282020	FLG	NM_002016.2	TSSBody	26632557	45682258	I	Red	+	FALSE	TRUE
cg01420052_TC21	chr1	152282020	FLG	NM_002016.2	TSSBody	NA	26794231	II	Both	+	FALSE	TRUE
cg01420131_BC21	chr1	152285027	FLG	NM_002016.2	TSSBody	NA	3767365	II	Both	-	FALSE	TRUE
cg01420136_BC21	chr1	152285314	FLG	NM_002016.2	TSSBody	NA	60603970	II	Both	-	FALSE	TRUE
cg01420145_TC21	chr1	152285838	FLG	NM_002016.2	TSSBody	NA	90620900	II	Both	+	FALSE	TRUE
cg01420148_BC21	chr1	152285906	FLG	NM_002016.2	TSSBody	NA	26782573	II	Both	-	FALSE	TRUE
cg01420213_BC21	chr1	152306652	FLG-AS1	NR_103778.1	TSSBody	NA	75753933	II	Both	-	FALSE	TRUE
cg01420225_TC21	chr1	152308971	FLG-AS1	NR_103778.1	TSSBody	NA	6712930	II	Both	+	FALSE	TRUE
cg01420225_TO21	chr1	152308971	FLG-AS1	NR_103778.1	TSSBody	NA	56745542	II	Both	+	FALSE	TRUE
cg01420226_TC21	chr1	152308974	FLG-AS1	NR_103778.1	TSSBody	NA	9616867	II	Both	+	FALSE	TRUE
cg01420334_BC21	chr1	152336644	FLG-AS1	NR_103778.1	TSSBody	NA	84787150	II	Both	-	FALSE	TRUE
cg01420334_BO21	chr1	152336644	FLG-AS1	NR_103778.1	TSSBody	NA	85667305	II	Both	-	FALSE	TRUE
cg01420334_TC21	chr1	152336644	FLG-AS1	NR_103778.1	TSSBody	NA	49640577	II	Both	+	FALSE	TRUE
cg01420335_BC21	chr1	152336675	FLG-AS1	NR_103778.1	TSSBody	NA	95743545	II	Both	-	FALSE	TRUE
cg01420335_BO21	chr1	152336675	FLG-AS1	NR_103778.1	TSSBody	NA	89617422	II	Both	-	FALSE	TRUE
cg01420335_TO21	chr1	152336675	FLG-AS1	NR_103778.1	TSSBody	NA	79628385	II	Both	+	FALSE	TRUE
cg01420336_BC21	chr1	152336821	FLG-AS1	NR_103778.1	TSSBody	NA	78760355	II	Both	-	FALSE	TRUE
cg01420336_TC21	chr1	152336821	FLG-AS1	NR_103778.1	TSSBody	NA	91704154	II	Both	+	FALSE	TRUE
cg01420337_TC21	chr1	152336978	FLG-AS1	NR_103778.1	TSSBody	NA	8603824	II	Both	+	FALSE	TRUE
cg01420339_BC21	chr1	152337873	FLG-AS1	NR_103778.1	TSSBody	NA	80601872	II	Both	-	FALSE	TRUE
cg01420339_TC21	chr1	152337873	FLG-AS1	NR_103778.1	TSSBody	NA	87719978	II	Both	+	FALSE	TRUE
cg01420370_BC21	chr1	152345711	NA	NA	NA	NA	75653531	II	Both	-	FALSE	TRUE
cg01420370_TO21	chr1	152345711	NA	NA	NA	NA	77756927	II	Both	+	FALSE	TRUE
cg01420519_TC21	chr1	152370754	NA	NA	NA	NA	11632145	II	Both	+	FALSE	TRUE
cg01420520_BC21	chr1	152370986	NA	NA	NA	NA	30675154	II	Both	-	FALSE	TRUE
cg01420523_BC21	chr1	152371153	NA	NA	NA	NA	9758851	II	Both	-	FALSE	TRUE
cg01420523_BO21	chr1	152371153	NA	NA	NA	NA	84644324	II	Both	-	FALSE	TRUE
cg01420523_TO21	chr1	152371153	NA	NA	NA	NA	88774591	II	Both	+	FALSE	TRUE
cg01420527_TC21	chr1	152371974	NA	NA	NA	NA	53757175	II	Both	+	FALSE	TRUE
cg01420529_TC21	chr1	152372016	NA	NA	NA	NA	34675854	II	Both	+	FALSE	TRUE
cg01420530_BC21	chr1	152372039	NA	NA	NA	NA	74660223	II	Both	-	FALSE	TRUE
cg01420530_TC21	chr1	152372039	NA	NA	NA	NA	50653533	II	Both	+	FALSE	TRUE
cg01422224_BC21	chr1	152627680	LINC00302	NR_145430.1	TSS1500	NA	34711165	II	Both	-	FALSE	TRUE
cg01422224_BO21	chr1	152627680	LINC00302	NR_145430.1	TSS1500	NA	32805220	II	Both	-	FALSE	TRUE
cg01422224_TC21	chr1	152627680	LINC00302	NR_145430.1	TSS1500	NA	5632141	II	Both	+	FALSE	TRUE
cg01422225_TC21	chr1	152627728	LINC00302	NR_145430.1	TSS1500	NA	75700266	II	Both	+	FALSE	TRUE
cg01422226_BC21	chr1	152627887	LINC00302	NR_145430.1	TSS200	NA	44798239	II	Both	-	FALSE	TRUE
cg01422320_TC21	chr1	152646279	NA	NA	NA	NA	41747880	II	Both	+	FALSE	TRUE
cg01422322_BC21	chr1	152647239	LCE2C	NM_178429.3	TSS1500	NA	61763879	II	Both	-	FALSE	TRUE
cg01422511_TC21	chr1	152680857	LCE4A	NM_178356.3	TSS1500	NA	87689195	II	Both	+	FALSE	TRUE
cg01422512_BC21	chr1	152680869	LCE4A	NM_178356.3	TSS1500	NA	5749281	II	Both	-	FALSE	TRUE
cg01422670_BC21	chr1	152708668	NA	NA	NA	NA	75772438	II	Both	-	FALSE	TRUE
cg01422671_TC21	chr1	152708938	NA	NA	NA	NA	76687438	II	Both	+	FALSE	TRUE
cg01422672_BC21	chr1	152708965	NA	NA	NA	NA	75767184	II	Both	-	FALSE	TRUE
cg01422695_BC21	chr1	152716255	NA	NA	NA	NA	59743158	II	Both	-	FALSE	TRUE
cg01422695_TC21	chr1	152716255	NA	NA	NA	NA	67752141	II	Both	+	FALSE	TRUE
cg01422774_BC21	chr1	152730646	KPRP	NM_001025231.2	TSSBody	NA	81787175	II	Both	-	FALSE	TRUE
cg01422775_TC21	chr1	152730960	KPRP	NM_001025231.2	TSSBody	NA	24784898	II	Both	+	FALSE	TRUE
cg01422775_TO21	chr1	152730960	KPRP	NM_001025231.2	TSSBody	NA	80600321	II	Both	+	FALSE	TRUE
cg01422776_BC21	chr1	152731030	KPRP	NM_001025231.2	TSSBody	NA	76780849	II	Both	-	FALSE	TRUE
cg01422776_TC21	chr1	152731030	KPRP	NM_001025231.2	TSSBody	NA	64607133	II	Both	+	FALSE	TRUE
cg01422777_BC21	chr1	152731051	KPRP	NM_001025231.2	TSSBody	NA	41657892	II	Both	-	FALSE	TRUE
cg01422777_TC21	chr1	152731051	KPRP	NM_001025231.2	TSSBody	NA	14771885	II	Both	+	FALSE	TRUE
cg01422778_TC21	chr1	152731142	KPRP	NM_001025231.2	TSSBody	NA	93771952	II	Both	+	FALSE	TRUE
cg01422779_BO21	chr1	152731170	KPRP	NM_001025231.2	TSSBody	NA	27761140	II	Both	-	FALSE	TRUE
cg01422779_TC21	chr1	152731170	KPRP	NM_001025231.2	TSSBody	NA	22750543	II	Both	+	FALSE	TRUE
cg01422779_TO21	chr1	152731170	KPRP	NM_001025231.2	TSSBody	NA	45761558	II	Both	+	FALSE	TRUE
cg01422781_BC21	chr1	152731523	KPRP	NM_001025231.2	TSSBody	NA	97763497	II	Both	-	FALSE	TRUE
cg01422783_BC21	chr1	152731900	KPRP	NM_001025231.2	TSSBody	NA	42789988	II	Both	-	FALSE	TRUE
cg01422783_BO21	chr1	152731900	KPRP	NM_001025231.2	TSSBody	NA	77754967	II	Both	-	FALSE	TRUE
cg01422971_TC21	chr1	152757440	LCE1E	NM_178353.2	TSS1500	NA	61748165	II	Both	+	FALSE	TRUE
cg01422973_BC21	chr1	152757689	LCE1E	NM_178353.2	TSS1500	NA	51660143	II	Both	-	FALSE	TRUE
cg01422973_TC21	chr1	152757689	LCE1E	NM_178353.2	TSS1500	NA	51741928	II	Both	+	FALSE	TRUE
cg01422974_BC21	chr1	152757741	LCE1E	NM_178353.2	TSS1500	NA	4637159	II	Both	-	FALSE	TRUE
cg01422974_BO21	chr1	152757741	LCE1E	NM_178353.2	TSS1500	NA	64695837	II	Both	-	FALSE	TRUE
cg01422975_TC21	chr1	152758467	LCE1E	NM_178353.2	TSS1500	NA	43740176	II	Both	+	FALSE	TRUE
cg01422976_BC21	chr1	152759119	LCE1E	NM_178353.2	TSSBody	NA	46784953	II	Both	-	FALSE	TRUE
cg01422976_TC21	chr1	152759119	LCE1E	NM_178353.2	TSSBody	NA	91725856	II	Both	+	FALSE	TRUE
cg01423011_BC21	chr1	152767755	LCE1D	NM_178352.3	TSS1500	NA	26760868	II	Both	-	FALSE	TRUE
cg01423012_BC21	chr1	152768147	LCE1D	NM_178352.3	TSS1500	NA	76652445	II	Both	-	FALSE	TRUE
cg01423013_BC21	chr1	152768707	LCE1D	NM_178352.3	TSS1500	NA	3700424	II	Both	-	FALSE	TRUE
cg01423013_BO21	chr1	152768707	LCE1D	NM_178352.3	TSS1500	NA	73733596	II	Both	-	FALSE	TRUE
cg01423014_BC21	chr1	152768866	LCE1D	NM_178352.3	TSS1500	NA	27730253	II	Both	-	FALSE	TRUE
cg01423014_TC21	chr1	152768866	LCE1D	NM_178352.3	TSS1500	NA	13609839	II	Both	+	FALSE	TRUE
cg01423015_BC21	chr1	152768883	LCE1D	NM_178352.3	TSS1500	NA	27675246	II	Both	-	FALSE	TRUE
cg01423015_TO21	chr1	152768883	LCE1D	NM_178352.3	TSS1500	NA	3807206	II	Both	+	FALSE	TRUE
cg01423016_TO21	chr1	152769000	LCE1D	NM_178352.3	TSS200	NA	82612309	II	Both	+	FALSE	TRUE
cg01423339_BC21	chr1	152831110	NA	NA	NA	NA	61769531	II	Both	-	FALSE	TRUE
cg01423339_TC21	chr1	152831110	NA	NA	NA	NA	94683355	II	Both	+	FALSE	TRUE
cg01423340_BC21	chr1	152831339	NA	NA	NA	NA	99712832	II	Both	-	FALSE	TRUE
cg01423341_TC21	chr1	152831484	NA	NA	NA	NA	92642992	II	Both	+	FALSE	TRUE
cg01423342_BC21	chr1	152831941	NA	NA	NA	NA	48653903	II	Both	-	FALSE	TRUE
cg01423342_TC21	chr1	152831941	NA	NA	NA	NA	23699180	II	Both	+	FALSE	TRUE
cg01423343_BC21	chr1	152831965	NA	NA	NA	NA	60705166	II	Both	-	FALSE	TRUE
cg01423343_TC21	chr1	152831965	NA	NA	NA	NA	81701988	II	Both	+	FALSE	TRUE
cg01423344_BC21	chr1	152832116	NA	NA	NA	NA	90674870	II	Both	-	FALSE	TRUE
cg01423344_TC21	chr1	152832116	NA	NA	NA	NA	9633590	II	Both	+	FALSE	TRUE
cg01423344_TO21	chr1	152832116	NA	NA	NA	NA	48699247	II	Both	+	FALSE	TRUE
cg01423345_BC21	chr1	152832452	NA	NA	NA	NA	46723104	II	Both	-	FALSE	TRUE
cg01423345_TC21	chr1	152832452	NA	NA	NA	NA	20722894	II	Both	+	FALSE	TRUE
cg01423345_TO21	chr1	152832452	NA	NA	NA	NA	69671193	II	Both	+	FALSE	TRUE
cg01423637_TC21	chr1	152879591	IVL	NM_005547.3	TSS1500	NA	89731279	II	Both	+	FALSE	TRUE
cg01423638_TC21	chr1	152879691	IVL	NM_005547.3	TSS1500	NA	79608905	II	Both	+	FALSE	TRUE
cg01423640_BC21	chr1	152879955	IVL	NM_005547.3	TSS1500	NA	17675599	II	Both	-	FALSE	TRUE
cg01423859_BO21	chr1	152918543	NA	NA	NA	NA	6649440	II	Both	-	FALSE	TRUE
cg01423859_TC21	chr1	152918543	NA	NA	NA	NA	66746273	II	Both	+	FALSE	TRUE
cg01423861_BC21	chr1	152919060	NA	NA	NA	NA	53792861	II	Both	-	FALSE	TRUE
cg01423861_TC21	chr1	152919060	NA	NA	NA	NA	13760182	II	Both	+	FALSE	TRUE
cg01423862_BC21	chr1	152919074	NA	NA	NA	NA	6632542	II	Both	-	FALSE	TRUE
cg01423862_TC21	chr1	152919074	NA	NA	NA	NA	73730199	II	Both	+	FALSE	TRUE
cg01423863_TC21	chr1	152919374	NA	NA	NA	NA	53745551	II	Both	+	FALSE	TRUE
cg01423865_TC21	chr1	152919520	NA	NA	NA	NA	44736579	II	Both	+	FALSE	TRUE
cg01424076_BC21	chr1	152941666	SPRR4	NM_173080.3	TSS1500	NA	50630523	II	Both	-	FALSE	TRUE
cg01424077_BC21	chr1	152942352	SPRR4	NM_173080.3	TSS1500	NA	20664200	II	Both	-	FALSE	TRUE
cg01424079_BC21	chr1	152942469	SPRR4	NM_173080.3	TSS1500	NA	5700301	II	Both	-	FALSE	TRUE
cg01424079_TC21	chr1	152942469	SPRR4	NM_173080.3	TSS1500	NA	27799861	II	Both	+	FALSE	TRUE
cg01424080_TC21	chr1	152942637	SPRR4	NM_173080.3	TSS1500	NA	90710187	II	Both	+	FALSE	TRUE
cg01424233_TC21	chr1	152973317	SPRR3	NM_005416.2	TSS1500	NA	88625280	II	Both	+	FALSE	TRUE
cg01424234_TC21	chr1	152973391	SPRR3	NM_005416.2	TSS1500	NA	91781240	II	Both	+	FALSE	TRUE
cg01424236_TC21	chr1	152973463	SPRR3	NM_005416.2	TSS1500	NA	59617868	II	Both	+	FALSE	TRUE
cg01424238_TC21	chr1	152973707	SPRR3	NM_005416.2	TSS1500	NA	96725593	II	Both	+	FALSE	TRUE
cg01424364_BC21	chr1	152994947	NA	NA	NA	NA	97678361	II	Both	-	FALSE	TRUE
cg01424366_TC21	chr1	152995512	NA	NA	NA	NA	19611186	II	Both	+	FALSE	TRUE
cg01424367_TC21	chr1	152995539	NA	NA	NA	NA	34723585	II	Both	+	FALSE	TRUE
cg01424374_TC21	chr1	152995922	NA	NA	NA	NA	63685171	II	Both	+	FALSE	TRUE
cg01424375_BC21	chr1	152995957	NA	NA	NA	NA	63758876	II	Both	-	FALSE	TRUE
cg01424403_BC21	chr1	153002606	SPRR1B	NM_003125.3	TSS1500	NA	81718242	II	Both	-	FALSE	TRUE
cg01425233_BC21	chr1	153174499	LELP1	NM_001010857.3	TSS1500	NA	50779906	II	Both	-	FALSE	TRUE
cg01425233_TC21	chr1	153174499	LELP1	NM_001010857.3	TSS1500	NA	89627313	II	Both	+	FALSE	TRUE
cg01425236_BC21	chr1	153175146	LELP1	NM_001010857.3	TSS1500	NA	15767856	II	Both	-	FALSE	TRUE
cg01425237_BC21	chr1	153175318	LELP1	NM_001010857.3	TSS1500	NA	13740273	II	Both	-	FALSE	TRUE
cg01425373_TC21	chr1	153189936	PRR9	NM_001195571.2	TSS200	NA	96697324	II	Both	+	FALSE	TRUE
cg01425432_BC21	chr1	153196268	NA	NA	NA	NA	4704176	II	Both	-	FALSE	TRUE
cg01425433_BC21	chr1	153196304	NA	NA	NA	NA	70788536	II	Both	-	FALSE	TRUE
cg01425433_TC21	chr1	153196304	NA	NA	NA	NA	64736252	II	Both	+	FALSE	TRUE
cg01425434_TC21	chr1	153196319	NA	NA	NA	NA	5772931	II	Both	+	FALSE	TRUE
cg01425435_BC21	chr1	153196380	NA	NA	NA	NA	2724158	II	Both	-	FALSE	TRUE
cg01425435_TC21	chr1	153196380	NA	NA	NA	NA	10778285	II	Both	+	FALSE	TRUE
cg01425437_BC21	chr1	153196898	NA	NA	NA	NA	3798464	II	Both	-	FALSE	TRUE
cg01425437_TO21	chr1	153196898	NA	NA	NA	NA	66678218	II	Both	+	FALSE	TRUE
cg01425438_TC21	chr1	153196960	NA	NA	NA	NA	88777398	II	Both	+	FALSE	TRUE
cg01425439_TC21	chr1	153196976	NA	NA	NA	NA	77801110	II	Both	+	FALSE	TRUE
cg01425443_TC21	chr1	153197371	NA	NA	NA	NA	92632865	II	Both	+	FALSE	TRUE
cg01426350_BC21	chr1	153303974	PGLYRP4	NM_020393.4	TSSBody	NA	9757542	II	Both	-	FALSE	TRUE
cg01426350_TO21	chr1	153303974	PGLYRP4	NM_020393.4	TSSBody	NA	77741174	II	Both	+	FALSE	TRUE
cg01427158_BC1	chr1	153390600	S100A8	NM_001319198.1	TSSBody	6747506	76772945	I	Red	-	TRUE	TRUE
cg01427158_BC21	chr1	153390600	S100A8	NM_001319198.1	TSSBody	NA	6728254	II	Both	-	TRUE	TRUE
cg01427158_TC1	chr1	153390600	S100A8	NM_001319198.1	TSSBody	37750981	75617935	I	Red	+	FALSE	TRUE
cg01427158_TC21	chr1	153390600	S100A8	NM_001319198.1	TSSBody	NA	90630260	II	Both	+	FALSE	TRUE
cg01427163_BO1	chr1	153390968	S100A8	NM_001319198.1	TSSBody	7797923	46666967	I	Grn	-	FALSE	TRUE
cg01427163_TC1	chr1	153390968	S100A8	NM_001319198.1	TSSBody	76610374	58609876	I	Grn	+	TRUE	TRUE
cg01427163_TC21	chr1	153390968	S100A8	NM_001319198.1	TSSBody	NA	51802826	II	Both	+	TRUE	TRUE
cg01427169_BO1	chr1	153391760	S100A8	NM_001319198.1	TSSBody	82643398	77671935	I	Grn	-	FALSE	TRUE
cg01427169_BO21	chr1	153391760	S100A8	NM_001319198.1	TSSBody	NA	29621969	II	Both	-	FALSE	TRUE
cg01427169_TC1	chr1	153391760	S100A8	NM_001319198.1	TSSBody	60690877	94709895	I	Grn	+	TRUE	TRUE
cg01427169_TC21	chr1	153391760	S100A8	NM_001319198.1	TSSBody	NA	74741120	II	Both	+	TRUE	TRUE
cg01427518_TO1	chr1	153431447	S100A7	NM_002963.4	TSSBody	96603305	11629833	I	Grn	+	TRUE	TRUE
cg01427518_TO21	chr1	153431447	S100A7	NM_002963.4	TSSBody	NA	70755222	II	Both	+	TRUE	TRUE
cg01429578_BO21	chr6	31727657	MSH5	NM_172165.3	TSSBody	NA	6790861	II	Both	-	FALSE	TRUE
cg01429578_TC21	chr6	31727657	MSH5	NM_172165.3	TSSBody	NA	73767273	II	Both	+	FALSE	TRUE
cg01429683_BO21	chr1	153598903	S100A13	NM_001024210.2	TSSBody	NA	84641252	II	Both	-	FALSE	TRUE
cg01429683_TC21	chr1	153598903	S100A13	NM_001024210.2	TSSBody	NA	27716571	II	Both	+	FALSE	TRUE
cg01429684_TC21	chr1	153599177	S100A13	NM_001024210.2	TSSBody	NA	2668130	II	Both	+	FALSE	TRUE
cg01429685_BC21	chr1	153599247	S100A13	NM_001024210.2	TSSBody	NA	99624561	II	Both	-	FALSE	TRUE
cg01429686_BC21	chr1	153599299	S100A13	NM_001024210.2	TSSBody	NA	50675225	II	Both	-	FALSE	TRUE
cg01429686_TC21	chr1	153599299	S100A13	NM_001024210.2	TSSBody	NA	75650267	II	Both	+	FALSE	TRUE
cg01429687_TC21	chr1	153599384	S100A13	NM_001024210.2	TSSBody	NA	6794348	II	Both	+	FALSE	TRUE
cg01429688_BC21	chr1	153599493	S100A13	NM_001024210.2	TSSBody	NA	53787923	II	Both	-	FALSE	TRUE
cg01429689_TC21	chr1	153599512	S100A13	NM_001024210.2	TSSBody	NA	46716822	II	Both	+	FALSE	TRUE
cg01429690_TC21	chr1	153599601	S100A13	NM_001024210.2	TSSBody	NA	8695881	II	Both	+	FALSE	TRUE
cg01429692_BC21	chr1	153599733	S100A13	NM_001024210.2	TSSBody	NA	16693152	II	Both	-	FALSE	TRUE
cg01429694_TC21	chr1	153599960	S100A13	NM_001024210.2	TSSBody	NA	3769303	II	Both	+	FALSE	TRUE
cg01429696_BC21	chr1	153600047	S100A13	NM_001024210.2	TSSBody	NA	45704593	II	Both	-	FALSE	TRUE
cg01429697_BC21	chr1	153600070	S100A13	NM_001024210.2	TSSBody	NA	5713893	II	Both	-	FALSE	TRUE
cg01429698_BC21	chr1	153600103	S100A13	NM_001024210.2	TSSBody	NA	61772136	II	Both	-	FALSE	TRUE
cg01429698_BO21	chr1	153600103	S100A13	NM_001024210.2	TSSBody	NA	17640587	II	Both	-	FALSE	TRUE
cg01429698_TC21	chr1	153600103	S100A13	NM_001024210.2	TSSBody	NA	43732115	II	Both	+	FALSE	TRUE
cg01429746_BC21	chr1	153605142	CHTOP	NM_001244664.1	TSS1500	NA	19763981	II	Both	-	FALSE	TRUE
cg01429746_TC21	chr1	153605142	CHTOP	NM_001244664.1	TSS1500	NA	87668566	II	Both	+	FALSE	TRUE
cg01429746_TO21	chr1	153605142	CHTOP	NM_001244664.1	TSS1500	NA	92775843	II	Both	+	FALSE	TRUE
cg01429749_TC21	chr1	153605259	CHTOP	NM_001244664.1	TSS1500	NA	6652820	II	Both	+	FALSE	TRUE
cg01429749_TO21	chr1	153605259	CHTOP	NM_001244664.1	TSS1500	NA	1767953	II	Both	+	FALSE	TRUE
cg01429760_BC21	chr1	153605783	CHTOP	NM_001244664.1	TSS1500	NA	88640453	II	Both	-	FALSE	TRUE
cg01429763_TC21	chr1	153605925	CHTOP	NM_001244664.1	TSS1500	NA	71636834	II	Both	+	FALSE	TRUE
cg01429765_TC21	chr1	153605931	CHTOP	NM_001244664.1	TSS1500	NA	80629251	II	Both	+	FALSE	TRUE
cg01429766_TC21	chr1	153605937	CHTOP	NM_001244664.1	TSS1500	NA	52607255	II	Both	+	FALSE	TRUE
cg01429769_BC21	chr1	153606102	CHTOP	NM_001244664.1	TSS1500	NA	49803139	II	Both	-	FALSE	TRUE
cg01429769_TC21	chr1	153606102	CHTOP	NM_001244664.1	TSS1500	NA	55788882	II	Both	+	FALSE	TRUE
cg01429770_BC21	chr1	153606128	CHTOP	NM_001244664.1	TSS1500	NA	90725419	II	Both	-	FALSE	TRUE
cg01429770_TC21	chr1	153606128	CHTOP	NM_001244664.1	TSS1500	NA	76643962	II	Both	+	FALSE	TRUE
cg01429771_BC21	chr1	153606188	CHTOP	NM_001244664.1	TSS1500	NA	72728156	II	Both	-	FALSE	TRUE
cg01429771_TC21	chr1	153606188	CHTOP	NM_001244664.1	TSS1500	NA	58704892	II	Both	+	FALSE	TRUE
cg01429771_TO21	chr1	153606188	CHTOP	NM_001244664.1	TSS1500	NA	77611228	II	Both	+	FALSE	TRUE
cg01429776_BC21	chr1	153606246	CHTOP	NM_001244664.1	TSS1500	NA	31636854	II	Both	-	FALSE	TRUE
cg01429778_TC21	chr1	153606371	CHTOP	NM_001244664.1	TSS200	NA	13701181	II	Both	+	FALSE	TRUE
cg01429778_TO21	chr1	153606371	CHTOP	NM_001244664.1	TSS200	NA	93777400	II	Both	+	FALSE	TRUE
cg01429787_TC21	chr1	153606489	CHTOP	NM_001244664.1	TSSBody	NA	13710229	II	Both	+	FALSE	TRUE
cg01429788_BC21	chr1	153606496	CHTOP	NM_001244664.1	TSSBody	NA	4750291	II	Both	-	FALSE	TRUE
cg01429790_BO21	chr1	153606510	CHTOP	NM_001244664.1	TSSBody	NA	81720232	II	Both	-	FALSE	TRUE
cg01429790_TC21	chr1	153606510	CHTOP	NM_001244664.1	TSSBody	NA	91622370	II	Both	+	FALSE	TRUE
cg01429791_BC21	chr1	153606522	CHTOP	NM_001244664.1	TSSBody	NA	7609185	II	Both	-	FALSE	TRUE
cg01429791_TO21	chr1	153606522	CHTOP	NM_001244664.1	TSSBody	NA	94770907	II	Both	+	FALSE	TRUE
cg01429876_TC21	chr1	153609290	CHTOP	NM_001244664.1	TSSBody	NA	73678279	II	Both	+	FALSE	TRUE
cg01429877_TC21	chr1	153609404	CHTOP	NM_001244664.1	TSSBody	NA	78661119	II	Both	+	FALSE	TRUE
cg01429878_BC21	chr1	153609851	CHTOP	NM_001244664.1	TSSBody	NA	58692599	II	Both	-	FALSE	TRUE
cg01429880_TC21	chr1	153609853	CHTOP	NM_001244664.1	TSSBody	NA	81666253	II	Both	+	FALSE	TRUE
cg01429888_BC21	chr1	153610125	CHTOP	NM_001244664.1	TSSBody	NA	90701505	II	Both	-	FALSE	TRUE
cg01429890_TC21	chr1	153610539	CHTOP	NM_001244664.1	TSSBody	NA	1712423	II	Both	+	FALSE	TRUE
cg01453221_TC21	chr6	31865268	EHMT2	NM_001318833.1	TSS1500	NA	65808139	II	Both	+	FALSE	TRUE
cg01462744_TC21	chr6	30457252	HLA-E	NM_005516.6	TSS200	NA	13753110	II	Both	+	FALSE	TRUE
cg01462744_TO21	chr6	30457252	HLA-E	NM_005516.6	TSS200	NA	50601869	II	Both	+	FALSE	TRUE
cg01462864_TC1	chr1	155653317	YY1AP1	NM_139118.2	TSSBody	72700182	71806567	I	Red	+	TRUE	TRUE
cg01465130_BC1	chr15	43459262	TMEM62	NM_001347030.1	TSSBody	41735181	57749261	I	Red	-	TRUE	TRUE
cg01465527_BC21	chr6	29548535	SNORD32B	NR_003049.1	TSS1500	NA	92771837	II	Both	-	FALSE	TRUE
cg01465527_TC21	chr6	29548535	SNORD32B	NR_003049.1	TSS1500	NA	95746419	II	Both	+	FALSE	TRUE
cg01468420_TC21	chr6	33393112	SYNGAP1	NM_001130066.2	TSSBody	NA	49713242	II	Both	+	FALSE	TRUE
cg01498733_TC21	chr1	158968325	IFI16	NM_001364867.2	TSS1500	NA	46621905	II	Both	+	FALSE	TRUE
cg01498733_TO21	chr1	158968325	IFI16	NM_001364867.2	TSS1500	NA	37686275	II	Both	+	FALSE	TRUE
cg01498734_BC21	chr1	158968377	IFI16	NM_001364867.2	TSS1500	NA	27768585	II	Both	-	FALSE	TRUE
cg01498734_TC21	chr1	158968377	IFI16	NM_001364867.2	TSS1500	NA	88605367	II	Both	+	FALSE	TRUE
cg01498735_BC21	chr1	158968564	IFI16	NM_001364867.2	TSS1500	NA	98665549	II	Both	-	FALSE	TRUE
cg01498735_TC21	chr1	158968564	IFI16	NM_001364867.2	TSS1500	NA	61603522	II	Both	+	FALSE	TRUE
cg01498736_TC21	chr1	158968620	IFI16	NM_001364867.2	TSS1500	NA	45636848	II	Both	+	FALSE	TRUE
cg01498736_TO21	chr1	158968620	IFI16	NM_001364867.2	TSS1500	NA	73733156	II	Both	+	FALSE	TRUE
cg01498737_BC21	chr1	158968634	IFI16	NM_001364867.2	TSS1500	NA	85624125	II	Both	-	FALSE	TRUE
cg01498737_BO21	chr1	158968634	IFI16	NM_001364867.2	TSS1500	NA	39611559	II	Both	-	FALSE	TRUE
cg01498737_TO21	chr1	158968634	IFI16	NM_001364867.2	TSS1500	NA	74712158	II	Both	+	FALSE	TRUE
cg01498738_TC21	chr1	158968740	IFI16	NM_001364867.2	TSS1500	NA	76670306	II	Both	+	FALSE	TRUE
cg01498739_BC21	chr1	158968748	IFI16	NM_001364867.2	TSS1500	NA	70780828	II	Both	-	FALSE	TRUE
cg01498742_TC21	chr1	158968878	IFI16	NM_001364867.2	TSS1500	NA	43777969	II	Both	+	FALSE	TRUE
cg01498747_TC21	chr1	158968902	IFI16	NM_001364867.2	TSS1500	NA	81744434	II	Both	+	FALSE	TRUE
cg01498748_BC21	chr1	158968917	IFI16	NM_001364867.2	TSS1500	NA	51718584	II	Both	-	FALSE	TRUE
cg01498750_BC21	chr1	158969220	IFI16	NM_001364867.2	TSS1500	NA	26646920	II	Both	-	FALSE	TRUE
cg01498754_TC21	chr1	158969446	IFI16	NM_001364867.2	TSS1500	NA	15784189	II	Both	+	FALSE	TRUE
cg01498755_TC21	chr1	158969596	IFI16	NM_001364867.2	TSS200	NA	28604118	II	Both	+	FALSE	TRUE
cg01498801_TC21	chr1	158974475	IFI16	NM_001364867.2	TSSBody	NA	34740885	II	Both	+	FALSE	TRUE
cg01498803_BC21	chr1	158974854	IFI16	NM_001364867.2	TSSBody	NA	68603591	II	Both	-	FALSE	TRUE
cg01498804_BC21	chr1	158974883	IFI16	NM_001364867.2	TSSBody	NA	54652922	II	Both	-	FALSE	TRUE
cg01498804_TC21	chr1	158974883	IFI16	NM_001364867.2	TSSBody	NA	80802961	II	Both	+	FALSE	TRUE
cg01498805_BC21	chr1	158974904	IFI16	NM_001364867.2	TSSBody	NA	21810869	II	Both	-	FALSE	TRUE
cg01498806_TC21	chr1	158974909	IFI16	NM_001364867.2	TSSBody	NA	58641253	II	Both	+	FALSE	TRUE
cg01498830_BC21	chr1	158977310	IFI16	NM_001364867.2	TSSBody	NA	45750276	II	Both	-	FALSE	TRUE
cg01498835_BO21	chr1	158978268	IFI16	NM_001206567.2	TSS1500	NA	80705498	II	Both	-	FALSE	TRUE
cg01498835_TC21	chr1	158978268	IFI16	NM_001206567.2	TSS1500	NA	2779397	II	Both	+	FALSE	TRUE
cg01498838_BC21	chr1	158978997	IFI16	NM_001206567.2	TSS1500	NA	76758567	II	Both	-	FALSE	TRUE
cg01498870_BC21	chr1	158983200	IFI16	NM_001364867.2	TSSBody	NA	19796162	II	Both	-	FALSE	TRUE
cg01498876_BC1	chr1	158984054	IFI16	NM_001364867.2	TSSBody	97672861	55740986	I	Red	-	FALSE	TRUE
cg01498876_BC21	chr1	158984054	IFI16	NM_001364867.2	TSSBody	NA	48796118	II	Both	-	FALSE	TRUE
cg01498876_BC22	chr1	158984054	IFI16	NM_001364867.2	TSSBody	NA	92748376	II	Both	-	FALSE	TRUE
cg01498876_BO21	chr1	158984054	IFI16	NM_001364867.2	TSSBody	NA	35699555	II	Both	-	TRUE	TRUE
cg01498876_TC1	chr1	158984054	IFI16	NM_001364867.2	TSSBody	75789923	45768271	I	Grn	+	TRUE	TRUE
cg01498876_TC21	chr1	158984054	IFI16	NM_001364867.2	TSSBody	NA	76706279	II	Both	+	TRUE	TRUE
cg01498879_TC21	chr1	158984677	IFI16	NM_001364867.2	TSSBody	NA	19646121	II	Both	+	FALSE	TRUE
cg01498880_TC21	chr1	158984691	IFI16	NM_001364867.2	TSSBody	NA	44752544	II	Both	+	FALSE	TRUE
cg01498881_TC21	chr1	158984811	IFI16	NM_001364867.2	TSSBody	NA	42783879	II	Both	+	FALSE	TRUE
cg01499060_BC21	chr1	159001521	IFI16	NM_001364867.2	TSSBody	NA	9715233	II	Both	-	FALSE	TRUE
cg01499167_BC1	chr1	159018761	IFI16	NM_001364867.2	TSSBody	68806599	38777553	I	Red	-	TRUE	TRUE
cg01499167_BC21	chr1	159018761	IFI16	NM_001364867.2	TSSBody	NA	8809189	II	Both	-	TRUE	TRUE
cg01499167_TC1	chr1	159018761	IFI16	NM_001364867.2	TSSBody	17621539	50627219	I	Red	+	FALSE	TRUE
cg01499167_TC21	chr1	159018761	IFI16	NM_001364867.2	TSSBody	NA	53762178	II	Both	+	FALSE	TRUE
cg01499606_TC21	chr1	158985352	IFI16	NM_001364867.2	TSSBody	NA	36719235	II	Both	+	FALSE	TRUE
cg01506341_BC21	chr6	30104709	TRIM40	NM_001286633.2	TSSBody	NA	97752587	II	Both	-	FALSE	TRUE
cg01506341_TO21	chr6	30104709	TRIM40	NM_001286633.2	TSSBody	NA	94695459	II	Both	+	FALSE	TRUE
cg01535635_BC21	chr17	41163970	IFI35	NM_001330230.2	TSSBody	NA	29742848	II	Both	-	FALSE	TRUE
cg01535635_TC21	chr17	41163970	IFI35	NM_001330230.2	TSSBody	NA	51669953	II	Both	+	FALSE	TRUE
cg01535635_TO21	chr17	41163970	IFI35	NM_001330230.2	TSSBody	NA	32796236	II	Both	+	FALSE	TRUE
cg01540301_TC21	chr6	32940371	BRD2	NM_005104.4	TSSBody	NA	89729990	II	Both	+	FALSE	TRUE
cg01547742_BC21	chr6	32821155	TAP1	NM_000593.5	TSSBody	NA	95746412	II	Both	-	FALSE	TRUE
cg01554625_BC21	chr6	30688579	TUBB	NM_001293214.2	TSSBody	NA	41620174	II	Both	-	FALSE	TRUE
cg01554777_BC21	chr4	154622943	TLR2	NM_001318793.2	TSSBody	NA	45601920	II	Both	-	FALSE	TRUE
cg01574481_BC21	chr14	24641852	REC8	NM_005132.3	TSSBody	NA	66644141	II	Both	-	FALSE	TRUE
cg01595997_TC21	chr6	31915184	CFB	NM_001710.6	TSSBody	NA	90725408	II	Both	+	FALSE	TRUE
cg01595997_TO21	chr6	31915184	CFB	NM_001710.6	TSSBody	NA	8618909	II	Both	+	FALSE	TRUE
cg01606580_TC1	chr3	15783479	ANKRD28	NM_001349279.2	TSSBody	64688251	50602954	I	Red	+	TRUE	TRUE
cg01628905_BC21	chr6	33389696	SYNGAP1	NM_001130066.2	TSSBody	NA	99759185	II	Both	-	FALSE	TRUE
cg01628905_TC21	chr6	33389696	SYNGAP1	NM_001130066.2	TSSBody	NA	6773170	II	Both	+	FALSE	TRUE
cg01634707_BC1	chr1	176364662	NA	NA	NA	4784504	11689264	I	Grn	-	TRUE	TRUE
cg01645115_TC21	chr6	31851358	EHMT2	NM_006709.5	TSSBody	NA	38614187	II	Both	+	FALSE	TRUE
cg01648751_BC21	chr5	38931978	OSMR	NM_001323505.2	TSSBody	NA	5700123	II	Both	-	FALSE	TRUE
cg01652681_BC21	chr6	32937649	BRD2	NM_001113182.3	TSS1500	NA	87763497	II	Both	-	FALSE	TRUE
cg01674119_BC21	chr6	31583231	AIF1	NM_001318970.2	TSSBody	NA	76808107	II	Both	-	FALSE	TRUE
cg01678893_BO21	chr19	13049949	CALR	NM_004343.3	TSSBody	NA	89726884	II	Both	-	FALSE	TRUE
cg01678893_TC21	chr19	13049949	CALR	NM_004343.3	TSSBody	NA	92772506	II	Both	+	FALSE	TRUE
cg01702338_BC21	chr6	32812571	PSMB8-AS1	NR_037176.1	TSSBody	NA	69646175	II	Both	-	FALSE	TRUE
cg01702338_TO21	chr6	32812571	PSMB8-AS1	NR_037176.1	TSSBody	NA	23644836	II	Both	+	FALSE	TRUE
cg01734628_BC21	chr6	31926014	NELFE	NM_002904.6	TSSBody	NA	35803949	II	Both	-	FALSE	TRUE
cg01775827_TC21	chr1	196619772	CFH	NM_001014975.2	TSS1500	NA	2712439	II	Both	+	FALSE	TRUE
cg01775830_BC21	chr1	196620386	CFH	NM_001014975.2	TSS1500	NA	10706547	II	Both	-	FALSE	TRUE
cg01775979_TC21	chr1	196644798	CFH	NM_001014975.2	TSSBody	NA	93796212	II	Both	+	FALSE	TRUE
cg01775981_BC21	chr1	196645057	CFH	NM_001014975.2	TSSBody	NA	71689238	II	Both	-	FALSE	TRUE
cg01775984_BC21	chr1	196645380	CFH	NM_001014975.2	TSSBody	NA	76674112	II	Both	-	FALSE	TRUE
cg01775984_TC21	chr1	196645380	CFH	NM_001014975.2	TSSBody	NA	5741484	II	Both	+	FALSE	TRUE
cg01775988_TC21	chr1	196645591	CFH	NM_001014975.2	TSSBody	NA	40657176	II	Both	+	FALSE	TRUE
cg01775988_TO21	chr1	196645591	CFH	NM_001014975.2	TSSBody	NA	79742562	II	Both	+	FALSE	TRUE
cg01775990_TC21	chr1	196645847	CFH	NM_001014975.2	TSSBody	NA	92605522	II	Both	+	FALSE	TRUE
cg01776269_TC1	chr1	196692993	CFH	NM_000186.4	TSSBody	2805389	99784491	I	Red	+	FALSE	TRUE
cg01776269_TC21	chr1	196692993	CFH	NM_000186.4	TSSBody	NA	81759107	II	Both	+	FALSE	TRUE
cg01776269_TO21	chr1	196692993	CFH	NM_000186.4	TSSBody	NA	59733128	II	Both	+	FALSE	TRUE
cg01776343_BC21	chr1	196705008	CFH	NM_000186.4	TSSBody	NA	40758211	II	Both	-	FALSE	TRUE
cg01776343_BO21	chr1	196705008	CFH	NM_000186.4	TSSBody	NA	88678853	II	Both	-	FALSE	TRUE
cg01776345_BC21	chr1	196705072	CFH	NM_000186.4	TSSBody	NA	3690188	II	Both	-	FALSE	TRUE
cg01776345_TC21	chr1	196705072	CFH	NM_000186.4	TSSBody	NA	9720851	II	Both	+	FALSE	TRUE
cg01776346_BC21	chr1	196705171	CFH	NM_000186.4	TSSBody	NA	3652113	II	Both	-	FALSE	TRUE
cg01776346_TC21	chr1	196705171	CFH	NM_000186.4	TSSBody	NA	67674295	II	Both	+	FALSE	TRUE
cg01776347_TC21	chr1	196705234	CFH	NM_000186.4	TSSBody	NA	35604553	II	Both	+	FALSE	TRUE
cg01776387_BO1	chr1	196712388	CFH	NM_000186.4	TSSBody	94666507	98665478	I	Grn	-	FALSE	TRUE
cg01776387_BO21	chr1	196712388	CFH	NM_000186.4	TSSBody	NA	64678222	II	Both	-	FALSE	TRUE
cg01776387_TO1	chr1	196712388	CFH	NM_000186.4	TSSBody	70658546	97773472	I	Grn	+	FALSE	TRUE
cg01776387_TO21	chr1	196712388	CFH	NM_000186.4	TSSBody	NA	35700298	II	Both	+	TRUE	TRUE
cg01776401_BC1	chr1	196714080	CFH	NM_000186.4	TSSBody	1677437	82773593	I	Red	-	FALSE	TRUE
cg01776401_BC21	chr1	196714080	CFH	NM_000186.4	TSSBody	NA	97716212	II	Both	-	FALSE	TRUE
cg01776401_TC1	chr1	196714080	CFH	NM_000186.4	TSSBody	40755291	45609597	I	Red	+	TRUE	TRUE
cg01776401_TC2	chr1	196714080	CFH	NM_000186.4	TSSBody	97746567	45609597	I	Red	+	TRUE	TRUE
cg01776401_TC21	chr1	196714080	CFH	NM_000186.4	TSSBody	NA	3675236	II	Both	+	TRUE	TRUE
cg01776401_TC22	chr1	196714080	CFH	NM_000186.4	TSSBody	NA	66753959	II	Both	+	TRUE	TRUE
cg01776401_TC3	chr1	196714080	CFH	NM_000186.4	TSSBody	40755291	60799142	I	Red	+	TRUE	TRUE
cg01776401_TC4	chr1	196714080	CFH	NM_000186.4	TSSBody	97746567	60799142	I	Red	+	TRUE	TRUE
cg01776589_BC21	chr1	196743021	CFHR3	NM_001166624.1	TSS1500	NA	49794520	II	Both	-	FALSE	TRUE
cg01776704_BC1	chr1	196757176	CFHR3	NM_001166624.1	TSSBody	90788428	62713905	I	Red	-	FALSE	TRUE
cg01776704_BC21	chr1	196757176	CFHR3	NM_001166624.1	TSSBody	NA	25640258	II	Both	-	FALSE	TRUE
cg01776715_BC21	chr1	196758153	CFHR3	NM_001166624.1	TSSBody	NA	76614824	II	Both	-	FALSE	TRUE
cg01776721_TO1	chr1	196759266	CFHR3	NM_001166624.1	TSSBody	81759941	25645132	I	Grn	+	FALSE	TRUE
cg01776907_TO1	chr1	196789771	CFHR1	NM_002113.2	TSSBody	2643909	12631287	I	Grn	+	FALSE	TRUE
cg01776907_TO21	chr1	196789771	CFHR1	NM_002113.2	TSSBody	NA	30683870	II	Both	+	FALSE	TRUE
cg01776971_BC1	chr1	196798707	CFHR1	NM_002113.2	TSSBody	68797853	68757972	I	Red	-	FALSE	TRUE
cg01776971_BC21	chr1	196798707	CFHR1	NM_002113.2	TSSBody	NA	45604176	II	Both	-	FALSE	TRUE
cg01777508_TC1	chr1	196881700	CFHR4	NM_001201551.2	TSSBody	9707959	99785980	I	Red	+	TRUE	TRUE
cg01777508_TC21	chr1	196881700	CFHR4	NM_001201551.2	TSSBody	NA	72657185	II	Both	+	TRUE	TRUE
cg01777522_BC1	chr1	196884177	CFHR4	NM_001201551.2	TSSBody	49793242	19795205	I	Red	-	TRUE	TRUE
cg01777522_BC21	chr1	196884177	CFHR4	NM_001201551.2	TSSBody	NA	91717938	II	Both	-	TRUE	TRUE
cg01777522_TC1	chr1	196884177	CFHR4	NM_001201551.2	TSSBody	85800125	2654856	I	Red	+	TRUE	TRUE
cg01777522_TC21	chr1	196884177	CFHR4	NM_001201551.2	TSSBody	NA	9680214	II	Both	+	TRUE	TRUE
cg01777705_BO1	chr1	196913807	CFHR2	NM_005666.4	TSSBody	22652550	81678489	I	Grn	-	TRUE	TRUE
cg01777705_BO21	chr1	196913807	CFHR2	NM_005666.4	TSSBody	NA	46684129	II	Both	-	TRUE	TRUE
cg01778552_TC1	chr1	197056441	ASPM	NM_001206846.1	TSSBody	10725829	3769246	I	Red	+	TRUE	TRUE
cg01787953_BC21	chr6	31707589	MSH5	NM_172165.3	TSS200	NA	57653166	II	Both	-	FALSE	TRUE
cg01859195_BC21	chr12	64845239	TBK1	NM_013254.4	TSS1500	NA	68806543	II	Both	-	FALSE	TRUE
cg01859195_TC21	chr12	64845239	TBK1	NM_013254.4	TSS1500	NA	91787193	II	Both	+	FALSE	TRUE
cg01869058_BC21	chr6	31926196	NELFE	NM_002904.6	TSSBody	NA	14780581	II	Both	-	FALSE	TRUE
cg01869058_BO21	chr6	31926196	NELFE	NM_002904.6	TSSBody	NA	42761560	II	Both	-	FALSE	TRUE
cg01869058_TC21	chr6	31926196	NELFE	NM_002904.6	TSSBody	NA	90675540	II	Both	+	FALSE	TRUE
cg01874713_BC21	chr10	104153773	NFKB2	NM_001322935.1	TSS200	NA	61609122	II	Both	-	FALSE	TRUE
cg01878788_BC21	chr6	33176342	RING1	NM_002931.4	TSSBody	NA	85783582	II	Both	-	FALSE	TRUE
cg01880149_BC21	chr1	152284601	FLG	NM_002016.2	TSSBody	NA	69740876	II	Both	-	FALSE	TRUE
cg01886988_BC21	chr11	312560	IFITM1	NM_003641.4	TSS1500	NA	97716282	II	Both	-	FALSE	TRUE
cg01897517_BC21	chr6	32821111	TAP1	NM_000593.5	TSSBody	NA	43687219	II	Both	-	FALSE	TRUE
cg01897517_TC21	chr6	32821111	TAP1	NM_000593.5	TSSBody	NA	5709227	II	Both	+	FALSE	TRUE
cg01909833_BO21	chr6	32937267	BRD2	NM_001113182.3	TSS1500	NA	64604275	II	Both	-	FALSE	TRUE
cg01909833_TC21	chr6	32937267	BRD2	NM_001113182.3	TSS1500	NA	97649841	II	Both	+	FALSE	TRUE
cg01925063_BC1	chr1	212482718	PPP2R5A	NM_006243.4	TSSBody	9787335	41768181	I	Grn	-	TRUE	TRUE
cg01927550_BC21	chr14	103336789	TRAF3	NM_001199427.2	TSSBody	NA	78603189	II	Both	-	FALSE	TRUE
cg01934658_BC1	chr1	213324422	RPS6KC1	NM_001349665.1	TSSBody	2702576	9602203	I	Grn	-	TRUE	TRUE
cg01934658_BC2	chr1	213324422	RPS6KC1	NM_001349665.1	TSSBody	75762118	9602203	I	Grn	-	TRUE	FALSE
cg01934781_BC21	chr12	12223947	BCL2L14	NM_001370268.1	TSSBody	NA	7734861	II	Both	-	FALSE	TRUE
cg01934781_TC21	chr12	12223947	BCL2L14	NM_001370268.1	TSSBody	NA	9710847	II	Both	+	FALSE	TRUE
cg01934783_TC1	chr1	213325875	RPS6KC1	NM_001349665.1	TSSBody	58707934	68612961	I	Red	+	TRUE	TRUE
cg01941836_BC21	chr6	31049336	NA	NA	NA	NA	61644551	II	Both	-	FALSE	TRUE
cg01941836_TO21	chr6	31049336	NA	NA	NA	NA	71674202	II	Both	+	FALSE	TRUE
cg01943874_TC21	chr20	44746944	CD40	NM_001322422.2	TSS200	NA	17699113	II	Both	+	FALSE	TRUE
cg01949572_TC1	chr9	128090905	GAPVD1	NM_001282681.3	TSSBody	71715879	81711391	I	Red	+	TRUE	TRUE
cg01963064_TC21	chr6	32319256	TSBP1	NM_006781.5	TSSBody	NA	97803181	II	Both	+	FALSE	TRUE
cg01963278_TC1	chr6	30457850	HLA-E	NM_005516.6	TSSBody	66745551	65740117	I	Red	+	FALSE	TRUE
cg01983105_BC21	chr4	103421224	NFKB1	NM_001165412.2	TSS1500	NA	2624378	II	Both	-	FALSE	TRUE
cg01983105_TC21	chr4	103421224	NFKB1	NM_001165412.2	TSS1500	NA	78807868	II	Both	+	FALSE	TRUE
cg01999046_BC21	chr9	139779708	TRAF2	NM_021138.4	TSS1500	NA	9745970	II	Both	-	FALSE	TRUE
cg01999046_TC21	chr9	139779708	TRAF2	NM_021138.4	TSS1500	NA	97754843	II	Both	+	FALSE	TRUE
cg02007150_TC21	chr6	30293518	TRIM39	NM_001369522.1	TSS1500	NA	50664580	II	Both	+	FALSE	TRUE
cg02017634_BC21	chr21	42791359	MX1	NM_001144925.2	TSS1500	NA	6603246	II	Both	-	FALSE	TRUE
cg02017634_BO21	chr21	42791359	MX1	NM_001144925.2	TSS1500	NA	94734173	II	Both	-	FALSE	TRUE
cg02035039_BC1	chr6	29691888	HLA-F	NM_018950.2	TSSBody	89653943	81784173	I	Grn	-	FALSE	TRUE
cg02035039_BC21	chr6	29691888	HLA-F	NM_018950.2	TSSBody	NA	93744418	II	Both	-	FALSE	TRUE
cg02035097_BC21	chr6	32945219	BRD2	NM_005104.4	TSSBody	NA	76675130	II	Both	-	FALSE	TRUE
cg02035097_TC21	chr6	32945219	BRD2	NM_005104.4	TSSBody	NA	53645295	II	Both	+	FALSE	TRUE
cg02046600_BO21	chr6	30878499	GTF2H4	NM_001517.5	TSSBody	NA	32619856	II	Both	-	FALSE	TRUE
cg02046600_TC21	chr6	30878499	GTF2H4	NM_001517.5	TSSBody	NA	58739256	II	Both	+	FALSE	TRUE
cg02060465_BC21	chr1	152941727	SPRR4	NM_173080.3	TSS1500	NA	4657233	II	Both	-	FALSE	TRUE
cg02060465_BO21	chr1	152941727	SPRR4	NM_173080.3	TSS1500	NA	45747584	II	Both	-	FALSE	TRUE
cg02064543_TC21	chr6	33393646	SYNGAP1	NM_001130066.2	TSSBody	NA	47787877	II	Both	+	FALSE	TRUE
cg02067612_TC21	chr6	31725978	MSH5	NM_172165.3	TSSBody	NA	82760337	II	Both	+	FALSE	TRUE
cg02090806_BC21	chr6	33239496	VPS52	NM_001289175.1	TSSBody	NA	90629420	II	Both	-	FALSE	TRUE
cg02108998_BO21	chr6	31690986	MPIG6B	NM_138275.2	TSS200	NA	10628297	II	Both	-	FALSE	TRUE
cg02108998_TC21	chr6	31690986	MPIG6B	NM_138275.2	TSS200	NA	76776131	II	Both	+	FALSE	TRUE
cg02125896_BO21	chr12	6895774	NA	NA	NA	NA	80638957	II	Both	-	FALSE	TRUE
cg02125896_TC21	chr12	6895774	NA	NA	NA	NA	4609284	II	Both	+	FALSE	TRUE
cg02128365_TC21	chr6	31707511	MSH5	NM_172165.3	TSS1500	NA	82672822	II	Both	+	FALSE	TRUE
cg02149965_TC21	chr6	30883203	VARS2	NM_001167733.2	TSSBody	NA	57725553	II	Both	+	FALSE	TRUE
cg02163846_BC21	chr9	139776005	NA	NA	NA	NA	26782533	II	Both	-	FALSE	TRUE
cg02163846_BO21	chr9	139776005	NA	NA	NA	NA	15606203	II	Both	-	FALSE	TRUE
cg02163846_TC21	chr9	139776005	NA	NA	NA	NA	75752129	II	Both	+	FALSE	TRUE
cg02164110_TC21	chr6	31129244	TCF19	NM_001077511.2	TSSBody	NA	66755876	II	Both	+	FALSE	TRUE
cg02167193_BC21	chr6	30688035	TUBB	NM_001293214.2	TSS200	NA	78796205	II	Both	-	FALSE	TRUE
cg02174486_TC21	chr6	31600348	PRRC2A	NM_080686.3	TSSBody	NA	82762464	II	Both	+	FALSE	TRUE
cg02186769_BC21	chr6	30881645	VARS2	NM_001167733.2	TSS1500	NA	76734525	II	Both	-	FALSE	TRUE
cg02202484_BO21	chr1	152942688	SPRR4	NM_173080.3	TSS1500	NA	15781964	II	Both	-	FALSE	TRUE
cg02202484_TC21	chr1	152942688	SPRR4	NM_173080.3	TSS1500	NA	41636520	II	Both	+	FALSE	TRUE
cg02203106_BC21	chr21	42792390	MX1	NM_001144925.2	TSS200	NA	30771223	II	Both	-	FALSE	TRUE
cg02205181_BC21	chr10	104154811	NFKB2	NM_001322935.1	TSSBody	NA	61706548	II	Both	-	FALSE	TRUE
cg02205181_TC21	chr10	104154811	NFKB2	NM_001322935.1	TSSBody	NA	72778876	II	Both	+	FALSE	TRUE
cg02248037_BC21	chr6	31465876	MICB	NM_001289161.2	TSS200	NA	87668470	II	Both	-	FALSE	TRUE
cg02254152_TC21	chr6	30295036	TRIM39	NM_001369522.1	TSSBody	NA	95745171	II	Both	+	FALSE	TRUE
cg02259877_TC21	chr6	33217421	HCG25	NR_044997.1	TSSBody	NA	76609529	II	Both	+	FALSE	TRUE
cg02270108_BO21	chr6	32938475	BRD2	NM_001113182.3	TSS1500	NA	1644914	II	Both	-	FALSE	TRUE
cg02270108_TC21	chr6	32938475	BRD2	NM_001113182.3	TSS1500	NA	51645527	II	Both	+	FALSE	TRUE
cg02279848_BC21	chr1	247578322	NLRP3	NM_001079821.2	TSS1500	NA	41683272	II	Both	-	FALSE	TRUE
cg02279848_TO21	chr1	247578322	NLRP3	NM_001079821.2	TSS1500	NA	55759843	II	Both	+	FALSE	TRUE
cg02279850_TC21	chr1	247578767	NLRP3	NM_001079821.2	TSS1500	NA	90707357	II	Both	+	FALSE	TRUE
cg02279851_TC21	chr1	247578795	NLRP3	NM_001079821.2	TSS1500	NA	89798204	II	Both	+	FALSE	TRUE
cg02279853_BC21	chr1	247578855	NLRP3	NM_001079821.2	TSS1500	NA	76611431	II	Both	-	FALSE	TRUE
cg02279853_BO21	chr1	247578855	NLRP3	NM_001079821.2	TSS1500	NA	69793836	II	Both	-	FALSE	TRUE
cg02279853_TO21	chr1	247578855	NLRP3	NM_001079821.2	TSS1500	NA	78763832	II	Both	+	FALSE	TRUE
cg02279854_TC21	chr1	247579024	NLRP3	NM_001079821.2	TSS1500	NA	9797267	II	Both	+	FALSE	TRUE
cg02279855_BC21	chr1	247579176	NLRP3	NM_001079821.2	TSS1500	NA	38664980	II	Both	-	FALSE	TRUE
cg02279855_TO21	chr1	247579176	NLRP3	NM_001079821.2	TSS1500	NA	45742833	II	Both	+	FALSE	TRUE
cg02279856_BC21	chr1	247579184	NLRP3	NM_001079821.2	TSS1500	NA	7756542	II	Both	-	FALSE	TRUE
cg02279856_TC21	chr1	247579184	NLRP3	NM_001079821.2	TSS1500	NA	79733121	II	Both	+	FALSE	TRUE
cg02279857_TC21	chr1	247579220	NLRP3	NM_001079821.2	TSS1500	NA	97700394	II	Both	+	FALSE	TRUE
cg02279880_TC21	chr1	247581474	NLRP3	NM_001079821.2	TSSBody	NA	85616218	II	Both	+	FALSE	TRUE
cg02279881_BC21	chr1	247581570	NLRP3	NM_001079821.2	TSSBody	NA	44701575	II	Both	-	FALSE	TRUE
cg02279890_BC21	chr1	247582115	NLRP3	NM_001079821.2	TSSBody	NA	2794284	II	Both	-	FALSE	TRUE
cg02279890_TC21	chr1	247582115	NLRP3	NM_001079821.2	TSSBody	NA	44730109	II	Both	+	FALSE	TRUE
cg02279892_BC21	chr1	247582221	NLRP3	NM_001079821.2	TSSBody	NA	76702903	II	Both	-	FALSE	TRUE
cg02280219_TC21	chr1	247605717	NLRP3	NM_001079821.2	TSSBody	NA	24780117	II	Both	+	FALSE	TRUE
cg02280219_TO21	chr1	247605717	NLRP3	NM_001079821.2	TSSBody	NA	81753179	II	Both	+	FALSE	TRUE
cg02280220_BC21	chr1	247605812	NLRP3	NM_001079821.2	TSSBody	NA	8800125	II	Both	-	FALSE	TRUE
cg02280220_TC21	chr1	247605812	NLRP3	NM_001079821.2	TSSBody	NA	99807428	II	Both	+	FALSE	TRUE
cg02280229_TC21	chr1	247606672	NLRP3	NM_001079821.2	TSSBody	NA	58777863	II	Both	+	FALSE	TRUE
cg02280231_TC21	chr1	247606712	NLRP3	NM_001079821.2	TSSBody	NA	70776868	II	Both	+	FALSE	TRUE
cg02280238_BO21	chr1	247607051	NLRP3	NM_001079821.2	TSSBody	NA	93688577	II	Both	-	FALSE	TRUE
cg02280238_TC21	chr1	247607051	NLRP3	NM_001079821.2	TSSBody	NA	59706103	II	Both	+	FALSE	TRUE
cg02280239_TC21	chr1	247607195	NLRP3	NM_001079821.2	TSSBody	NA	89725888	II	Both	+	FALSE	TRUE
cg02300308_TC21	chr6	32134270	EGFL8	NM_030652.4	TSSBody	NA	91609387	II	Both	+	FALSE	TRUE
cg02303399_BC21	chr1	153175248	LELP1	NM_001010857.3	TSS1500	NA	97695905	II	Both	-	FALSE	TRUE
cg02303399_BO21	chr1	153175248	LELP1	NM_001010857.3	TSS1500	NA	88688560	II	Both	-	FALSE	TRUE
cg02303399_TC21	chr1	153175248	LELP1	NM_001010857.3	TSS1500	NA	9713849	II	Both	+	FALSE	TRUE
cg02306936_TC21	chr6	30881316	VARS2	NM_001167733.2	TSS1500	NA	26725285	II	Both	+	FALSE	TRUE
cg02341058_BC21	chr1	152094977	NA	NA	NA	NA	11694260	II	Both	-	FALSE	TRUE
cg02341058_BO21	chr1	152094977	NA	NA	NA	NA	15645979	II	Both	-	FALSE	TRUE
cg02357491_BC21	chr6	31105744	PSORS1C1	NM_014068.3	TSSBody	NA	7664977	II	Both	-	FALSE	TRUE
cg02357491_BO21	chr6	31105744	PSORS1C1	NM_014068.3	TSSBody	NA	68618584	II	Both	-	FALSE	TRUE
cg02376496_TC21	chr6	30860175	DDR1	NM_001297652.1	TSSBody	NA	81807411	II	Both	+	FALSE	TRUE
cg02387583_BC21	chr6	32937621	BRD2	NM_001113182.3	TSS1500	NA	81747981	II	Both	-	FALSE	TRUE
cg02420130_BC21	chr15	74286415	PML	NM_033246.2	TSS1500	NA	97697293	II	Both	-	FALSE	TRUE
cg02420130_TO21	chr15	74286415	PML	NM_033246.2	TSS1500	NA	95606865	II	Both	+	FALSE	TRUE
cg02452732_BC21	chr17	41158611	IFI35	NM_001330230.2	TSS200	NA	45652523	II	Both	-	FALSE	TRUE
cg02452732_TO21	chr17	41158611	IFI35	NM_001330230.2	TSS200	NA	94739332	II	Both	+	FALSE	TRUE
cg02460426_BC21	chr6	32122147	LOC100507547	NR_037169.1	TSS200	NA	85680883	II	Both	-	FALSE	TRUE
cg02471378_BC21	chr6	32943025	BRD2	NM_005104.4	TSSBody	NA	93808930	II	Both	-	FALSE	TRUE
cg02475416_BC21	chr6	33175891	RING1	NM_002931.4	TSS1500	NA	80724506	II	Both	-	FALSE	TRUE
cg02482497_BC21	chr1	153610672	CHTOP	NM_001244664.1	TSSBody	NA	37617837	II	Both	-	FALSE	TRUE
cg02482497_TC21	chr1	153610672	CHTOP	NM_001244664.1	TSSBody	NA	81753499	II	Both	+	FALSE	TRUE
cg02493440_TC21	chr16	57023485	NLRC5	NM_001330552.2	TSSBody	NA	95608861	II	Both	+	FALSE	TRUE
cg02497902_BC21	chr19	10380810	ICAM1	NM_000201.3	TSS1500	NA	49753969	II	Both	-	FALSE	TRUE
cg02520020_TC21	chr11	57364890	SERPING1	NM_000062.3	TSS1500	NA	97804194	II	Both	+	FALSE	TRUE
cg02520020_TO21	chr11	57364890	SERPING1	NM_000062.3	TSS1500	NA	85683131	II	Both	+	FALSE	TRUE
cg02524941_TC21	chr6	33394326	SYNGAP1	NM_001130066.2	TSSBody	NA	20668890	II	Both	+	FALSE	TRUE
cg02531797_BC21	chr6	31588317	PRRC2A	NM_080686.3	TSS200	NA	65612543	II	Both	-	FALSE	TRUE
cg02563952_TC21	chr6	31707803	MSH5	NM_172165.3	TSSBody	NA	97757425	II	Both	+	FALSE	TRUE
cg02564596_TC1	chr2	25763672	DTNB	NM_001256304.2	TSSBody	15699195	26600927	I	Red	+	TRUE	TRUE
cg02567488_BO21	chr6	32822565	TAP1	NM_000593.5	TSS1500	NA	2739864	II	Both	-	FALSE	TRUE
cg02573566_BC21	chr1	153599479	S100A13	NM_001024210.2	TSSBody	NA	45754296	II	Both	-	FALSE	TRUE
cg02595098_BC1	chr2	27817482	ZNF512	NM_001271289.1	TSSBody	72614527	90706125	I	Red	-	TRUE	TRUE
cg02610906_BO21	chr16	57059749	NLRC5	NM_001330552.2	TSSBody	NA	35797536	II	Both	-	FALSE	TRUE
cg02610906_TC21	chr16	57059749	NLRC5	NM_001330552.2	TSSBody	NA	90723215	II	Both	+	FALSE	TRUE
cg02610906_TO21	chr16	57059749	NLRC5	NM_001330552.2	TSSBody	NA	92690838	II	Both	+	FALSE	TRUE
cg02652579_TC21	chr6	33386967	CUTA	NM_015921.3	TSS1500	NA	70683937	II	Both	+	FALSE	TRUE
cg02653117_TC21	chr6	32938824	BRD2	NM_005104.4	TSSBody	NA	55653905	II	Both	+	FALSE	TRUE
cg02663496_BC21	chr6	31105852	PSORS1C1	NM_014068.3	TSSBody	NA	75795419	II	Both	-	FALSE	TRUE
cg02680314_TC21	chr16	3097387	MMP25	NM_022468.5	TSSBody	NA	70694267	II	Both	+	FALSE	TRUE
cg02680487_BC21	chr6	30851529	DDR1	NM_001954.4	TSS1500	NA	40644544	II	Both	-	FALSE	TRUE
cg02692313_BC21	chr6	33048444	HLA-DPA1	NM_001242524.2	TSSBody	NA	62652541	II	Both	-	FALSE	TRUE
cg02695062_BC21	chr6	30851417	DDR1	NM_001954.4	TSS1500	NA	19758136	II	Both	-	FALSE	TRUE
cg02696067_BC21	chr6	30850977	DDR1	NM_001954.4	TSS1500	NA	88784314	II	Both	-	FALSE	TRUE
cg02700447_BC21	chr6	31591642	PRRC2A	NM_080686.3	TSSBody	NA	93788254	II	Both	-	FALSE	TRUE
cg02703032_BC21	chr6	32938830	BRD2	NM_005104.4	TSSBody	NA	24731886	II	Both	-	FALSE	TRUE
cg02705619_TC21	chr16	57059562	NLRC5	NM_001330552.2	TSSBody	NA	75607420	II	Both	+	FALSE	TRUE
cg02707277_BO21	chr6	32945906	BRD2	NM_005104.4	TSSBody	NA	25607566	II	Both	-	FALSE	TRUE
cg02707277_TC21	chr6	32945906	BRD2	NM_005104.4	TSSBody	NA	97633213	II	Both	+	FALSE	TRUE
cg02737149_BC21	chr6	31708032	MSH5	NM_172165.3	TSSBody	NA	64672275	II	Both	-	FALSE	TRUE
cg02744413_BC21	chr16	57060187	NLRC5	NM_001330552.2	TSSBody	NA	49700536	II	Both	-	FALSE	TRUE
cg02753826_BC21	chr11	119041910	NLRX1	NM_001282358.1	TSSBody	NA	68758199	II	Both	-	FALSE	TRUE
cg02769614_BC21	chr6	32135052	EGFL8	NM_030652.4	TSSBody	NA	99808323	II	Both	-	FALSE	TRUE
cg02772121_BC21	chr6	30130881	TRIM15	NM_033229.3	TSS1500	NA	3744828	II	Both	-	FALSE	TRUE
cg02778334_TC21	chr6	31864682	EHMT2	NM_006709.5	TSSBody	NA	9624546	II	Both	+	FALSE	TRUE
cg02786267_TC21	chr6	32708524	HLA-DQA2	NM_020056.5	TSS1500	NA	45692166	II	Both	+	FALSE	TRUE
cg02797183_BC21	chr1	153189521	PRR9	NM_001195571.2	TSS1500	NA	97681497	II	Both	-	FALSE	TRUE
cg02825296_TC21	chr1	152691483	C1orf68	NM_001024679.3	TSS1500	NA	2755341	II	Both	+	FALSE	TRUE
cg02867250_BC21	chr6	31107835	PSORS1C1	NM_014068.3	TSSBody	NA	48671827	II	Both	-	FALSE	TRUE
cg02867250_TO21	chr6	31107835	PSORS1C1	NM_014068.3	TSSBody	NA	77622357	II	Both	+	FALSE	TRUE
cg02879159_TC21	chr6	30135449	TRIM15	NM_033229.3	TSSBody	NA	95782393	II	Both	+	FALSE	TRUE
cg02879793_BC21	chr2	61107185	LINC01185	NR_033980.1	TSSBody	NA	72718980	II	Both	-	FALSE	TRUE
cg02879793_TO21	chr2	61107185	LINC01185	NR_033980.1	TSSBody	NA	48740950	II	Both	+	FALSE	TRUE
cg02879795_BC21	chr2	61107214	REL	NM_001291746.2	TSS1500	NA	69713520	II	Both	-	FALSE	TRUE
cg02879799_BC21	chr2	61107504	REL	NM_001291746.2	TSS1500	NA	84750228	II	Both	-	FALSE	TRUE
cg02879800_TC21	chr2	61107511	REL	NM_001291746.2	TSS1500	NA	97695330	II	Both	+	FALSE	TRUE
cg02879801_BC21	chr2	61107619	REL	NM_001291746.2	TSS1500	NA	87657549	II	Both	-	FALSE	TRUE
cg02879801_TC21	chr2	61107619	REL	NM_001291746.2	TSS1500	NA	46674933	II	Both	+	FALSE	TRUE
cg02879802_TC21	chr2	61107749	REL	NM_001291746.2	TSS1500	NA	34662841	II	Both	+	FALSE	TRUE
cg02879803_TC21	chr2	61107785	REL	NM_001291746.2	TSS1500	NA	6725842	II	Both	+	FALSE	TRUE
cg02879805_BO21	chr2	61107893	REL	NM_001291746.2	TSS1500	NA	81618410	II	Both	-	FALSE	TRUE
cg02879805_TC21	chr2	61107893	REL	NM_001291746.2	TSS1500	NA	24652975	II	Both	+	FALSE	TRUE
cg02879806_BC21	chr2	61107968	REL	NM_001291746.2	TSS1500	NA	27753578	II	Both	-	FALSE	TRUE
cg02879806_TC21	chr2	61107968	REL	NM_001291746.2	TSS1500	NA	68616231	II	Both	+	FALSE	TRUE
cg02879807_BC21	chr2	61108000	REL	NM_001291746.2	TSS1500	NA	43630211	II	Both	-	FALSE	TRUE
cg02879828_BC21	chr2	61108272	REL	NM_001291746.2	TSS1500	NA	3771301	II	Both	-	FALSE	TRUE
cg02879835_TC21	chr2	61108355	REL	NM_001291746.2	TSS1500	NA	31770879	II	Both	+	FALSE	TRUE
cg02880014_BC21	chr2	61121149	REL	NM_001291746.2	TSSBody	NA	41793833	II	Both	-	FALSE	TRUE
cg02880014_TC21	chr2	61121149	REL	NM_001291746.2	TSSBody	NA	78614176	II	Both	+	FALSE	TRUE
cg02880015_BC21	chr2	61121192	REL	NM_001291746.2	TSSBody	NA	46798112	II	Both	-	FALSE	TRUE
cg02880016_BC21	chr2	61121405	REL	NM_001291746.2	TSSBody	NA	41640134	II	Both	-	FALSE	TRUE
cg02888917_TC21	chr6	32940425	BRD2	NM_005104.4	TSSBody	NA	85692831	II	Both	+	FALSE	TRUE
cg02889647_BC21	chr1	152879586	IVL	NM_005547.3	TSS1500	NA	85698497	II	Both	-	FALSE	TRUE
cg02889647_TC21	chr1	152879586	IVL	NM_005547.3	TSS1500	NA	80754870	II	Both	+	FALSE	TRUE
cg02919982_BO21	chr1	153005121	SPRR1B	NM_003125.3	TSSBody	NA	94676894	II	Both	-	FALSE	TRUE
cg02919982_TO21	chr1	153005121	SPRR1B	NM_003125.3	TSSBody	NA	88794591	II	Both	+	TRUE	TRUE
cg02925581_TC21	chr21	42803740	MX1	NM_001144925.2	TSSBody	NA	45780111	II	Both	+	FALSE	TRUE
cg02936944_TC21	chr6	31168943	HCG27	NR_026791.1	TSSBody	NA	34764116	II	Both	+	FALSE	TRUE
cg02939958_BC21	chr6	33216457	HCG25	NR_044997.1	TSS1500	NA	62776527	II	Both	-	FALSE	TRUE
cg02939958_TO21	chr6	33216457	HCG25	NR_044997.1	TSS1500	NA	87729303	II	Both	+	FALSE	TRUE
cg02942965_BC21	chr6	30457081	HLA-E	NM_005516.6	TSS1500	NA	97629489	II	Both	-	FALSE	TRUE
cg02953039_BC21	chr6	32007916	CYP21A2	NM_001368144.1	TSSBody	NA	96659879	II	Both	-	FALSE	TRUE
cg02954111_BC21	chr6	31795116	HSPA1B	NM_005346.6	TSS1500	NA	85771284	II	Both	-	FALSE	TRUE
cg02954111_TC21	chr6	31795116	HSPA1B	NM_005346.6	TSS1500	NA	88619271	II	Both	+	FALSE	TRUE
cg02956248_TC21	chr6	32120901	LOC100507547	NR_037169.1	TSSBody	NA	62664243	II	Both	+	FALSE	TRUE
cg02971879_BC21	chr1	196706028	CFH	NM_000186.4	TSSBody	NA	20727934	II	Both	-	FALSE	TRUE
cg02971879_TC21	chr1	196706028	CFH	NM_000186.4	TSSBody	NA	61776880	II	Both	+	FALSE	TRUE
cg02973270_BO21	chr6	32146548	AGPAT1	NM_001371438.1	TSS1500	NA	29633147	II	Both	-	FALSE	TRUE
cg02973270_TC21	chr6	32146548	AGPAT1	NM_001371438.1	TSS1500	NA	45762859	II	Both	+	FALSE	TRUE
cg02980260_BC1	chr2	71769968	DYSF	NM_001130976.2	TSSBody	3686990	71688100	I	Red	-	TRUE	TRUE
cg02988397_BC21	chr15	45007647	B2M	NM_004048.3	TSSBody	NA	8753295	II	Both	-	FALSE	TRUE
cg02988397_TC21	chr15	45007647	B2M	NM_004048.3	TSSBody	NA	9716433	II	Both	+	FALSE	TRUE
cg03007907_BC21	chr9	139793832	TRAF2	NM_021138.4	TSSBody	NA	52730540	II	Both	-	FALSE	TRUE
cg03007907_TC21	chr9	139793832	TRAF2	NM_021138.4	TSSBody	NA	3636383	II	Both	+	FALSE	TRUE
cg03010186_BC21	chr6	32122528	LOC100507547	NR_037169.1	TSS1500	NA	60724574	II	Both	-	FALSE	TRUE
cg03010186_BO21	chr6	32122528	LOC100507547	NR_037169.1	TSS1500	NA	6625173	II	Both	-	FALSE	TRUE
cg03010186_TC21	chr6	32122528	LOC100507547	NR_037169.1	TSS1500	NA	5643868	II	Both	+	FALSE	TRUE
cg03012115_TC21	chr6	33216271	HCG25	NR_044997.1	TSS1500	NA	52740992	II	Both	+	FALSE	TRUE
cg03029752_TC21	chr11	119038708	NLRX1	NM_001282358.1	TSS1500	NA	68741973	II	Both	+	FALSE	TRUE
cg03030317_BC21	chr6	31164924	HCG27	NR_026791.1	TSS1500	NA	4761420	II	Both	-	FALSE	TRUE
cg03034365_BC21	chr6	31105872	PSORS1C1	NM_014068.3	TSSBody	NA	28784820	II	Both	-	FALSE	TRUE
cg03037030_TC21	chr6	31543300	TNF	NM_000594.4	TSS200	NA	76720561	II	Both	+	FALSE	TRUE
cg03037740_BC21	chr6	33176666	RING1	NM_002931.4	TSSBody	NA	93653407	II	Both	-	FALSE	TRUE
cg03077751_BC21	chr6	32937207	BRD2	NM_001113182.3	TSS1500	NA	61798184	II	Both	-	FALSE	TRUE
cg03077751_TC21	chr6	32937207	BRD2	NM_001113182.3	TSS1500	NA	68632139	II	Both	+	FALSE	TRUE
cg03085696_BC21	chr6	30901598	NA	NA	NA	NA	97624422	II	Both	-	FALSE	TRUE
cg03085696_TC21	chr6	30901598	NA	NA	NA	NA	92661499	II	Both	+	FALSE	TRUE
cg03094134_BC21	chr6	30297174	TRIM39	NM_001369522.1	TSSBody	NA	70701520	II	Both	-	FALSE	TRUE
cg03101645_BC21	chr20	12989700	SPTLC3	NM_001349945.2	TSSBody	NA	64671833	II	Both	-	FALSE	TRUE
cg03101645_TC21	chr20	12989700	SPTLC3	NM_001349945.2	TSSBody	NA	79741228	II	Both	+	FALSE	TRUE
cg03102031_BC21	chr1	152757457	LCE1E	NM_178353.2	TSS1500	NA	26724569	II	Both	-	FALSE	TRUE
cg03102031_TC21	chr1	152757457	LCE1E	NM_178353.2	TSS1500	NA	88694238	II	Both	+	FALSE	TRUE
cg03105070_TC21	chr6	31105844	PSORS1C1	NM_014068.3	TSSBody	NA	72654898	II	Both	+	FALSE	TRUE
cg03108777_TC21	chr6	31169142	HCG27	NR_026791.1	TSSBody	NA	88772931	II	Both	+	FALSE	TRUE
cg03130533_TC21	chr6	30688665	TUBB	NM_001293214.2	TSSBody	NA	97685371	II	Both	+	FALSE	TRUE
cg03134653_TC21	chr6	31600558	PRRC2A	NM_080686.3	TSSBody	NA	87749866	II	Both	+	FALSE	TRUE
cg03146965_BC21	chr6	31864071	EHMT2	NM_006709.5	TSSBody	NA	61805522	II	Both	-	FALSE	TRUE
cg03146965_BO21	chr6	31864071	EHMT2	NM_006709.5	TSSBody	NA	52754159	II	Both	-	FALSE	TRUE
cg03151709_BC21	chr6	30686511	MDC1	NM_014641.3	TSS1500	NA	69666929	II	Both	-	FALSE	TRUE
cg03151709_TC21	chr6	30686511	MDC1	NM_014641.3	TSS1500	NA	42627954	II	Both	+	FALSE	TRUE
cg03155896_BC21	chr6	30879000	GTF2H4	NM_001517.5	TSSBody	NA	48799112	II	Both	-	FALSE	TRUE
cg03157610_BC21	chr6	33377317	PHF1	NM_002636.5	TSS1500	NA	46624285	II	Both	-	FALSE	TRUE
cg03200136_BC21	chr6	33405517	SYNGAP1	NM_001130066.2	TSSBody	NA	76622908	II	Both	-	FALSE	TRUE
cg03200136_TC21	chr6	33405517	SYNGAP1	NM_001130066.2	TSSBody	NA	68653586	II	Both	+	FALSE	TRUE
cg03200136_TO21	chr6	33405517	SYNGAP1	NM_001130066.2	TSSBody	NA	29665132	II	Both	+	FALSE	TRUE
cg03201507_TC21	chr6	32940060	BRD2	NM_005104.4	TSSBody	NA	79750505	II	Both	+	FALSE	TRUE
cg03215005_TC21	chr21	42792304	MX1	NM_001144925.2	TSS200	NA	94757566	II	Both	+	FALSE	TRUE
cg03215160_TC21	chr6	29424926	OR2H1	NM_001318022.1	TSS200	NA	71629821	II	Both	+	FALSE	TRUE
cg03217090_TC21	chr6	31600351	PRRC2A	NM_080686.3	TSSBody	NA	15694589	II	Both	+	FALSE	TRUE
cg03217090_TO21	chr6	31600351	PRRC2A	NM_080686.3	TSSBody	NA	57749283	II	Both	+	FALSE	TRUE
cg03226054_BC21	chr6	30907401	MUCL3	NM_080870.4	TSS1500	NA	85743499	II	Both	-	FALSE	TRUE
cg03226993_TC1	chr6	30457968	HLA-E	NM_005516.6	TSSBody	97711988	28668537	I	Red	+	FALSE	TRUE
cg03229061_BC1	chr6	33048483	HLA-DPA1	NM_001242524.2	TSSBody	41777130	28798855	I	Grn	-	FALSE	TRUE
cg03229061_TC1	chr6	33048483	HLA-DPA1	NM_001242524.2	TSSBody	13703289	92804953	I	Red	+	FALSE	TRUE
cg03229061_TC21	chr6	33048483	HLA-DPA1	NM_001242524.2	TSSBody	NA	81777329	II	Both	+	FALSE	TRUE
cg03242458_BC21	chr6	30135644	TRIM15	NM_033229.3	TSSBody	NA	43759549	II	Both	-	FALSE	TRUE
cg03270204_TC21	chr6	30851638	DDR1	NM_001954.4	TSS1500	NA	6753579	II	Both	+	FALSE	TRUE
cg03276956_BC21	chr6	30034558	PPP1R11	NM_021959.3	TSS1500	NA	6623209	II	Both	-	FALSE	TRUE
cg03299066_TC21	chr6	32821617	TAP1	NM_000593.5	TSSBody	NA	61789561	II	Both	+	FALSE	TRUE
cg03342114_BC21	chr19	10381577	ICAM1	NM_000201.3	TSS1500	NA	43604855	II	Both	-	FALSE	TRUE
cg03354376_BC21	chr6	31371103	MICA	NM_001289154.2	TSSBody	NA	68653926	II	Both	-	FALSE	TRUE
cg03361297_BC1	chr6	29976906	ZNRD1ASP	NR_026751.2	TSSBody	76601489	57781593	I	Red	-	FALSE	TRUE
cg03368908_BC21	chr11	57378693	SERPING1	NM_000062.3	TSSBody	NA	69798234	II	Both	-	FALSE	TRUE
cg03369055_TC21	chr6	33395420	SYNGAP1	NM_001130066.2	TSSBody	NA	2667847	II	Both	+	FALSE	TRUE
cg03380860_BO21	chr20	13107266	SPTLC3	NM_001349945.2	TSSBody	NA	43734212	II	Both	-	FALSE	TRUE
cg03380860_TC21	chr20	13107266	SPTLC3	NM_001349945.2	TSSBody	NA	76765239	II	Both	+	FALSE	TRUE
cg03399814_BC21	chr6	31592041	PRRC2A	NM_080686.3	TSSBody	NA	86753162	II	Both	-	FALSE	TRUE
cg03413835_BO21	chr6	33394537	SYNGAP1	NM_001130066.2	TSSBody	NA	20648213	II	Both	-	FALSE	TRUE
cg03413835_TC21	chr6	33394537	SYNGAP1	NM_001130066.2	TSSBody	NA	41754962	II	Both	+	FALSE	TRUE
cg03419151_BC21	chr17	6658728	XAF1	NM_001353140.2	TSS1500	NA	7706121	II	Both	-	FALSE	TRUE
cg03419151_BO21	chr17	6658728	XAF1	NM_001353140.2	TSS1500	NA	2663375	II	Both	-	FALSE	TRUE
cg03425812_BC21	chr15	45005363	B2M	NM_004048.3	TSSBody	NA	92707171	II	Both	-	FALSE	TRUE
cg03431846_TC21	chr14	24641183	REC8	NM_005132.3	TSS200	NA	8659292	II	Both	+	FALSE	TRUE
cg03433870_BC21	chr16	11034092	DEXI	NM_014015.4	TSSBody	NA	92672384	II	Both	-	FALSE	TRUE
cg03434432_BC21	chr6	32122393	LOC100507547	NR_037169.1	TSS1500	NA	44784594	II	Both	-	FALSE	TRUE
cg03462677_BC21	chr6	31165452	HCG27	NR_026791.1	TSS200	NA	58718820	II	Both	-	FALSE	TRUE
cg03465320_TC21	chr6	32823078	TAP1	NM_000593.5	TSS1500	NA	76647872	II	Both	+	FALSE	TRUE
cg03465714_BC21	chr1	152285911	FLG	NM_002016.2	TSSBody	NA	66601175	II	Both	-	FALSE	TRUE
cg03490138_TC21	chr12	6553843	CD27-AS1	NR_015382.2	TSSBody	NA	72769941	II	Both	+	FALSE	TRUE
cg03529043_BC21	chr6	31021134	HCG22	NR_145427.1	TSS200	NA	87629451	II	Both	-	FALSE	TRUE
cg03529043_BO21	chr6	31021134	HCG22	NR_145427.1	TSS200	NA	65622888	II	Both	-	FALSE	TRUE
cg03532223_TC21	chr6	32935858	BRD2	NM_005104.4	TSS1500	NA	9682444	II	Both	+	FALSE	TRUE
cg03532223_TO21	chr6	32935858	BRD2	NM_005104.4	TSS1500	NA	20806846	II	Both	+	FALSE	TRUE
cg03564455_BC21	chr6	29274096	OR14J1	NM_030946.1	TSS1500	NA	92671836	II	Both	-	FALSE	TRUE
cg03564455_TC21	chr6	29274096	OR14J1	NM_030946.1	TSS1500	NA	86703215	II	Both	+	FALSE	TRUE
cg03570577_BC1	chr6	29765324	HLA-V	NR_132323.1	TSSBody	95666428	19775542	I	Red	-	FALSE	TRUE
cg03570577_TC1	chr6	29765324	HLA-V	NR_132323.1	TSSBody	40787904	51798962	I	Red	+	FALSE	TRUE
cg03591350_BC21	chr1	151990514	NBPF18P	NR_103561.1	TSS1500	NA	64770174	II	Both	-	FALSE	TRUE
cg03591350_TC21	chr1	151990514	NBPF18P	NR_103561.1	TSS1500	NA	80742332	II	Both	+	FALSE	TRUE
cg03593812_BC21	chr6	33382862	PHF1	NM_002636.5	TSSBody	NA	85793122	II	Both	-	FALSE	TRUE
cg03607951_TC21	chr1	79085586	IFI44L	NM_006820.4	TSS1500	NA	5738222	II	Both	+	FALSE	TRUE
cg03607951_TO21	chr1	79085586	IFI44L	NM_006820.4	TSS1500	NA	55797184	II	Both	+	FALSE	TRUE
cg03625897_BC21	chr6	31587864	PRRC2A	NM_080686.3	TSS1500	NA	44658267	II	Both	-	FALSE	TRUE
cg03625897_TC21	chr6	31587864	PRRC2A	NM_080686.3	TSS1500	NA	84777256	II	Both	+	FALSE	TRUE
cg03664893_BC21	chr6	31903780	C2	NM_001282457.2	TSSBody	NA	41716201	II	Both	-	FALSE	TRUE
cg03664893_BO21	chr6	31903780	C2	NM_001282457.2	TSSBody	NA	14639550	II	Both	-	FALSE	TRUE
cg03664893_TC21	chr6	31903780	C2	NM_001282457.2	TSSBody	NA	61723988	II	Both	+	FALSE	TRUE
cg03665259_BO21	chr6	31021826	HCG22	NR_145427.1	TSSBody	NA	78806213	II	Both	-	FALSE	TRUE
cg03665259_TC21	chr6	31021826	HCG22	NR_145427.1	TSSBody	NA	9690120	II	Both	+	FALSE	TRUE
cg03693749_TC1	chr6	33085470	HLA-DPB2	NR_001435.2	TSSBody	88642238	97786321	I	Red	+	FALSE	TRUE
cg03697570_TC21	chr6	33358411	KIFC1	NM_002263.4	TSS1500	NA	27692118	II	Both	+	FALSE	TRUE
cg03731673_BC21	chr6	33393599	SYNGAP1	NM_001130066.2	TSSBody	NA	71744910	II	Both	-	FALSE	TRUE
cg03739609_BC21	chr6	31555016	LST1	NM_205838.3	TSSBody	NA	3738449	II	Both	-	FALSE	TRUE
cg03739609_TC21	chr6	31555016	LST1	NM_205838.3	TSSBody	NA	71716563	II	Both	+	FALSE	TRUE
cg03754428_TC21	chr16	57075229	NLRC5	NM_001330552.2	TSSBody	NA	98622454	II	Both	+	FALSE	TRUE
cg03755226_BO21	chr6	31707667	MSH5	NM_172165.3	TSS200	NA	23618218	II	Both	-	FALSE	TRUE
cg03755226_TC21	chr6	31707667	MSH5	NM_172165.3	TSS200	NA	63725836	II	Both	+	FALSE	TRUE
cg03758774_BC21	chr6	32936478	BRD2	NM_005104.4	TSSBody	NA	67685861	II	Both	-	FALSE	TRUE
cg03825488_BC21	chr6	30885460	VARS2	NM_001167733.2	TSSBody	NA	75718870	II	Both	-	FALSE	TRUE
cg03869743_BC21	chr6	30034645	PPP1R11	NM_021959.3	TSS1500	NA	49704284	II	Both	-	FALSE	TRUE
cg03869743_TC21	chr6	30034645	PPP1R11	NM_021959.3	TSS1500	NA	90762965	II	Both	+	FALSE	TRUE
cg03873511_BC21	chr19	10380754	ICAM1	NM_000201.3	TSS1500	NA	45672594	II	Both	-	FALSE	TRUE
cg03873511_TC21	chr19	10380754	ICAM1	NM_000201.3	TSS1500	NA	87740122	II	Both	+	FALSE	TRUE
cg03878435_BC21	chr6	33111074	HCG24	NR_138084.1	TSS200	NA	68652965	II	Both	-	FALSE	TRUE
cg03878435_BO21	chr6	33111074	HCG24	NR_138084.1	TSS200	NA	25613214	II	Both	-	FALSE	TRUE
cg03878435_TC21	chr6	33111074	HCG24	NR_138084.1	TSS200	NA	81769831	II	Both	+	FALSE	TRUE
cg03891808_TC21	chr6	31630422	GPANK1	NM_033177.4	TSSBody	NA	53792963	II	Both	+	FALSE	TRUE
cg03895692_BC21	chr6	29003956	LOC100129636	NR_125387.1	TSSBody	NA	67653121	II	Both	-	FALSE	TRUE
cg03923227_BC21	chr6	31691050	MPIG6B	NM_138275.2	TSS200	NA	97731533	II	Both	-	FALSE	TRUE
cg03935949_BC1	chr2	192006501	STAT4	NM_001243835.2	TSSBody	84740933	67772238	I	Grn	-	TRUE	TRUE
cg03943025_TC1	chr6	33084549	HLA-DPB2	NR_001435.2	TSSBody	2781214	2604446	I	Red	+	FALSE	TRUE
cg03948609_BC21	chr6	30136085	TRIM15	NM_033229.3	TSSBody	NA	61711258	II	Both	-	FALSE	TRUE
cg03948609_TC21	chr6	30136085	TRIM15	NM_033229.3	TSSBody	NA	90780370	II	Both	+	FALSE	TRUE
cg03960217_TO1	chr1	152647777	LCE2C	NM_178429.3	TSS200	21762581	45727885	I	Grn	+	TRUE	TRUE
cg03960217_TO21	chr1	152647777	LCE2C	NM_178429.3	TSS200	NA	99631942	II	Both	+	TRUE	TRUE
cg03990811_BC21	chr6	31371318	MICA	NM_001289154.2	TSSBody	NA	1725237	II	Both	-	FALSE	TRUE
cg04005434_BC21	chr19	45504494	RELB	NM_006509.4	TSS1500	NA	52737264	II	Both	-	FALSE	TRUE
cg04005434_TC21	chr19	45504494	RELB	NM_006509.4	TSS1500	NA	60768564	II	Both	+	FALSE	TRUE
cg04021562_BO21	chr6	31845527	SLC44A4	NM_001178044.1	TSSBody	NA	50759203	II	Both	-	FALSE	TRUE
cg04021562_TC21	chr6	31845527	SLC44A4	NM_001178044.1	TSSBody	NA	16606256	II	Both	+	FALSE	TRUE
cg04054303_BC1	chr6	32606445	HLA-DQA1	NM_002122.5	TSSBody	59642160	68606582	I	Grn	-	FALSE	TRUE
cg04059338_TC21	chr13	108922375	TNFSF13B	NM_001145645.2	TSSBody	NA	9652575	II	Both	+	FALSE	TRUE
cg04077668_BC21	chr1	153600064	S100A13	NM_001024210.2	TSSBody	NA	41675114	II	Both	-	FALSE	TRUE
cg04105091_BC21	chr6	32121355	LOC100507547	NR_037169.1	TSSBody	NA	75758234	II	Both	-	FALSE	TRUE
cg04115366_BC21	chr17	6663802	XAF1	NM_001353135.1	TSSBody	NA	52782240	II	Both	-	FALSE	TRUE
cg04115366_BO21	chr17	6663802	XAF1	NM_001353135.1	TSSBody	NA	65677218	II	Both	-	FALSE	TRUE
cg04115366_TC21	chr17	6663802	XAF1	NM_001353135.1	TSSBody	NA	66712282	II	Both	+	FALSE	TRUE
cg04125972_TC21	chr5	40936418	C7	NM_000587.4	TSSBody	NA	58697579	II	Both	+	FALSE	TRUE
cg04138756_BC21	chr1	152973849	SPRR3	NM_005416.2	TSS1500	NA	81655940	II	Both	-	FALSE	TRUE
cg04143539_TC21	chr6	30614650	C6orf136	NM_145029.4	TSS1500	NA	9623472	II	Both	+	FALSE	TRUE
cg04173139_BC21	chr6	31601385	PRRC2A	NM_080686.3	TSSBody	NA	33707882	II	Both	-	FALSE	TRUE
cg04178207_BC21	chr6	30878437	GTF2H4	NM_001517.5	TSSBody	NA	22621151	II	Both	-	FALSE	TRUE
cg04178207_TC21	chr6	30878437	GTF2H4	NM_001517.5	TSSBody	NA	94775205	II	Both	+	FALSE	TRUE
cg04186657_TC21	chr6	29690893	HLA-F	NM_018950.2	TSS1500	NA	59647538	II	Both	+	FALSE	TRUE
cg04191297_TC21	chr6	33359192	KIFC1	NM_002263.4	TSS1500	NA	68639284	II	Both	+	FALSE	TRUE
cg04217471_BC21	chr12	6895978	NA	NA	NA	NA	94609488	II	Both	-	FALSE	TRUE
cg04217471_TC21	chr12	6895978	NA	NA	NA	NA	97710848	II	Both	+	FALSE	TRUE
cg04223697_BC21	chr10	104159643	NFKB2	NM_001322935.1	TSSBody	NA	58749228	II	Both	-	FALSE	TRUE
cg04253671_BC21	chr14	103338122	TRAF3	NM_001199427.2	TSSBody	NA	93690589	II	Both	-	FALSE	TRUE
cg04253671_TC21	chr14	103338122	TRAF3	NM_001199427.2	TSSBody	NA	2600566	II	Both	+	FALSE	TRUE
cg04257745_BC21	chr6	31591482	PRRC2A	NM_080686.3	TSSBody	NA	53767880	II	Both	-	FALSE	TRUE
cg04257745_TO21	chr6	31591482	PRRC2A	NM_080686.3	TSSBody	NA	98784376	II	Both	+	FALSE	TRUE
cg04290620_TC21	chr17	6665000	XAF1	NM_001353135.1	TSSBody	NA	59700297	II	Both	+	FALSE	TRUE
cg04290620_TO21	chr17	6665000	XAF1	NM_001353135.1	TSSBody	NA	55806546	II	Both	+	FALSE	TRUE
cg04294331_TC21	chr6	32133978	EGFL8	NM_030652.4	TSSBody	NA	97744366	II	Both	+	FALSE	TRUE
cg04302946_TC21	chr6	33386168	CUTA	NM_015921.3	TSS1500	NA	44781293	II	Both	+	FALSE	TRUE
cg04305858_BC21	chr6	30457182	HLA-E	NM_005516.6	TSS200	NA	49664280	II	Both	-	FALSE	TRUE
cg04305858_BO21	chr6	30457182	HLA-E	NM_005516.6	TSS200	NA	99797178	II	Both	-	FALSE	TRUE
cg04305858_TC21	chr6	30457182	HLA-E	NM_005516.6	TSS200	NA	58724556	II	Both	+	FALSE	TRUE
cg04312107_TC21	chr6	33167310	RXRB	NM_001291989.1	TSSBody	NA	20762148	II	Both	+	FALSE	TRUE
cg04314650_BC21	chr1	153609084	CHTOP	NM_001244664.1	TSSBody	NA	80663861	II	Both	-	FALSE	TRUE
cg04314650_TC21	chr1	153609084	CHTOP	NM_001244664.1	TSSBody	NA	29668972	II	Both	+	FALSE	TRUE
cg04315646_BC1	chr6	33084922	HLA-DPB2	NR_001435.2	TSSBody	71640906	76670312	I	Red	-	FALSE	TRUE
cg04347230_BC21	chr6	31723603	MSH5	NM_172165.3	TSSBody	NA	93661176	II	Both	-	FALSE	TRUE
cg04381081_BC21	chr19	56510013	NLRP5	NM_153447.4	TSS1500	NA	18664147	II	Both	-	FALSE	TRUE
cg04397817_TC21	chr6	31591343	PRRC2A	NM_080686.3	TSSBody	NA	71621102	II	Both	+	FALSE	TRUE
cg04420786_TC1	chr6	29908374	NA	NA	NA	60646171	9767235	I	Red	+	FALSE	TRUE
cg04423542_BC21	chr6	30293581	TRIM39	NM_001369522.1	TSS1500	NA	88629851	II	Both	-	FALSE	TRUE
cg04466273_BC21	chr12	64845556	TBK1	NM_013254.4	TSS1500	NA	90627182	II	Both	-	FALSE	TRUE
cg04466273_TO21	chr12	64845556	TBK1	NM_013254.4	TSS1500	NA	68722893	II	Both	+	FALSE	TRUE
cg04493778_TC1	chr6	32713018	HLA-DQA2	NM_020056.5	TSSBody	7740418	98664157	I	Red	+	FALSE	TRUE
cg04493778_TO1	chr6	32713018	HLA-DQA2	NM_020056.5	TSSBody	75703112	23754558	I	Grn	+	TRUE	TRUE
cg04493778_TO21	chr6	32713018	HLA-DQA2	NM_020056.5	TSSBody	NA	21686260	II	Both	+	TRUE	TRUE
cg04502390_BC21	chr9	120466347	TLR4	NM_138557.3	TSS1500	NA	85638396	II	Both	-	FALSE	TRUE
cg04502390_TC21	chr9	120466347	TLR4	NM_138557.3	TSS1500	NA	76668955	II	Both	+	FALSE	TRUE
cg04517643_BC21	chr6	30878530	GTF2H4	NM_001517.5	TSSBody	NA	71733924	II	Both	-	FALSE	TRUE
cg04528217_BC21	chr6	32122484	LOC100507547	NR_037169.1	TSS1500	NA	77695887	II	Both	-	FALSE	TRUE
cg04551914_BC21	chr6	29428676	OR2H1	NM_001318022.1	TSSBody	NA	19784905	II	Both	-	FALSE	TRUE
cg04557868_TC21	chr2	61107981	REL	NM_001291746.2	TSS1500	NA	74633929	II	Both	+	FALSE	TRUE
cg04568823_BC21	chr6	29767977	NA	NA	NA	NA	75797242	II	Both	-	FALSE	TRUE
cg04572540_BC21	chr6	30908739	MUCL3	NM_080870.4	TSS200	NA	75723341	II	Both	-	FALSE	TRUE
cg04572540_BO21	chr6	30908739	MUCL3	NM_080870.4	TSS200	NA	59807290	II	Both	-	FALSE	TRUE
cg04573510_TC21	chr6	31707458	MSH5	NM_172165.3	TSS1500	NA	9716402	II	Both	+	FALSE	TRUE
cg04580300_TC21	chr6	30205478	HCG17	NR_052012.1	TSSBody	NA	78716125	II	Both	+	FALSE	TRUE
cg04607679_TC21	chr6	32935803	BRD2	NM_005104.4	TSS1500	NA	88758141	II	Both	+	FALSE	TRUE
cg04607679_TO21	chr6	32935803	BRD2	NM_005104.4	TSS1500	NA	98657224	II	Both	+	FALSE	TRUE
cg04660374_TC1	chr3	24422434	THRB	NM_001354708.2	TSSBody	97617476	81639479	I	Red	+	TRUE	TRUE
cg04671518_BC21	chr12	64845608	TBK1	NM_013254.4	TSS1500	NA	94777544	II	Both	-	FALSE	TRUE
cg04671518_TO21	chr12	64845608	TBK1	NM_013254.4	TSS1500	NA	77772168	II	Both	+	FALSE	TRUE
cg04683891_BC21	chr6	30453500	NA	NA	NA	NA	6783260	II	Both	-	FALSE	TRUE
cg04710276_BC21	chr6	31164994	HCG27	NR_026791.1	TSS1500	NA	7710405	II	Both	-	FALSE	TRUE
cg04710641_BC21	chr6	31928257	SKIV2L	NM_006929.5	TSSBody	NA	98767879	II	Both	-	FALSE	TRUE
cg04717959_TC1	chr6	33052111	HLA-DPB1	NM_002121.6	TSSBody	92802253	93794475	I	Grn	+	FALSE	TRUE
cg04729768_TC21	chr6	31595653	PRRC2A	NM_080686.3	TSSBody	NA	38664836	II	Both	+	FALSE	TRUE
cg04744301_TC21	chr6	31936154	SKIV2L	NM_006929.5	TSSBody	NA	2668395	II	Both	+	FALSE	TRUE
cg04749507_BC21	chr6	32120203	PRRT1	NM_001363780.1	TSSBody	NA	4743597	II	Both	-	FALSE	TRUE
cg04749507_BO21	chr6	32120203	PRRT1	NM_001363780.1	TSSBody	NA	85666157	II	Both	-	FALSE	TRUE
cg04755954_BC21	chr1	152691297	C1orf68	NM_001024679.3	TSS1500	NA	2603982	II	Both	-	FALSE	TRUE
cg04762213_TC21	chr6	31587888	PRRC2A	NM_080686.3	TSS1500	NA	67663248	II	Both	+	FALSE	TRUE
cg04772947_TC21	chr11	57363540	NA	NA	NA	NA	3754339	II	Both	+	FALSE	TRUE
cg04772947_TO21	chr11	57363540	NA	NA	NA	NA	64777887	II	Both	+	FALSE	TRUE
cg04785007_BC21	chr19	56369416	NLRP4	NM_134444.5	TSSBody	NA	5798871	II	Both	-	FALSE	TRUE
cg04798369_BC21	chr6	32935521	BRD2	NM_005104.4	TSS1500	NA	90769206	II	Both	-	FALSE	TRUE
cg04798369_TC21	chr6	32935521	BRD2	NM_005104.4	TSS1500	NA	87668844	II	Both	+	FALSE	TRUE
cg04799664_TC21	chr16	57053850	NLRC5	NM_001330552.2	TSSBody	NA	7697323	II	Both	+	FALSE	TRUE
cg04802302_BC21	chr6	33395290	SYNGAP1	NM_001130066.2	TSSBody	NA	59689520	II	Both	-	FALSE	TRUE
cg04802801_BC21	chr6	30034711	PPP1R11	NM_021959.3	TSS1500	NA	21744870	II	Both	-	FALSE	TRUE
cg04805131_BC21	chr1	158978812	IFI16	NM_001206567.2	TSS1500	NA	79706238	II	Both	-	FALSE	TRUE
cg04805131_TC21	chr1	158978812	IFI16	NM_001206567.2	TSS1500	NA	37730986	II	Both	+	FALSE	TRUE
cg04807188_TC21	chr6	30457039	HLA-E	NM_005516.6	TSS1500	NA	70804162	II	Both	+	FALSE	TRUE
cg04846720_BC21	chr14	103295640	TRAF3	NM_001199427.2	TSSBody	NA	50723954	II	Both	-	FALSE	TRUE
cg04846720_TO21	chr14	103295640	TRAF3	NM_001199427.2	TSSBody	NA	87716850	II	Both	+	FALSE	TRUE
cg04873698_BC21	chr6	33306706	NA	NA	NA	NA	60704982	II	Both	-	FALSE	TRUE
cg04873698_TO21	chr6	33306706	NA	NA	NA	NA	84741573	II	Both	+	FALSE	TRUE
cg04877280_BC21	chr6	32122738	LOC100507547	NR_037169.1	TSS1500	NA	5797955	II	Both	-	FALSE	TRUE
cg04883847_BC1	chr3	49564924	DAG1	NM_001177643.2	TSSBody	91722820	41692208	I	Red	-	TRUE	TRUE
cg04885678_TC21	chr6	33046344	HLA-DPA1	NM_001242524.2	TSSBody	NA	16692172	II	Both	+	FALSE	TRUE
cg04896295_TC21	chr6	33388054	SYNGAP1	NM_001130066.2	TSSBody	NA	92616499	II	Both	+	FALSE	TRUE
cg04911821_TC21	chr12	6492579	LTBR	NM_001270987.2	TSSBody	NA	34725949	II	Both	+	FALSE	TRUE
cg04945153_TC21	chr6	31914068	CFB	NM_001710.6	TSSBody	NA	91762956	II	Both	+	FALSE	TRUE
cg04965412_BC1	chr3	56618578	CCDC66	NM_001012506.5	TSSBody	26794175	98767527	I	Grn	-	TRUE	TRUE
cg05023116_BC21	chr19	56510892	NLRP5	NM_153447.4	TSS200	NA	93804339	II	Both	-	FALSE	TRUE
cg05023116_TC21	chr19	56510892	NLRP5	NM_153447.4	TSS200	NA	5805575	II	Both	+	FALSE	TRUE
cg05037488_TC21	chr6	33395495	SYNGAP1	NM_001130066.2	TSSBody	NA	44755207	II	Both	+	FALSE	TRUE
cg05051142_BC21	chr6	33387205	CUTA	NM_015921.3	TSS1500	NA	46657185	II	Both	-	FALSE	TRUE
cg05051142_BO21	chr6	33387205	CUTA	NM_015921.3	TSS1500	NA	38624239	II	Both	-	FALSE	TRUE
cg05057014_BC21	chr6	30034882	PPP1R11	NM_021959.3	TSS200	NA	58711972	II	Both	-	FALSE	TRUE
cg05074892_BC21	chr6	32939292	BRD2	NM_005104.4	TSSBody	NA	50654898	II	Both	-	FALSE	TRUE
cg05074892_TO21	chr6	32939292	BRD2	NM_005104.4	TSSBody	NA	84808123	II	Both	+	FALSE	TRUE
cg05075708_BC21	chr6	32940440	BRD2	NM_005104.4	TSSBody	NA	93694931	II	Both	-	FALSE	TRUE
cg05076289_BC21	chr19	13049269	CALR	NM_004343.3	TSS200	NA	88672212	II	Both	-	FALSE	TRUE
cg05076289_TC21	chr19	13049269	CALR	NM_004343.3	TSS200	NA	93691427	II	Both	+	FALSE	TRUE
cg05103231_TC21	chr6	30881664	VARS2	NM_001167733.2	TSS1500	NA	93805252	II	Both	+	FALSE	TRUE
cg05111146_BC21	chr6	32935025	BRD2	NM_005104.4	TSS1500	NA	25742847	II	Both	-	FALSE	TRUE
cg05111146_BO21	chr6	32935025	BRD2	NM_005104.4	TSS1500	NA	16774183	II	Both	-	FALSE	TRUE
cg05111645_TC21	chr6	29427519	OR2H1	NM_001318022.1	TSSBody	NA	59642130	II	Both	+	FALSE	TRUE
cg05113688_TC21	chr14	103296121	TRAF3	NM_001199427.2	TSSBody	NA	9789206	II	Both	+	FALSE	TRUE
cg05115162_TC21	chr6	32811701	PSMB8-AS1	NR_037176.1	TSS200	NA	87706550	II	Both	+	FALSE	TRUE
cg05135714_TO21	chr6	32812165	PSMB8-AS1	NR_037176.1	TSSBody	NA	10689856	II	Both	+	FALSE	TRUE
cg05154222_TC21	chr16	57067229	NLRC5	NM_001330552.2	TSSBody	NA	2790141	II	Both	+	FALSE	TRUE
cg05176844_BC21	chr6	31168558	HCG27	NR_026791.1	TSSBody	NA	24711231	II	Both	-	FALSE	TRUE
cg05181025_BC21	chr6	33393662	SYNGAP1	NM_001130066.2	TSSBody	NA	91632307	II	Both	-	FALSE	TRUE
cg05187508_TC1	chr6	29974306	ZNRD1ASP	NR_026751.2	TSSBody	13653948	81686309	I	Red	+	FALSE	TRUE
cg05195129_BC21	chr6	31893767	C2	NM_001282457.2	TSSBody	NA	19646197	II	Both	-	FALSE	TRUE
cg05195129_TC21	chr6	31893767	C2	NM_001282457.2	TSSBody	NA	59801107	II	Both	+	FALSE	TRUE
cg05197770_BC21	chr6	28494884	GPX5	NM_001509.3	TSSBody	NA	20719172	II	Both	-	FALSE	TRUE
cg05199148_BC21	chr6	31604290	PRRC2A	NM_080686.3	TSSBody	NA	85649141	II	Both	-	FALSE	TRUE
cg05206351_TC21	chr9	139802196	TRAF2	NM_021138.4	TSSBody	NA	70606171	II	Both	+	FALSE	TRUE
cg05211920_TC21	chr16	11034499	DEXI	NM_014015.4	TSSBody	NA	46799248	II	Both	+	FALSE	TRUE
cg05212664_BC21	chr14	24639769	NA	NA	NA	NA	98681156	II	Both	-	FALSE	TRUE
cg05212664_TC21	chr14	24639769	NA	NA	NA	NA	95802820	II	Both	+	FALSE	TRUE
cg05212664_TO21	chr14	24639769	NA	NA	NA	NA	46681203	II	Both	+	FALSE	TRUE
cg05233535_BC21	chr12	6497969	LTBR	NM_001270987.2	TSSBody	NA	87616240	II	Both	-	FALSE	TRUE
cg05236424_BC21	chr1	153600830	S100A13	NM_001024213.1	TSS1500	NA	76710408	II	Both	-	FALSE	TRUE
cg05237001_BC21	chr6	29691245	HLA-F	NM_018950.2	TSSBody	NA	50799584	II	Both	-	FALSE	TRUE
cg05242261_BC21	chr6	32812073	PSMB8-AS1	NR_037176.1	TSSBody	NA	5778427	II	Both	-	FALSE	TRUE
cg05243421_BC21	chr6	29364245	OR12D2	NM_013936.3	TSS200	NA	86784260	II	Both	-	FALSE	TRUE
cg05246277_BC21	chr6	32821365	TAP1	NM_000593.5	TSSBody	NA	92788419	II	Both	-	FALSE	TRUE
cg05276175_BC21	chr6	32940312	BRD2	NM_005104.4	TSSBody	NA	53798136	II	Both	-	FALSE	TRUE
cg05292460_BC21	chr6	31600180	PRRC2A	NM_080686.3	TSSBody	NA	74775528	II	Both	-	FALSE	TRUE
cg05293117_BC21	chr6	31371353	MICA	NM_001289154.2	TSSBody	NA	93640400	II	Both	-	FALSE	TRUE
cg05295536_BC21	chr6	30749628	HCG20	NR_138037.1	TSSBody	NA	74664870	II	Both	-	FALSE	TRUE
cg05295536_TC21	chr6	30749628	HCG20	NR_138037.1	TSSBody	NA	41625234	II	Both	+	FALSE	TRUE
cg05303503_BC21	chr9	139776336	NA	NA	NA	NA	5686550	II	Both	-	FALSE	TRUE
cg05303503_TC21	chr9	139776336	NA	NA	NA	NA	3772279	II	Both	+	FALSE	TRUE
cg05312377_TC21	chr1	152094931	NA	NA	NA	NA	44680970	II	Both	+	FALSE	TRUE
cg05323467_BC21	chr6	32121758	LOC100507547	NR_037169.1	TSSBody	NA	58786861	II	Both	-	FALSE	TRUE
cg05346947_BC21	chr6	31164968	HCG27	NR_026791.1	TSS1500	NA	90749899	II	Both	-	FALSE	TRUE
cg05358170_BC21	chr6	29692399	HLA-F	NM_018950.2	TSSBody	NA	99750410	II	Both	-	FALSE	TRUE
cg05360220_TO21	chr1	2488036	TNFRSF14	NM_001297605.1	TSSBody	NA	11766168	II	Both	+	FALSE	TRUE
cg05368949_BC21	chr22	39474371	APOBEC3G	NM_001349436.1	TSSBody	NA	9772365	II	Both	-	FALSE	TRUE
cg05370853_BC1	chr6	32606634	HLA-DQA1	NM_002122.5	TSSBody	9800392	54643921	I	Red	-	FALSE	TRUE
cg05379324_TC21	chr6	33372938	KIFC1	NM_002263.4	TSSBody	NA	7763900	II	Both	+	FALSE	TRUE
cg05385119_BC21	chr6	30539063	ABCF1	NM_001090.3	TSS200	NA	5766102	II	Both	-	FALSE	TRUE
cg05393509_TC21	chr6	30294475	HCG18	NR_102327.1	TSSBody	NA	41799883	II	Both	+	FALSE	TRUE
cg05412930_BC21	chr6	32820586	TAP1	NM_000593.5	TSSBody	NA	89743563	II	Both	-	FALSE	TRUE
cg05413918_BC21	chr6	33387188	CUTA	NM_015921.3	TSS1500	NA	86662329	II	Both	-	FALSE	TRUE
cg05429895_BC21	chr9	120466640	TLR4	NM_138557.3	TSS200	NA	51703254	II	Both	-	FALSE	TRUE
cg05429895_TC21	chr9	120466640	TLR4	NM_138557.3	TSS200	NA	13704123	II	Both	+	FALSE	TRUE
cg05465342_BC21	chr6	32121841	LOC100507547	NR_037169.1	TSSBody	NA	66664582	II	Both	-	FALSE	TRUE
cg05520765_TC21	chr15	74290287	PML	NM_033246.2	TSSBody	NA	99614504	II	Both	+	FALSE	TRUE
cg05523142_TC1	chr3	130659993	ATP2C1	NM_001199182.2	TSSBody	92724121	39664189	I	Red	+	TRUE	TRUE
cg05525200_BC21	chr6	33405993	SYNGAP1	NM_001130066.2	TSSBody	NA	5683284	II	Both	-	FALSE	TRUE
cg05525200_BO21	chr6	33405993	SYNGAP1	NM_001130066.2	TSSBody	NA	1711533	II	Both	-	FALSE	TRUE
cg05525200_TC21	chr6	33405993	SYNGAP1	NM_001130066.2	TSSBody	NA	2800253	II	Both	+	FALSE	TRUE
cg05538358_BC21	chr6	33409388	SYNGAP1	NM_001130066.2	TSSBody	NA	97617545	II	Both	-	FALSE	TRUE
cg05545172_TC21	chr6	32811777	PSMB8-AS1	NR_037176.1	TSS200	NA	13799895	II	Both	+	FALSE	TRUE
cg05600758_BC21	chr6	32939783	BRD2	NM_005104.4	TSSBody	NA	91740150	II	Both	-	FALSE	TRUE
cg05603292_TC21	chr6	29691631	HLA-F	NM_018950.2	TSSBody	NA	18691100	II	Both	+	FALSE	TRUE
cg05608716_TC21	chr16	3096484	MMP25	NM_022468.5	TSS200	NA	79748255	II	Both	+	FALSE	TRUE
cg05614351_BC21	chr6	31636368	CSNK2B	NM_001282385.1	TSSBody	NA	16725543	II	Both	-	FALSE	TRUE
cg05614351_BO21	chr6	31636368	CSNK2B	NM_001282385.1	TSSBody	NA	21808297	II	Both	-	FALSE	TRUE
cg05614351_TC21	chr6	31636368	CSNK2B	NM_001282385.1	TSSBody	NA	33786175	II	Both	+	FALSE	TRUE
cg05625773_BC21	chr6	30614796	C6orf136	NM_145029.4	TSS200	NA	13802883	II	Both	-	FALSE	TRUE
cg05629721_BO21	chr6	32812280	PSMB8-AS1	NR_037176.1	TSSBody	NA	1670944	II	Both	-	FALSE	TRUE
cg05629721_TC21	chr6	32812280	PSMB8-AS1	NR_037176.1	TSSBody	NA	97642835	II	Both	+	FALSE	TRUE
cg05632020_BC21	chr6	30885310	VARS2	NM_001167733.2	TSSBody	NA	52665858	II	Both	-	FALSE	TRUE
cg05632020_BO21	chr6	30885310	VARS2	NM_001167733.2	TSSBody	NA	10718979	II	Both	-	FALSE	TRUE
cg05668779_BC21	chr1	153190009	PRR9	NM_001195571.2	TSS200	NA	3753834	II	Both	-	FALSE	TRUE
cg05668779_TC21	chr1	153190009	PRR9	NM_001195571.2	TSS200	NA	52701880	II	Both	+	FALSE	TRUE
cg05703744_TC21	chr6	30849187	DDR1	NM_001297652.1	TSS1500	NA	92706233	II	Both	+	FALSE	TRUE
cg05745845_BC21	chr19	56348195	NLRP4	NM_134444.5	TSSBody	NA	1767425	II	Both	-	FALSE	TRUE
cg05789250_BC21	chr6	31804306	SNHG32	NR_160950.1	TSSBody	NA	9632421	II	Both	-	FALSE	TRUE
cg05826626_BC21	chr6	32820862	TAP1	NM_000593.5	TSSBody	NA	31713139	II	Both	-	FALSE	TRUE
cg05850971_BO21	chr6	32135027	EGFL8	NM_030652.4	TSSBody	NA	45793179	II	Both	-	FALSE	TRUE
cg05850971_TC21	chr6	32135027	EGFL8	NM_030652.4	TSSBody	NA	23805107	II	Both	+	FALSE	TRUE
cg05851866_TC21	chr13	108955075	TNFSF13B	NM_001145645.2	TSSBody	NA	78700313	II	Both	+	FALSE	TRUE
cg05867050_TC21	chr3	187084698	RTP4	NM_022147.3	TSS1500	NA	56754906	II	Both	+	FALSE	TRUE
cg05870356_BC21	chr1	79093646	IFI44L	NM_006820.4	TSSBody	NA	24617974	II	Both	-	FALSE	TRUE
cg05872513_BC21	chr6	32811988	PSMB8-AS1	NR_037176.1	TSSBody	NA	49753555	II	Both	-	FALSE	TRUE
cg05891181_BC21	chr6	31165581	HCG27	NR_026791.1	TSSBody	NA	5748312	II	Both	-	FALSE	TRUE
cg05891181_TC21	chr6	31165581	HCG27	NR_026791.1	TSSBody	NA	4646107	II	Both	+	FALSE	TRUE
cg05894653_BC21	chr6	30882084	VARS2	NM_001167733.2	TSSBody	NA	97751238	II	Both	-	FALSE	TRUE
cg05908077_TC21	chr6	32940100	BRD2	NM_005104.4	TSSBody	NA	90754384	II	Both	+	FALSE	TRUE
cg05911799_BC21	chr6	32708899	HLA-DQA2	NM_020056.5	TSS1500	NA	7716420	II	Both	-	FALSE	TRUE
cg05931684_BC21	chr6	31865274	EHMT2	NM_001318833.1	TSS1500	NA	80604375	II	Both	-	FALSE	TRUE
cg05953594_BC21	chr3	187085639	RTP4	NM_022147.3	TSS1500	NA	97632108	II	Both	-	FALSE	TRUE
cg05953595_TC21	chr3	187085643	RTP4	NM_022147.3	TSS1500	NA	95697183	II	Both	+	FALSE	TRUE
cg05970434_BC21	chr6	32134461	EGFL8	NM_030652.4	TSSBody	NA	32804538	II	Both	-	FALSE	TRUE
cg05970434_TO21	chr6	32134461	EGFL8	NM_030652.4	TSSBody	NA	89695977	II	Both	+	FALSE	TRUE
cg05982236_BC21	chr6	33358419	KIFC1	NM_002263.4	TSS1500	NA	86623966	II	Both	-	FALSE	TRUE
cg05982236_BO21	chr6	33358419	KIFC1	NM_002263.4	TSS1500	NA	32804864	II	Both	-	FALSE	TRUE
cg06003169_BC21	chr4	103422460	NFKB1	NM_001165412.2	TSS200	NA	87708387	II	Both	-	FALSE	TRUE
cg06012011_BC21	chr6	30852761	DDR1	NM_001297652.1	TSSBody	NA	67621859	II	Both	-	FALSE	TRUE
cg06012011_TC21	chr6	30852761	DDR1	NM_001297652.1	TSSBody	NA	4716339	II	Both	+	FALSE	TRUE
cg06025456_BC21	chr6	32120863	LOC100507547	NR_037169.1	TSSBody	NA	58725286	II	Both	-	FALSE	TRUE
cg06025456_TO21	chr6	32120863	LOC100507547	NR_037169.1	TSSBody	NA	80672118	II	Both	+	FALSE	TRUE
cg06050636_TC21	chr1	153600597	S100A13	NM_001024213.1	TSS1500	NA	2612954	II	Both	+	FALSE	TRUE
cg06051311_BC21	chr6	30131001	TRIM15	NM_033229.3	TSS1500	NA	44740181	II	Both	-	FALSE	TRUE
cg06051311_BO21	chr6	30131001	TRIM15	NM_033229.3	TSS1500	NA	94612195	II	Both	-	FALSE	TRUE
cg06055293_BO21	chr11	119037210	NA	NA	NA	NA	99775956	II	Both	-	FALSE	TRUE
cg06055293_TC21	chr11	119037210	NA	NA	NA	NA	53769525	II	Both	+	FALSE	TRUE
cg06055293_TO21	chr11	119037210	NA	NA	NA	NA	94663247	II	Both	+	FALSE	TRUE
cg06059055_TC21	chr6	31919030	CFB	NM_001710.6	TSSBody	NA	92618914	II	Both	+	FALSE	TRUE
cg06083200_BC21	chr6	30033850	PPP1R11	NM_021959.3	TSS1500	NA	45630258	II	Both	-	FALSE	TRUE
cg06085204_BC21	chr17	6659164	XAF1	NM_001353140.2	TSS1500	NA	90725175	II	Both	-	FALSE	TRUE
cg06092729_BC21	chr12	64845451	TBK1	NM_013254.4	TSS1500	NA	2794335	II	Both	-	FALSE	TRUE
cg06092729_BO21	chr12	64845451	TBK1	NM_013254.4	TSS1500	NA	76783933	II	Both	-	FALSE	TRUE
cg06092729_TO21	chr12	64845451	TBK1	NM_013254.4	TSS1500	NA	50698225	II	Both	+	FALSE	TRUE
cg06102149_TC21	chr6	33391615	SYNGAP1	NM_001130066.2	TSSBody	NA	87802826	II	Both	+	FALSE	TRUE
cg06108383_BC21	chr6	32120899	LOC100507547	NR_037169.1	TSSBody	NA	58782118	II	Both	-	FALSE	TRUE
cg06127619_BC21	chr6	30292755	HCG18	NR_102327.1	TSSBody	NA	46607175	II	Both	-	FALSE	TRUE
cg06138160_BO21	chr6	30749576	HCG20	NR_138037.1	TSSBody	NA	82638845	II	Both	-	FALSE	TRUE
cg06138160_TC21	chr6	30749576	HCG20	NR_138037.1	TSSBody	NA	3629541	II	Both	+	FALSE	TRUE
cg06138160_TO21	chr6	30749576	HCG20	NR_138037.1	TSSBody	NA	99678980	II	Both	+	FALSE	TRUE
cg06181531_BC21	chr16	57023355	NLRC5	NM_001330552.2	TSS200	NA	41664285	II	Both	-	FALSE	TRUE
cg06182584_BC21	chr6	30614329	C6orf136	NM_145029.4	TSS1500	NA	81788462	II	Both	-	FALSE	TRUE
cg06195280_BC21	chr17	6658706	XAF1	NM_001353140.2	TSS1500	NA	62614938	II	Both	-	FALSE	TRUE
cg06195280_TC21	chr17	6658706	XAF1	NM_001353140.2	TSS1500	NA	11682582	II	Both	+	FALSE	TRUE
cg06200824_BO21	chr6	30859855	DDR1	NM_001297652.1	TSSBody	NA	24708893	II	Both	-	FALSE	TRUE
cg06200824_TC21	chr6	30859855	DDR1	NM_001297652.1	TSSBody	NA	42704869	II	Both	+	FALSE	TRUE
cg06235437_BC21	chr6	32122300	LOC100507547	NR_037169.1	TSS200	NA	90792148	II	Both	-	FALSE	TRUE
cg06241803_BC21	chr6	30538984	ABCF1	NM_001090.3	TSS1500	NA	85603338	II	Both	-	FALSE	TRUE
cg06244333_TC21	chr6	29555026	OR2H2	NM_007160.3	TSS1500	NA	3803383	II	Both	+	FALSE	TRUE
cg06244333_TO21	chr6	29555026	OR2H2	NM_007160.3	TSS1500	NA	64678108	II	Both	+	FALSE	TRUE
cg06250213_BC21	chr6	31934523	SKIV2L	NM_006929.5	TSSBody	NA	9692319	II	Both	-	FALSE	TRUE
cg06265737_TC21	chr16	57060491	NLRC5	NM_001330552.2	TSSBody	NA	2654439	II	Both	+	FALSE	TRUE
cg06297863_BC21	chr6	29626990	MOG	NM_206814.6	TSSBody	NA	91717104	II	Both	-	FALSE	TRUE
cg06308109_BC21	chr6	29548691	SNORD32B	NR_003049.1	TSS1500	NA	3604286	II	Both	-	FALSE	TRUE
cg06308109_BO21	chr6	29548691	SNORD32B	NR_003049.1	TSS1500	NA	91776528	II	Both	-	FALSE	TRUE
cg06315442_BC1	chr4	17586687	LAP3	NM_015907.2	TSSBody	44652537	68720949	I	Grn	-	FALSE	TRUE
cg06315442_BC21	chr4	17586687	LAP3	NM_015907.2	TSSBody	NA	92756100	II	Both	-	FALSE	TRUE
cg06315442_TC1	chr4	17586687	LAP3	NM_015907.2	TSSBody	48700880	9768199	I	Red	+	TRUE	TRUE
cg06315442_TC21	chr4	17586687	LAP3	NM_015907.2	TSSBody	NA	40619553	II	Both	+	TRUE	TRUE
cg06315442_TO21	chr4	17586687	LAP3	NM_015907.2	TSSBody	NA	68601278	II	Both	+	FALSE	TRUE
cg06315472_BC1	chr4	17590505	LAP3	NM_015907.2	TSSBody	68626904	24719895	I	Red	-	TRUE	TRUE
cg06315472_BC21	chr4	17590505	LAP3	NM_015907.2	TSSBody	NA	13777922	II	Both	-	TRUE	TRUE
cg06315472_BO1	chr4	17590505	LAP3	NM_015907.2	TSSBody	64785882	18648838	I	Grn	-	FALSE	TRUE
cg06315472_BO21	chr4	17590505	LAP3	NM_015907.2	TSSBody	NA	39729559	II	Both	-	FALSE	TRUE
cg06315472_TO1	chr4	17590505	LAP3	NM_015907.2	TSSBody	92683320	91662548	I	Grn	+	TRUE	TRUE
cg06315472_TO21	chr4	17590505	LAP3	NM_015907.2	TSSBody	NA	48773848	II	Both	+	TRUE	TRUE
cg06315697_TC21	chr4	17606287	LAP3	NM_015907.2	TSSBody	NA	73784988	II	Both	+	FALSE	TRUE
cg06316695_BC21	chr6	33176607	RING1	NM_002931.4	TSSBody	NA	88806271	II	Both	-	FALSE	TRUE
cg06316695_TC21	chr6	33176607	RING1	NM_002931.4	TSSBody	NA	99640965	II	Both	+	FALSE	TRUE
cg06346150_BC21	chr1	152093622	NA	NA	NA	NA	47744841	II	Both	-	FALSE	TRUE
cg06346150_TC21	chr1	152093622	NA	NA	NA	NA	76664903	II	Both	+	FALSE	TRUE
cg06351503_BC21	chr6	31928060	NELFE	NM_002904.6	TSS1500	NA	77793376	II	Both	-	FALSE	TRUE
cg06351503_TC21	chr6	31928060	NELFE	NM_002904.6	TSS1500	NA	93692345	II	Both	+	FALSE	TRUE
cg06358442_TC21	chr6	33239202	VPS52	NM_001289175.1	TSSBody	NA	57620114	II	Both	+	FALSE	TRUE
cg06363559_TC21	chr6	33175156	MIR219A1	NR_029633.1	TSS1500	NA	79632500	II	Both	+	FALSE	TRUE
cg06365108_TC21	chr6	30104626	TRIM40	NM_001286633.2	TSSBody	NA	76733194	II	Both	+	FALSE	TRUE
cg06365108_TO21	chr6	30104626	TRIM40	NM_001286633.2	TSSBody	NA	8622193	II	Both	+	FALSE	TRUE
cg06370542_BC21	chr12	6923187	CD4	NM_001195017.3	TSSBody	NA	75780338	II	Both	-	FALSE	TRUE
cg06370542_TC21	chr12	6923187	CD4	NM_001195017.3	TSSBody	NA	73683252	II	Both	+	FALSE	TRUE
cg06404930_BO21	chr9	139779624	TRAF2	NM_021138.4	TSS1500	NA	45756536	II	Both	-	FALSE	TRUE
cg06404930_TC21	chr9	139779624	TRAF2	NM_021138.4	TSS1500	NA	21614534	II	Both	+	FALSE	TRUE
cg06405222_TC21	chr4	154605276	TLR2	NM_001318793.2	TSS200	NA	40609537	II	Both	+	FALSE	TRUE
cg06408571_TC21	chr6	33376675	KIFC1	NM_002263.4	TSSBody	NA	73766260	II	Both	+	FALSE	TRUE
cg06472065_TC21	chr6	33394446	SYNGAP1	NM_001130066.2	TSSBody	NA	9709263	II	Both	+	FALSE	TRUE
cg06474435_BC1	chr4	39772955	UBE2K	NM_001312647.2	TSSBody	88800888	60767956	I	Red	-	TRUE	TRUE
cg06474435_BC21	chr4	39772955	UBE2K	NM_001312647.2	TSSBody	NA	61664578	II	Both	-	TRUE	TRUE
cg06474435_TO21	chr4	39772955	UBE2K	NM_001312647.2	TSSBody	NA	33719168	II	Both	+	TRUE	TRUE
cg06484169_BC1	chr6	33052354	HLA-DPB1	NM_002121.6	TSSBody	47630171	40784100	I	Grn	-	FALSE	TRUE
cg06484169_TC1	chr6	33052354	HLA-DPB1	NM_002121.6	TSSBody	88605450	9653870	I	Red	+	FALSE	TRUE
cg06485787_BC21	chr11	57365717	SERPING1	NM_000062.3	TSSBody	NA	48729946	II	Both	-	FALSE	TRUE
cg06486622_TC21	chr6	29718119	HLA-F-AS1	NR_026972.1	TSS1500	NA	23678255	II	Both	+	FALSE	TRUE
cg06495803_BC21	chr12	6553489	CD27-AS1	NR_015382.2	TSSBody	NA	6723986	II	Both	-	FALSE	TRUE
cg06495803_TC21	chr12	6553489	CD27-AS1	NR_015382.2	TSSBody	NA	75810266	II	Both	+	FALSE	TRUE
cg06498520_BC21	chr4	186990006	TLR3	NM_003265.2	TSS1500	NA	85787549	II	Both	-	FALSE	TRUE
cg06498520_TC21	chr4	186990006	TLR3	NM_003265.2	TSS1500	NA	27657858	II	Both	+	FALSE	TRUE
cg06518831_BC21	chr6	31632541	GPANK1	NM_033177.4	TSSBody	NA	71739271	II	Both	-	FALSE	TRUE
cg06551553_BC21	chr1	152769098	LCE1D	NM_178352.3	TSS200	NA	68744130	II	Both	-	FALSE	TRUE
cg06562291_TC21	chr1	153599573	S100A13	NM_001024210.2	TSSBody	NA	72788100	II	Both	+	FALSE	TRUE
cg06570298_BC21	chr6	30025281	ZNRD1ASP	NR_026751.2	TSSBody	NA	34614884	II	Both	-	FALSE	TRUE
cg06570818_TC21	chr6	32146466	AGPAT1	NM_001371438.1	TSS1500	NA	53699587	II	Both	+	FALSE	TRUE
cg06571407_BC21	chr20	44746823	CD40	NM_001322422.2	TSS200	NA	43794234	II	Both	-	FALSE	TRUE
cg06588136_BC21	chr1	196619755	CFH	NM_001014975.2	TSS1500	NA	38664820	II	Both	-	FALSE	TRUE
cg06588136_TC21	chr1	196619755	CFH	NM_001014975.2	TSS1500	NA	45697522	II	Both	+	FALSE	TRUE
cg06618866_BC21	chr4	154605087	TLR2	NM_001318793.2	TSS1500	NA	91653925	II	Both	-	FALSE	TRUE
cg06624527_BC21	chr12	6898647	CD4	NM_001195017.3	TSS200	NA	97738977	II	Both	-	FALSE	TRUE
cg06629935_BC21	chr6	30620232	C6orf136	NM_145029.4	TSSBody	NA	76688220	II	Both	-	FALSE	TRUE
cg06629935_TC21	chr6	30620232	C6orf136	NM_145029.4	TSSBody	NA	85700584	II	Both	+	FALSE	TRUE
cg06632214_BC21	chr11	314074	IFITM1	NM_003641.4	TSSBody	NA	92719249	II	Both	-	FALSE	TRUE
cg06632214_BO21	chr11	314074	IFITM1	NM_003641.4	TSSBody	NA	8619842	II	Both	-	FALSE	TRUE
cg06634056_TC21	chr6	32820608	TAP1	NM_000593.5	TSSBody	NA	64681583	II	Both	+	FALSE	TRUE
cg06671577_BC21	chr6	33176604	RING1	NM_002931.4	TSSBody	NA	18701175	II	Both	-	FALSE	TRUE
cg06685111_BC21	chr6	30295466	TRIM39	NM_001369522.1	TSSBody	NA	75603164	II	Both	-	FALSE	TRUE
cg06685111_TC21	chr6	30295466	TRIM39	NM_001369522.1	TSSBody	NA	15767240	II	Both	+	FALSE	TRUE
cg06702163_BC21	chr6	30557162	ABCF1	NM_001090.3	TSSBody	NA	90637276	II	Both	-	FALSE	TRUE
cg06716283_TC21	chr19	45504390	RELB	NM_006509.4	TSS1500	NA	29787825	II	Both	+	FALSE	TRUE
cg06789667_BC21	chr6	33393635	SYNGAP1	NM_001130066.2	TSSBody	NA	80790262	II	Both	-	FALSE	TRUE
cg06791592_BC21	chr6	32823292	PSMB9	NM_002800.5	TSSBody	NA	87617231	II	Both	-	FALSE	TRUE
cg06801569_BC21	chr6	32862729	LOC100294145	NR_037178.1	TSSBody	NA	69736836	II	Both	-	FALSE	TRUE
cg06801569_TO21	chr6	32862729	LOC100294145	NR_037178.1	TSSBody	NA	56803218	II	Both	+	FALSE	TRUE
cg06804411_BC21	chr1	153174654	LELP1	NM_001010857.3	TSS1500	NA	41713589	II	Both	-	FALSE	TRUE
cg06804411_BO21	chr1	153174654	LELP1	NM_001010857.3	TSS1500	NA	24669908	II	Both	-	FALSE	TRUE
cg06818415_BC21	chr6	33379267	PHF1	NM_002636.5	TSSBody	NA	63697233	II	Both	-	FALSE	TRUE
cg06818415_BO21	chr6	33379267	PHF1	NM_002636.5	TSSBody	NA	42621940	II	Both	-	FALSE	TRUE
cg06818415_TO21	chr6	33379267	PHF1	NM_002636.5	TSSBody	NA	85732330	II	Both	+	FALSE	TRUE
cg06819431_BC21	chr1	153605367	CHTOP	NM_001244664.1	TSS1500	NA	16715111	II	Both	-	FALSE	TRUE
cg06819687_BC21	chr6	31165567	HCG27	NR_026791.1	TSSBody	NA	25716275	II	Both	-	FALSE	TRUE
cg06819993_BC21	chr1	152177342	NA	NA	NA	NA	75742140	II	Both	-	FALSE	TRUE
cg06820197_TC21	chr6	31707640	MSH5	NM_172165.3	TSS200	NA	50639949	II	Both	+	FALSE	TRUE
cg06852255_TC21	chr6	32821611	TAP1	NM_000593.5	TSSBody	NA	81692139	II	Both	+	FALSE	TRUE
cg06862692_BC21	chr16	57023236	NLRC5	NM_001330552.2	TSS1500	NA	88675920	II	Both	-	FALSE	TRUE
cg06866282_BC21	chr12	12202803	BCL2L14	NM_001370268.1	TSSBody	NA	38769171	II	Both	-	FALSE	TRUE
cg06872964_TC21	chr1	79085250	IFI44L	NM_006820.4	TSS1500	NA	40733246	II	Both	+	FALSE	TRUE
cg06879746_BC21	chr6	30883768	VARS2	NM_001167733.2	TSSBody	NA	95642175	II	Both	-	FALSE	TRUE
cg06893977_TC21	chr6	30851928	DDR1	NM_001297653.1	TSS1500	NA	58800531	II	Both	+	FALSE	TRUE
cg06898592_BC21	chr4	103421149	NFKB1	NM_001165412.2	TSS1500	NA	90657966	II	Both	-	FALSE	TRUE
cg06898593_BC21	chr4	103421251	NFKB1	NM_001165412.2	TSS1500	NA	97696553	II	Both	-	FALSE	TRUE
cg06898593_TC21	chr4	103421251	NFKB1	NM_001165412.2	TSS1500	NA	73737273	II	Both	+	FALSE	TRUE
cg06898594_BC21	chr4	103421273	NFKB1	NM_001165412.2	TSS1500	NA	79788485	II	Both	-	FALSE	TRUE
cg06898594_BO21	chr4	103421273	NFKB1	NM_001165412.2	TSS1500	NA	99686478	II	Both	-	FALSE	TRUE
cg06898595_BC21	chr4	103421278	NFKB1	NM_001165412.2	TSS1500	NA	26746120	II	Both	-	FALSE	TRUE
cg06898595_TC21	chr4	103421278	NFKB1	NM_001165412.2	TSS1500	NA	10654115	II	Both	+	FALSE	TRUE
cg06898596_BC21	chr4	103421310	NFKB1	NM_001165412.2	TSS1500	NA	9610251	II	Both	-	FALSE	TRUE
cg06898596_TO21	chr4	103421310	NFKB1	NM_001165412.2	TSS1500	NA	29704944	II	Both	+	FALSE	TRUE
cg06898597_BC21	chr4	103421421	NFKB1	NM_001165412.2	TSS1500	NA	2738353	II	Both	-	FALSE	TRUE
cg06898598_TC21	chr4	103421568	NFKB1	NM_001165412.2	TSS1500	NA	70784947	II	Both	+	FALSE	TRUE
cg06898599_BC21	chr4	103421604	NFKB1	NM_001165412.2	TSS1500	NA	7697383	II	Both	-	FALSE	TRUE
cg06898599_TC21	chr4	103421604	NFKB1	NM_001165412.2	TSS1500	NA	82613335	II	Both	+	FALSE	TRUE
cg06898600_BC21	chr4	103421707	NFKB1	NM_001165412.2	TSS1500	NA	26729181	II	Both	-	FALSE	TRUE
cg06898601_TC21	chr4	103421887	NFKB1	NM_001165412.2	TSS1500	NA	86784946	II	Both	+	FALSE	TRUE
cg06898602_TC21	chr4	103421990	NFKB1	NM_001165412.2	TSS1500	NA	71775147	II	Both	+	FALSE	TRUE
cg06898602_TO21	chr4	103421990	NFKB1	NM_001165412.2	TSS1500	NA	22665986	II	Both	+	FALSE	TRUE
cg06898603_BC21	chr4	103422066	NFKB1	NM_001165412.2	TSS1500	NA	70702854	II	Both	-	FALSE	TRUE
cg06898603_TC21	chr4	103422066	NFKB1	NM_001165412.2	TSS1500	NA	85810870	II	Both	+	FALSE	TRUE
cg06898605_BC21	chr4	103422108	NFKB1	NM_001165412.2	TSS1500	NA	40798825	II	Both	-	FALSE	TRUE
cg06898609_BC21	chr4	103422132	NFKB1	NM_001165412.2	TSS1500	NA	82784342	II	Both	-	FALSE	TRUE
cg06898610_BC21	chr4	103422143	NFKB1	NM_001165412.2	TSS1500	NA	90688970	II	Both	-	FALSE	TRUE
cg06898616_TC21	chr4	103422255	NFKB1	NM_001165412.2	TSS1500	NA	93631964	II	Both	+	FALSE	TRUE
cg06898728_BC21	chr4	103423159	NFKB1	NM_001165412.2	TSSBody	NA	52695827	II	Both	-	FALSE	TRUE
cg06898737_TC21	chr4	103423210	NFKB1	NM_001165412.2	TSSBody	NA	73706183	II	Both	+	FALSE	TRUE
cg06898738_BC21	chr4	103423215	NFKB1	NM_001165412.2	TSSBody	NA	43640905	II	Both	-	FALSE	TRUE
cg06898754_BC21	chr4	103423584	NFKB1	NM_001165412.2	TSSBody	NA	3719405	II	Both	-	FALSE	TRUE
cg06898754_TO21	chr4	103423584	NFKB1	NM_001165412.2	TSSBody	NA	52735190	II	Both	+	FALSE	TRUE
cg06898755_BC21	chr4	103423623	NFKB1	NM_001165412.2	TSSBody	NA	47723940	II	Both	-	FALSE	TRUE
cg06898756_TC21	chr4	103423735	NFKB1	NM_001165412.2	TSSBody	NA	97694413	II	Both	+	FALSE	TRUE
cg06898757_BC21	chr4	103424156	NFKB1	NM_001165412.2	TSSBody	NA	3754384	II	Both	-	FALSE	TRUE
cg06898962_BC21	chr4	103457770	NFKB1	NM_001165412.2	TSSBody	NA	61718224	II	Both	-	FALSE	TRUE
cg06898966_BC21	chr4	103458525	NFKB1	NM_001165412.2	TSSBody	NA	60746561	II	Both	-	FALSE	TRUE
cg06898966_BO21	chr4	103458525	NFKB1	NM_001165412.2	TSSBody	NA	18708867	II	Both	-	FALSE	TRUE
cg06898966_TC21	chr4	103458525	NFKB1	NM_001165412.2	TSSBody	NA	93621931	II	Both	+	FALSE	TRUE
cg06898966_TO21	chr4	103458525	NFKB1	NM_001165412.2	TSSBody	NA	73699196	II	Both	+	FALSE	TRUE
cg06899086_BC21	chr4	103477285	NFKB1	NM_001165412.2	TSSBody	NA	69713566	II	Both	-	FALSE	TRUE
cg06899087_TC21	chr4	103477396	NFKB1	NM_001165412.2	TSSBody	NA	97723503	II	Both	+	FALSE	TRUE
cg06899088_BC21	chr4	103477579	NFKB1	NM_001165412.2	TSSBody	NA	90605489	II	Both	-	FALSE	TRUE
cg06899089_TC21	chr4	103477792	NFKB1	NM_001165412.2	TSSBody	NA	56658879	II	Both	+	FALSE	TRUE
cg06899201_TC21	chr4	103497567	NFKB1	NM_001165412.2	TSSBody	NA	81750869	II	Both	+	FALSE	TRUE
cg06899204_BO21	chr4	103497767	NFKB1	NM_001165412.2	TSSBody	NA	82616269	II	Both	-	FALSE	TRUE
cg06899204_TC21	chr4	103497767	NFKB1	NM_001165412.2	TSSBody	NA	97606599	II	Both	+	FALSE	TRUE
cg06899205_BC21	chr4	103497784	NFKB1	NM_001165412.2	TSSBody	NA	45770233	II	Both	-	FALSE	TRUE
cg06899205_TC21	chr4	103497784	NFKB1	NM_001165412.2	TSSBody	NA	10704963	II	Both	+	FALSE	TRUE
cg06899206_TC21	chr4	103498036	NFKB1	NM_001165412.2	TSSBody	NA	49626537	II	Both	+	FALSE	TRUE
cg06899208_BC21	chr4	103498107	NFKB1	NM_001165412.2	TSSBody	NA	96619191	II	Both	-	FALSE	TRUE
cg06899208_BO21	chr4	103498107	NFKB1	NM_001165412.2	TSSBody	NA	7678957	II	Both	-	FALSE	TRUE
cg06899209_BO21	chr4	103498184	NFKB1	NM_001165412.2	TSSBody	NA	89601265	II	Both	-	FALSE	TRUE
cg06899209_TC21	chr4	103498184	NFKB1	NM_001165412.2	TSSBody	NA	99711130	II	Both	+	FALSE	TRUE
cg06899212_BC21	chr4	103498796	NFKB1	NM_001165412.2	TSSBody	NA	90773103	II	Both	-	FALSE	TRUE
cg06899212_TO21	chr4	103498796	NFKB1	NM_001165412.2	TSSBody	NA	86663203	II	Both	+	FALSE	TRUE
cg06899213_TC21	chr4	103498804	NFKB1	NM_001165412.2	TSSBody	NA	70723554	II	Both	+	FALSE	TRUE
cg06899213_TO21	chr4	103498804	NFKB1	NM_001165412.2	TSSBody	NA	19755950	II	Both	+	FALSE	TRUE
cg06909315_BC21	chr9	139796221	TRAF2	NM_021138.4	TSSBody	NA	63752233	II	Both	-	FALSE	TRUE
cg06909315_TC21	chr9	139796221	TRAF2	NM_021138.4	TSSBody	NA	53762176	II	Both	+	FALSE	TRUE
cg06933031_TC21	chr6	32940391	BRD2	NM_005104.4	TSSBody	NA	40740835	II	Both	+	FALSE	TRUE
cg06937619_BC21	chr6	31104593	PSORS1C1	NM_014068.3	TSSBody	NA	62682526	II	Both	-	FALSE	TRUE
cg06974409_BC21	chr6	32134323	EGFL8	NM_030652.4	TSSBody	NA	71606234	II	Both	-	FALSE	TRUE
cg06974409_TC21	chr6	32134323	EGFL8	NM_030652.4	TSSBody	NA	46772992	II	Both	+	FALSE	TRUE
cg06979645_BC21	chr6	33386196	CUTA	NM_015921.3	TSS1500	NA	58760523	II	Both	-	FALSE	TRUE
cg06988236_TC21	chr6	30293962	TRIM39	NM_001369522.1	TSS1500	NA	2780574	II	Both	+	FALSE	TRUE
cg06993041_BC21	chr6	30687972	TUBB	NM_001293214.2	TSS200	NA	10770925	II	Both	-	FALSE	TRUE
cg06993041_TC21	chr6	30687972	TUBB	NM_001293214.2	TSS200	NA	13758155	II	Both	+	FALSE	TRUE
cg06993041_TO21	chr6	30687972	TUBB	NM_001293214.2	TSS200	NA	63604589	II	Both	+	FALSE	TRUE
cg06996599_BC21	chr6	30619232	C6orf136	NM_145029.4	TSSBody	NA	5722237	II	Both	-	FALSE	TRUE
cg06998181_BC21	chr11	57368043	SERPING1	NM_000062.3	TSSBody	NA	62637946	II	Both	-	FALSE	TRUE
cg06998181_TC21	chr11	57368043	SERPING1	NM_000062.3	TSSBody	NA	93713162	II	Both	+	FALSE	TRUE
cg07016276_TC21	chr6	29692009	HLA-F	NM_018950.2	TSSBody	NA	22690137	II	Both	+	FALSE	TRUE
cg07021538_BC21	chr6	30034451	PPP1R11	NM_021959.3	TSS1500	NA	45664279	II	Both	-	FALSE	TRUE
cg07022880_BC21	chr6	31465461	MICB	NM_001289161.2	TSS1500	NA	4707302	II	Both	-	FALSE	TRUE
cg07022880_TO21	chr6	31465461	MICB	NM_001289161.2	TSS1500	NA	11755989	II	Both	+	FALSE	TRUE
cg07028241_BC21	chr6	32134378	EGFL8	NM_030652.4	TSSBody	NA	81796992	II	Both	-	FALSE	TRUE
cg07028241_BO21	chr6	32134378	EGFL8	NM_030652.4	TSSBody	NA	86790902	II	Both	-	FALSE	TRUE
cg07028241_TC21	chr6	32134378	EGFL8	NM_030652.4	TSSBody	NA	6713550	II	Both	+	FALSE	TRUE
cg07054754_TC21	chr16	57092957	NLRC5	NM_001330552.2	TSSBody	NA	97689963	II	Both	+	FALSE	TRUE
cg07063572_TC21	chr15	74315539	PML	NM_033246.2	TSSBody	NA	77777585	II	Both	+	FALSE	TRUE
cg07068375_BC21	chr6	30294032	TRIM39	NM_001369522.1	TSS1500	NA	35669925	II	Both	-	FALSE	TRUE
cg07078789_BC21	chr6	31465720	MICB	NM_001289161.2	TSS1500	NA	2680175	II	Both	-	FALSE	TRUE
cg07089321_TC21	chr6	31804739	SNHG32	NR_160950.1	TSSBody	NA	82750383	II	Both	+	FALSE	TRUE
cg07099052_BO21	chr1	153610760	CHTOP	NM_001244664.1	TSSBody	NA	94737967	II	Both	-	FALSE	TRUE
cg07099052_TC21	chr1	153610760	CHTOP	NM_001244664.1	TSSBody	NA	20761201	II	Both	+	FALSE	TRUE
cg07107453_BC21	chr1	79114976	IFI44	NR_135640.1	TSS1500	NA	75709958	II	Both	-	FALSE	TRUE
cg07107453_BO21	chr1	79114976	IFI44	NR_135640.1	TSS1500	NA	15638590	II	Both	-	FALSE	TRUE
cg07148032_TC21	chr6	32935354	BRD2	NM_005104.4	TSS1500	NA	7723474	II	Both	+	FALSE	TRUE
cg07156249_BC21	chr6	32822911	TAP1	NM_000593.5	TSS1500	NA	76743870	II	Both	-	FALSE	TRUE
cg07156249_TC21	chr6	32822911	TAP1	NM_000593.5	TSS1500	NA	91707186	II	Both	+	FALSE	TRUE
cg07187855_TC21	chr6	30854161	DDR1	NM_001297652.1	TSSBody	NA	49642125	II	Both	+	FALSE	TRUE
cg07192821_BC21	chr15	45003560	B2M	NM_004048.3	TSS200	NA	64651122	II	Both	-	FALSE	TRUE
cg07192857_BC21	chr6	31795181	HSPA1B	NM_005346.6	TSS1500	NA	51737598	II	Both	-	FALSE	TRUE
cg07194295_BC21	chr15	74314816	PML	NM_033246.2	TSSBody	NA	60653943	II	Both	-	FALSE	TRUE
cg07194295_BO21	chr15	74314816	PML	NM_033246.2	TSSBody	NA	96798585	II	Both	-	FALSE	TRUE
cg07203873_BO21	chr6	32937586	BRD2	NM_001113182.3	TSS1500	NA	22612562	II	Both	-	FALSE	TRUE
cg07203873_TC21	chr6	32937586	BRD2	NM_001113182.3	TSS1500	NA	99769187	II	Both	+	FALSE	TRUE
cg07217980_BC1	chr4	151884590	LRBA	NM_001367550.1	TSSBody	52724930	96713191	I	Red	-	TRUE	TRUE
cg07223713_BC21	chr6	32936520	BRD2	NM_005104.4	TSSBody	NA	69670175	II	Both	-	FALSE	TRUE
cg07235456_BC21	chr6	31935499	SKIV2L	NM_006929.5	TSSBody	NA	92638931	II	Both	-	FALSE	TRUE
cg07235456_TO21	chr6	31935499	SKIV2L	NM_006929.5	TSSBody	NA	57669184	II	Both	+	FALSE	TRUE
cg07243669_BC21	chr4	154603874	NA	NA	NA	NA	7737899	II	Both	-	FALSE	TRUE
cg07243670_TC21	chr4	154604804	TLR2	NM_001318793.2	TSS1500	NA	35754863	II	Both	+	FALSE	TRUE
cg07243672_TC21	chr4	154604950	TLR2	NM_001318793.2	TSS1500	NA	73716247	II	Both	+	FALSE	TRUE
cg07243674_BC21	chr4	154605029	TLR2	NM_001318793.2	TSS1500	NA	27711553	II	Both	-	FALSE	TRUE
cg07243855_TC21	chr4	154622705	TLR2	NM_001318793.2	TSSBody	NA	99804303	II	Both	+	FALSE	TRUE
cg07243858_TC21	chr4	154623443	TLR2	NM_001318793.2	TSSBody	NA	88749575	II	Both	+	FALSE	TRUE
cg07243859_BC21	chr4	154623613	TLR2	NM_001318793.2	TSSBody	NA	42716961	II	Both	-	FALSE	TRUE
cg07243859_TO21	chr4	154623613	TLR2	NM_001318793.2	TSSBody	NA	6622279	II	Both	+	FALSE	TRUE
cg07243860_BC21	chr4	154623784	TLR2	NM_001318793.2	TSSBody	NA	8781582	II	Both	-	FALSE	TRUE
cg07243860_TC21	chr4	154623784	TLR2	NM_001318793.2	TSSBody	NA	97616834	II	Both	+	FALSE	TRUE
cg07243878_TC1	chr4	154625890	TLR2	NM_001318793.2	TSSBody	36725213	59655111	I	Red	+	FALSE	TRUE
cg07243878_TC21	chr4	154625890	TLR2	NM_001318793.2	TSSBody	NA	51763593	II	Both	+	FALSE	TRUE
cg07243880_BC1	chr4	154626088	TLR2	NM_001318793.2	TSSBody	66720868	7642598	I	Red	-	FALSE	TRUE
cg07243880_BC21	chr4	154626088	TLR2	NM_001318793.2	TSSBody	NA	34713595	II	Both	-	FALSE	TRUE
cg07243880_BO1	chr4	154626088	TLR2	NM_001318793.2	TSSBody	94738218	29771884	I	Grn	-	TRUE	TRUE
cg07243880_BO21	chr4	154626088	TLR2	NM_001318793.2	TSSBody	NA	55765258	II	Both	-	TRUE	TRUE
cg07249939_TC21	chr6	31867995	C2	NM_001282457.2	TSSBody	NA	91796234	II	Both	+	FALSE	TRUE
cg07266533_BC21	chr6	31850795	EHMT2	NM_006709.5	TSSBody	NA	59707235	II	Both	-	FALSE	TRUE
cg07266533_TC21	chr6	31850795	EHMT2	NM_006709.5	TSSBody	NA	99762462	II	Both	+	FALSE	TRUE
cg07269567_TC21	chr6	30886161	VARS2	NM_001167733.2	TSSBody	NA	2747316	II	Both	+	FALSE	TRUE
cg07270511_BC21	chr6	31929131	SKIV2L	NM_006929.5	TSSBody	NA	78708593	II	Both	-	FALSE	TRUE
cg07275218_TC21	chr6	32942714	BRD2	NM_005104.4	TSSBody	NA	43623559	II	Both	+	FALSE	TRUE
cg07285403_TC21	chr12	12201985	BCL2L14	NM_001370268.1	TSS1500	NA	9629434	II	Both	+	FALSE	TRUE
cg07299144_BC21	chr16	3105939	MMP25	NM_022468.5	TSSBody	NA	5710330	II	Both	-	FALSE	TRUE
cg07313373_BC21	chr1	247579131	NLRP3	NM_001079821.2	TSS1500	NA	97730495	II	Both	-	FALSE	TRUE
cg07343578_TC21	chr12	6494214	LTBR	NM_001270987.2	TSSBody	NA	52738545	II	Both	+	FALSE	TRUE
cg07352834_TC21	chr11	57364100	SERPING1	NM_000062.3	TSS1500	NA	89757525	II	Both	+	FALSE	TRUE
cg07383539_BC21	chr6	31462234	MICB-DT	NR_149132.1	TSSBody	NA	93794399	II	Both	-	FALSE	TRUE
cg07387607_BC21	chr6	31587714	PRRC2A	NM_080686.3	TSS1500	NA	84700897	II	Both	-	FALSE	TRUE
cg07405796_TC21	chr6	30104552	TRIM40	NM_001286633.2	TSSBody	NA	99790125	II	Both	+	FALSE	TRUE
cg07421596_TC21	chr6	31913770	CFB	NM_001710.6	TSS200	NA	50735906	II	Both	+	FALSE	TRUE
cg07436934_BC21	chr16	11033974	DEXI	NM_014015.4	TSSBody	NA	71741901	II	Both	-	FALSE	TRUE
cg07436981_TC21	chr1	153606312	CHTOP	NM_001244664.1	TSS200	NA	86645456	II	Both	+	FALSE	TRUE
cg07456831_BC21	chr6	32812275	PSMB8-AS1	NR_037176.1	TSSBody	NA	84700181	II	Both	-	FALSE	TRUE
cg07457785_BC1	chr6	29760096	HCG4	NR_002139.2	TSSBody	76706875	90640564	I	Red	-	FALSE	TRUE
cg07482220_TC21	chr6	32146520	AGPAT1	NM_001371438.1	TSS1500	NA	76810825	II	Both	+	FALSE	TRUE
cg07489624_BC21	chr6	30294195	HCG18	NR_102327.1	TSSBody	NA	90621356	II	Both	-	FALSE	TRUE
cg07489624_BO21	chr6	30294195	HCG18	NR_102327.1	TSSBody	NA	80791400	II	Both	-	FALSE	TRUE
cg07489624_TC21	chr6	30294195	HCG18	NR_102327.1	TSSBody	NA	90627334	II	Both	+	FALSE	TRUE
cg07495061_TC21	chr4	186988943	TLR3	NM_003265.2	TSS1500	NA	99791836	II	Both	+	FALSE	TRUE
cg07495063_TC21	chr4	186989158	TLR3	NM_003265.2	TSS1500	NA	8780548	II	Both	+	FALSE	TRUE
cg07495064_TC21	chr4	186989330	TLR3	NM_003265.2	TSS1500	NA	71769588	II	Both	+	FALSE	TRUE
cg07495066_TC21	chr4	186989381	TLR3	NM_003265.2	TSS1500	NA	23706255	II	Both	+	FALSE	TRUE
cg07495066_TO21	chr4	186989381	TLR3	NM_003265.2	TSS1500	NA	1630300	II	Both	+	FALSE	TRUE
cg07495067_BC21	chr4	186989437	TLR3	NM_003265.2	TSS1500	NA	58765164	II	Both	-	FALSE	TRUE
cg07495067_TC21	chr4	186989437	TLR3	NM_003265.2	TSS1500	NA	5792210	II	Both	+	FALSE	TRUE
cg07495069_BC21	chr4	186989762	TLR3	NM_003265.2	TSS1500	NA	61789957	II	Both	-	FALSE	TRUE
cg07495070_TC21	chr4	186989772	TLR3	NM_003265.2	TSS1500	NA	54661836	II	Both	+	FALSE	TRUE
cg07495071_BC21	chr4	186989882	TLR3	NM_003265.2	TSS1500	NA	3719425	II	Both	-	FALSE	TRUE
cg07495071_TC21	chr4	186989882	TLR3	NM_003265.2	TSS1500	NA	2799362	II	Both	+	FALSE	TRUE
cg07495073_BC21	chr4	186990070	TLR3	NM_003265.2	TSS1500	NA	5629179	II	Both	-	FALSE	TRUE
cg07495073_BO21	chr4	186990070	TLR3	NM_003265.2	TSS1500	NA	21676824	II	Both	-	FALSE	TRUE
cg07495188_TC21	chr4	187001615	TLR3	NM_003265.2	TSSBody	NA	94678129	II	Both	+	FALSE	TRUE
cg07495205_TC21	chr4	187002658	TLR3	NM_003265.2	TSSBody	NA	87642510	II	Both	+	FALSE	TRUE
cg07498938_TC21	chr6	31851155	EHMT2	NM_006709.5	TSSBody	NA	46642985	II	Both	+	FALSE	TRUE
cg07504780_TC21	chr6	32821684	TAP1	NM_000593.5	TSSBody	NA	60621921	II	Both	+	FALSE	TRUE
cg07516252_BC21	chr14	24641201	REC8	NM_005132.3	TSS200	NA	78760520	II	Both	-	FALSE	TRUE
cg07516252_TO21	chr14	24641201	REC8	NM_005132.3	TSS200	NA	80720943	II	Both	+	FALSE	TRUE
cg07528974_TC21	chr15	74332777	PML	NM_033246.2	TSSBody	NA	29719540	II	Both	+	FALSE	TRUE
cg07535798_BC21	chr19	45503719	RELB	NM_006509.4	TSS1500	NA	12601836	II	Both	-	FALSE	TRUE
cg07535798_TC21	chr19	45503719	RELB	NM_006509.4	TSS1500	NA	2715118	II	Both	+	FALSE	TRUE
cg07535798_TO21	chr19	45503719	RELB	NM_006509.4	TSS1500	NA	65657874	II	Both	+	FALSE	TRUE
cg07608094_BO21	chr6	32134964	EGFL8	NM_030652.4	TSSBody	NA	94654410	II	Both	-	FALSE	TRUE
cg07608094_TC21	chr6	32134964	EGFL8	NM_030652.4	TSSBody	NA	95674364	II	Both	+	FALSE	TRUE
cg07628233_TC21	chr6	33359543	KIFC1	NM_002263.4	TSS200	NA	2716246	II	Both	+	FALSE	TRUE
cg07644026_TC21	chr1	152758235	LCE1E	NM_178353.2	TSS1500	NA	4734450	II	Both	+	FALSE	TRUE
cg07648238_BC21	chr12	6493264	LTBR	NM_001270987.2	TSSBody	NA	36789960	II	Both	-	FALSE	TRUE
cg07657521_BC21	chr6	30539059	ABCF1	NM_001090.3	TSS200	NA	2724572	II	Both	-	FALSE	TRUE
cg07657521_TC21	chr6	30539059	ABCF1	NM_001090.3	TSS200	NA	56694592	II	Both	+	FALSE	TRUE
cg07682871_BC21	chr6	31105377	PSORS1C1	NM_014068.3	TSSBody	NA	5695214	II	Both	-	FALSE	TRUE
cg07682871_TC21	chr6	31105377	PSORS1C1	NM_014068.3	TSSBody	NA	81705317	II	Both	+	FALSE	TRUE
cg07713538_TC21	chr6	30879930	GTF2H4	NM_001517.5	TSSBody	NA	12674866	II	Both	+	FALSE	TRUE
cg07720160_TC1	chr6	30232814	HCG17	NR_052012.1	TSSBody	69776960	67663226	I	Red	+	FALSE	TRUE
cg07723114_BC21	chr6	31864706	EHMT2	NM_006709.5	TSSBody	NA	95796186	II	Both	-	FALSE	TRUE
cg07725191_BC21	chr6	31636239	CSNK2B	NM_001282385.1	TSSBody	NA	99735980	II	Both	-	FALSE	TRUE
cg07725389_BC21	chr6	33174613	MIR219A1	NR_029633.1	TSS1500	NA	26689228	II	Both	-	FALSE	TRUE
cg07732471_BC21	chr6	31635946	CSNK2B	NM_001282385.1	TSSBody	NA	85774315	II	Both	-	FALSE	TRUE
cg07732471_BO21	chr6	31635946	CSNK2B	NM_001282385.1	TSSBody	NA	84776939	II	Both	-	FALSE	TRUE
cg07794698_BC21	chr6	32939788	BRD2	NM_005104.4	TSSBody	NA	75682549	II	Both	-	FALSE	TRUE
cg07794698_TO21	chr6	32939788	BRD2	NM_005104.4	TSSBody	NA	41618570	II	Both	+	FALSE	TRUE
cg07820696_BC21	chr6	32935843	BRD2	NM_005104.4	TSS1500	NA	73614972	II	Both	-	FALSE	TRUE
cg07820696_TC21	chr6	32935843	BRD2	NM_005104.4	TSS1500	NA	97676249	II	Both	+	FALSE	TRUE
cg07827717_BC21	chr6	31602599	PRRC2A	NM_080686.3	TSSBody	NA	3709247	II	Both	-	FALSE	TRUE
cg07827717_TC21	chr6	31602599	PRRC2A	NM_080686.3	TSSBody	NA	89757555	II	Both	+	FALSE	TRUE
cg07829740_TC21	chr6	31850189	EHMT2	NM_006709.5	TSSBody	NA	99724304	II	Both	+	FALSE	TRUE
cg07830103_TC21	chr4	103422050	NFKB1	NM_001165412.2	TSS1500	NA	69614553	II	Both	+	FALSE	TRUE
cg07832951_TC21	chr11	119040829	NLRX1	NM_001282358.1	TSSBody	NA	9641138	II	Both	+	FALSE	TRUE
cg07876903_TC21	chr19	13049426	CALR	NM_004343.3	TSSBody	NA	4600882	II	Both	+	FALSE	TRUE
cg07880384_BC21	chr6	31913323	C2	NM_001282457.2	TSSBody	NA	81734918	II	Both	-	FALSE	TRUE
cg07889936_BC21	chr6	30616472	C6orf136	NM_145029.4	TSSBody	NA	2690330	II	Both	-	FALSE	TRUE
cg07896173_BO21	chr5	38845010	OSMR	NM_001168355.2	TSS1500	NA	77753295	II	Both	-	FALSE	TRUE
cg07896173_TC21	chr5	38845010	OSMR	NM_001168355.2	TSS1500	NA	97615859	II	Both	+	FALSE	TRUE
cg07896174_TC21	chr5	38845033	OSMR	NM_001168355.2	TSS1500	NA	42804239	II	Both	+	FALSE	TRUE
cg07896175_BC21	chr5	38845044	OSMR	NM_001168355.2	TSS1500	NA	23620934	II	Both	-	FALSE	TRUE
cg07896175_TC21	chr5	38845044	OSMR	NM_001168355.2	TSS1500	NA	86781441	II	Both	+	FALSE	TRUE
cg07896195_BC21	chr5	38845479	OSMR	NM_001168355.2	TSS1500	NA	26796991	II	Both	-	FALSE	TRUE
cg07896195_BO21	chr5	38845479	OSMR	NM_001168355.2	TSS1500	NA	42810531	II	Both	-	FALSE	TRUE
cg07896199_TC21	chr5	38845541	OSMR	NM_001168355.2	TSS1500	NA	16691114	II	Both	+	FALSE	TRUE
cg07896200_BC21	chr5	38845556	OSMR	NM_001168355.2	TSS1500	NA	82799473	II	Both	-	FALSE	TRUE
cg07896200_TC21	chr5	38845556	OSMR	NM_001168355.2	TSS1500	NA	52683255	II	Both	+	FALSE	TRUE
cg07896201_TC21	chr5	38845558	OSMR	NM_001168355.2	TSS1500	NA	48715250	II	Both	+	FALSE	TRUE
cg07896203_TC21	chr5	38845589	OSMR	NM_001168355.2	TSS1500	NA	65698520	II	Both	+	FALSE	TRUE
cg07896204_BC21	chr5	38845618	OSMR	NM_001168355.2	TSS1500	NA	67663194	II	Both	-	FALSE	TRUE
cg07896204_TC21	chr5	38845618	OSMR	NM_001168355.2	TSS1500	NA	1790140	II	Both	+	FALSE	TRUE
cg07896205_BC21	chr5	38845633	OSMR	NM_001168355.2	TSS1500	NA	51754255	II	Both	-	FALSE	TRUE
cg07896205_TO21	chr5	38845633	OSMR	NM_001168355.2	TSS1500	NA	6614983	II	Both	+	FALSE	TRUE
cg07896206_BC21	chr5	38845676	OSMR	NM_001168355.2	TSS1500	NA	51754123	II	Both	-	FALSE	TRUE
cg07896206_BO21	chr5	38845676	OSMR	NM_001168355.2	TSS1500	NA	17677159	II	Both	-	FALSE	TRUE
cg07896207_BC21	chr5	38845680	OSMR	NM_001168355.2	TSS1500	NA	90607916	II	Both	-	FALSE	TRUE
cg07896207_TC21	chr5	38845680	OSMR	NM_001168355.2	TSS1500	NA	48787245	II	Both	+	FALSE	TRUE
cg07896208_BC21	chr5	38845691	OSMR	NM_001168355.2	TSS1500	NA	6795235	II	Both	-	FALSE	TRUE
cg07896209_BC21	chr5	38845754	OSMR	NM_001168355.2	TSS1500	NA	94737207	II	Both	-	FALSE	TRUE
cg07896812_BC21	chr5	38903003	OSMR	NM_001323507.1	TSSBody	NA	49740534	II	Both	-	FALSE	TRUE
cg07896815_TC21	chr5	38903261	OSMR	NM_001323507.1	TSSBody	NA	10668851	II	Both	+	FALSE	TRUE
cg07896817_BC21	chr5	38903384	OSMR	NM_001323507.1	TSSBody	NA	50780956	II	Both	-	FALSE	TRUE
cg07896817_BO21	chr5	38903384	OSMR	NM_001323507.1	TSSBody	NA	6630561	II	Both	-	FALSE	TRUE
cg07896817_TC21	chr5	38903384	OSMR	NM_001323507.1	TSSBody	NA	67715972	II	Both	+	FALSE	TRUE
cg07896818_BO21	chr5	38903480	OSMR	NM_001323507.1	TSSBody	NA	25773273	II	Both	-	FALSE	TRUE
cg07896818_TC21	chr5	38903480	OSMR	NM_001323507.1	TSSBody	NA	73672938	II	Both	+	FALSE	TRUE
cg07896820_BC21	chr5	38903497	OSMR	NM_001323507.1	TSSBody	NA	2720264	II	Both	-	FALSE	TRUE
cg07896821_BC21	chr5	38903683	OSMR	NM_001323507.1	TSSBody	NA	20632154	II	Both	-	FALSE	TRUE
cg07896980_TC21	chr5	38931352	OSMR	NM_001323505.2	TSSBody	NA	24612827	II	Both	+	FALSE	TRUE
cg07896981_TC21	chr5	38931406	OSMR	NM_001323505.2	TSSBody	NA	82714191	II	Both	+	FALSE	TRUE
cg07896982_BC21	chr5	38931474	OSMR	NM_001323505.2	TSSBody	NA	71763964	II	Both	-	FALSE	TRUE
cg07896982_TC21	chr5	38931474	OSMR	NM_001323505.2	TSSBody	NA	70672821	II	Both	+	FALSE	TRUE
cg07896988_BC21	chr5	38931988	OSMR	NM_001323505.2	TSSBody	NA	15723988	II	Both	-	FALSE	TRUE
cg07896988_TO21	chr5	38931988	OSMR	NM_001323505.2	TSSBody	NA	56641986	II	Both	+	FALSE	TRUE
cg07896989_TC21	chr5	38932025	OSMR	NM_001323505.2	TSSBody	NA	47740536	II	Both	+	FALSE	TRUE
cg07898899_TC21	chr1	153600156	S100A13	NM_001024210.2	TSSBody	NA	87799382	II	Both	+	FALSE	TRUE
cg07908039_BC21	chr6	30856439	DDR1	NM_001297652.1	TSSBody	NA	85767192	II	Both	-	FALSE	TRUE
cg07909128_BO21	chr1	152957379	SPRR1A	NM_005987.4	TSSBody	NA	87677875	II	Both	-	FALSE	TRUE
cg07909128_TC21	chr1	152957379	SPRR1A	NM_005987.4	TSSBody	NA	56653166	II	Both	+	FALSE	TRUE
cg07910769_BC21	chr5	40933153	C7	NM_000587.4	TSSBody	NA	92746534	II	Both	-	FALSE	TRUE
cg07910769_BO21	chr5	40933153	C7	NM_000587.4	TSSBody	NA	6803845	II	Both	-	FALSE	TRUE
cg07910769_TC21	chr5	40933153	C7	NM_000587.4	TSSBody	NA	79735276	II	Both	+	FALSE	TRUE
cg07910771_BO21	chr5	40933289	C7	NM_000587.4	TSSBody	NA	22729138	II	Both	-	FALSE	TRUE
cg07910771_TC21	chr5	40933289	C7	NM_000587.4	TSSBody	NA	88618228	II	Both	+	FALSE	TRUE
cg07910771_TO21	chr5	40933289	C7	NM_000587.4	TSSBody	NA	94797953	II	Both	+	FALSE	TRUE
cg07910782_BC21	chr5	40935234	C7	NM_000587.4	TSSBody	NA	81736282	II	Both	-	FALSE	TRUE
cg07910783_TC21	chr5	40935375	C7	NM_000587.4	TSSBody	NA	45793821	II	Both	+	FALSE	TRUE
cg07910785_BC21	chr5	40935702	C7	NM_000587.4	TSSBody	NA	3678404	II	Both	-	FALSE	TRUE
cg07910785_BO21	chr5	40935702	C7	NM_000587.4	TSSBody	NA	90775461	II	Both	-	FALSE	TRUE
cg07910787_BC21	chr5	40935992	C7	NM_000587.4	TSSBody	NA	81618145	II	Both	-	FALSE	TRUE
cg07910790_TC21	chr5	40936297	C7	NM_000587.4	TSSBody	NA	93771391	II	Both	+	FALSE	TRUE
cg07910790_TO21	chr5	40936297	C7	NM_000587.4	TSSBody	NA	39797549	II	Both	+	FALSE	TRUE
cg07910791_BC21	chr5	40936334	C7	NM_000587.4	TSSBody	NA	71711931	II	Both	-	FALSE	TRUE
cg07910791_TC21	chr5	40936334	C7	NM_000587.4	TSSBody	NA	78642470	II	Both	+	FALSE	TRUE
cg07910979_BO21	chr5	40963316	C7	NM_000587.4	TSSBody	NA	20698551	II	Both	-	FALSE	TRUE
cg07910979_TC21	chr5	40963316	C7	NM_000587.4	TSSBody	NA	58735834	II	Both	+	FALSE	TRUE
cg07910980_BC21	chr5	40963370	C7	NM_000587.4	TSSBody	NA	75774392	II	Both	-	FALSE	TRUE
cg07910980_TC21	chr5	40963370	C7	NM_000587.4	TSSBody	NA	85617245	II	Both	+	FALSE	TRUE
cg07910981_BC21	chr5	40963448	C7	NM_000587.4	TSSBody	NA	9765931	II	Both	-	FALSE	TRUE
cg07910984_BC21	chr5	40963877	C7	NM_000587.4	TSSBody	NA	64786575	II	Both	-	FALSE	TRUE
cg07910984_TC21	chr5	40963877	C7	NM_000587.4	TSSBody	NA	90748206	II	Both	+	FALSE	TRUE
cg07910985_BC21	chr5	40963905	C7	NM_000587.4	TSSBody	NA	45767979	II	Both	-	FALSE	TRUE
cg07911043_BC21	chr5	40972381	C7	NM_000587.4	TSSBody	NA	61613267	II	Both	-	FALSE	TRUE
cg07911070_TC21	chr5	40975526	C7	NM_000587.4	TSSBody	NA	41623112	II	Both	+	FALSE	TRUE
cg07911081_BC21	chr5	40976143	C7	NM_000587.4	TSSBody	NA	26683124	II	Both	-	FALSE	TRUE
cg07911081_TC21	chr5	40976143	C7	NM_000587.4	TSSBody	NA	81692429	II	Both	+	FALSE	TRUE
cg07911083_BC21	chr5	40976306	C7	NM_000587.4	TSSBody	NA	8781439	II	Both	-	FALSE	TRUE
cg07911083_TC21	chr5	40976306	C7	NM_000587.4	TSSBody	NA	69710250	II	Both	+	FALSE	TRUE
cg07912416_BC21	chr6	30860130	DDR1	NM_001297652.1	TSSBody	NA	3772207	II	Both	-	FALSE	TRUE
cg07912501_TC21	chr6	30295909	TRIM39	NM_001369522.1	TSSBody	NA	8799250	II	Both	+	FALSE	TRUE
cg07916323_TC21	chr19	13048623	CALR	NM_004343.3	TSS1500	NA	9702369	II	Both	+	FALSE	TRUE
cg07916323_TO21	chr19	13048623	CALR	NM_004343.3	TSS1500	NA	89662596	II	Both	+	FALSE	TRUE
cg07930587_TC21	chr6	32823566	PSMB9	NM_002800.5	TSSBody	NA	55772992	II	Both	+	FALSE	TRUE
cg07931652_BO21	chr6	33166966	RXRB	NM_001291989.1	TSSBody	NA	94695270	II	Both	-	FALSE	TRUE
cg07931652_TC21	chr6	33166966	RXRB	NM_001291989.1	TSSBody	NA	90738116	II	Both	+	FALSE	TRUE
cg07939626_BC21	chr6	30853073	DDR1	NM_001297652.1	TSSBody	NA	26776937	II	Both	-	FALSE	TRUE
cg07945879_BC21	chr6	30879673	GTF2H4	NM_001517.5	TSSBody	NA	86799227	II	Both	-	FALSE	TRUE
cg07946923_BC21	chr6	33176087	RING1	NM_002931.4	TSS200	NA	45717151	II	Both	-	FALSE	TRUE
cg07954885_BC21	chr6	32935263	BRD2	NM_005104.4	TSS1500	NA	3766377	II	Both	-	FALSE	TRUE
cg07966123_TC21	chr6	32862953	LOC100294145	NR_037178.1	TSSBody	NA	92787920	II	Both	+	FALSE	TRUE
cg07979747_BC21	chr6	30860136	DDR1	NM_001297652.1	TSSBody	NA	9652345	II	Both	-	FALSE	TRUE
cg07990412_BC21	chr16	57092513	NLRC5	NM_001330552.2	TSSBody	NA	78618130	II	Both	-	FALSE	TRUE
cg07990412_TC21	chr16	57092513	NLRC5	NM_001330552.2	TSSBody	NA	76640315	II	Both	+	FALSE	TRUE
cg07990412_TO21	chr16	57092513	NLRC5	NM_001330552.2	TSSBody	NA	96800168	II	Both	+	FALSE	TRUE
cg07999508_BC21	chr21	42797488	MX1	NM_001178046.2	TSS1500	NA	45668593	II	Both	-	FALSE	TRUE
cg08009669_BC21	chr6	31465202	MICB	NM_001289161.2	TSS1500	NA	11723931	II	Both	-	FALSE	TRUE
cg08057899_BC21	chr6	32122460	LOC100507547	NR_037169.1	TSS1500	NA	80788505	II	Both	-	FALSE	TRUE
cg08085597_BC21	chr6	31164776	HCG27	NR_026791.1	TSS1500	NA	82772430	II	Both	-	FALSE	TRUE
cg08088295_TC1	chr6	33084741	HLA-DPB2	NR_001435.2	TSSBody	51701198	42771593	I	Red	+	FALSE	TRUE
cg08090835_TC21	chr6	33243391	RPS18	NM_022551.3	TSSBody	NA	61795913	II	Both	+	FALSE	TRUE
cg08099136_TC21	chr6	32811251	PSMB8-AS1	NR_037176.1	TSS1500	NA	88796917	II	Both	+	FALSE	TRUE
cg08103317_TC21	chr6	31707527	MSH5	NM_172165.3	TSS200	NA	97716232	II	Both	+	FALSE	TRUE
cg08105217_BC21	chr6	33405496	SYNGAP1	NM_001130066.2	TSSBody	NA	41633538	II	Both	-	FALSE	TRUE
cg08124791_BC21	chr6	33386124	CUTA	NM_015921.3	TSS1500	NA	6760569	II	Both	-	FALSE	TRUE
cg08127941_TC21	chr6	30293955	TRIM39	NM_001369522.1	TSS1500	NA	9692381	II	Both	+	FALSE	TRUE
cg08149789_TC21	chr6	32940799	BRD2	NM_005104.4	TSSBody	NA	95651238	II	Both	+	FALSE	TRUE
cg08159663_BC21	chr16	57022486	NLRC5	NM_001330552.2	TSS1500	NA	46733111	II	Both	-	FALSE	TRUE
cg08159663_TC21	chr16	57022486	NLRC5	NM_001330552.2	TSS1500	NA	88607118	II	Both	+	FALSE	TRUE
cg08177495_BC21	chr6	30878952	GTF2H4	NM_001517.5	TSSBody	NA	57741949	II	Both	-	FALSE	TRUE
cg08196667_BC21	chr6	29549180	SNORD32B	NR_003049.1	TSS1500	NA	99704844	II	Both	-	FALSE	TRUE
cg08196667_TC21	chr6	29549180	SNORD32B	NR_003049.1	TSS1500	NA	80798445	II	Both	+	FALSE	TRUE
cg08227896_TC21	chr6	31894831	C2	NM_001282459.2	TSS1500	NA	79710304	II	Both	+	FALSE	TRUE
cg08228316_BC21	chr6	32940322	BRD2	NM_005104.4	TSSBody	NA	49709542	II	Both	-	FALSE	TRUE
cg08228422_BC21	chr6	32940241	BRD2	NM_005104.4	TSSBody	NA	9727352	II	Both	-	FALSE	TRUE
cg08256922_TC21	chr6	31050292	NA	NA	NA	NA	69637593	II	Both	+	FALSE	TRUE
cg08267698_BC21	chr6	33386073	CUTA	NM_015921.3	TSS200	NA	95645322	II	Both	-	FALSE	TRUE
cg08275608_TC21	chr6	32940303	BRD2	NM_005104.4	TSSBody	NA	98629541	II	Both	+	FALSE	TRUE
cg08301960_TC21	chr5	40934309	C7	NM_000587.4	TSSBody	NA	92740253	II	Both	+	FALSE	TRUE
cg08306589_BC21	chr6	31997059	C4B	NM_001002029.3	TSSBody	NA	86674226	II	Both	-	FALSE	TRUE
cg08319332_BC21	chr6	33386042	CUTA	NM_015921.3	TSS200	NA	97609142	II	Both	-	FALSE	TRUE
cg08319332_TC21	chr6	33386042	CUTA	NM_015921.3	TSS200	NA	31799165	II	Both	+	FALSE	TRUE
cg08329753_BC21	chr6	30876844	GTF2H4	NM_001517.5	TSSBody	NA	96675132	II	Both	-	FALSE	TRUE
cg08329753_BO21	chr6	30876844	GTF2H4	NM_001517.5	TSSBody	NA	82804989	II	Both	-	FALSE	TRUE
cg08339825_BC21	chr9	4984186	JAK2	NM_001322195.1	TSS1500	NA	75783489	II	Both	-	FALSE	TRUE
cg08350173_BC21	chr15	45003678	B2M	NM_004048.3	TSS200	NA	97694993	II	Both	-	FALSE	TRUE
cg08361185_BC21	chr6	32936069	BRD2	NM_005104.4	TSS1500	NA	3780257	II	Both	-	FALSE	TRUE
cg08367659_TC21	chr6	31601226	PRRC2A	NM_080686.3	TSSBody	NA	90629585	II	Both	+	FALSE	TRUE
cg08369201_TC21	chr1	153303815	PGLYRP4	NM_020393.4	TSSBody	NA	51712166	II	Both	+	FALSE	TRUE
cg08385906_TC21	chr6	31634065	GPANK1	NM_033177.4	TSS1500	NA	82604262	II	Both	+	FALSE	TRUE
cg08405587_TC21	chr6	33043138	HLA-DPA1	NM_001242524.2	TSSBody	NA	62692286	II	Both	+	FALSE	TRUE
cg08432075_TC21	chr6	31636301	CSNK2B	NM_001282385.1	TSSBody	NA	60715962	II	Both	+	FALSE	TRUE
cg08444284_BC21	chr6	30688882	TUBB	NM_001293214.2	TSSBody	NA	75699599	II	Both	-	FALSE	TRUE
cg08459087_BC21	chr15	45003643	B2M	NM_004048.3	TSS200	NA	55758154	II	Both	-	FALSE	TRUE
cg08459087_BO21	chr15	45003643	B2M	NM_004048.3	TSS200	NA	66788924	II	Both	-	FALSE	TRUE
cg08459087_TC21	chr15	45003643	B2M	NM_004048.3	TSS200	NA	9807392	II	Both	+	FALSE	TRUE
cg08460022_TC21	chr6	31795392	HSPA1B	NM_005346.6	TSS200	NA	71742879	II	Both	+	FALSE	TRUE
cg08466770_BC21	chr6	32820993	TAP1	NM_000593.5	TSSBody	NA	85764117	II	Both	-	FALSE	TRUE
cg08484518_BC21	chr6	31105526	PSORS1C1	NM_014068.3	TSSBody	NA	59728171	II	Both	-	FALSE	TRUE
cg08491668_BO21	chr6	32935236	BRD2	NM_005104.4	TSS1500	NA	96703313	II	Both	-	FALSE	TRUE
cg08509237_BC21	chr6	32122065	LOC100507547	NR_037169.1	TSSBody	NA	60803585	II	Both	-	FALSE	TRUE
cg08509237_TC21	chr6	32122065	LOC100507547	NR_037169.1	TSSBody	NA	87623408	II	Both	+	FALSE	TRUE
cg08578823_BC21	chr19	10380218	NA	NA	NA	NA	89737114	II	Both	-	FALSE	TRUE
cg08593216_BC21	chr1	153609573	CHTOP	NM_001244664.1	TSSBody	NA	5708255	II	Both	-	FALSE	TRUE
cg08593216_TO21	chr1	153609573	CHTOP	NM_001244664.1	TSSBody	NA	86673479	II	Both	+	FALSE	TRUE
cg08617970_BC21	chr6	30881112	VARS2	NM_001167733.2	TSS1500	NA	3692437	II	Both	-	FALSE	TRUE
cg08639424_BC21	chr6	31542556	TNF	NM_000594.4	TSS1500	NA	3707322	II	Both	-	FALSE	TRUE
cg08657824_TC1	chr5	143760338	KCTD16	NM_020768.4	TSSBody	43746561	88637242	I	Red	+	TRUE	TRUE
cg08669816_BC21	chr1	153610803	CHTOP	NM_001244664.1	TSSBody	NA	20610946	II	Both	-	FALSE	TRUE
cg08669816_TC21	chr1	153610803	CHTOP	NM_001244664.1	TSSBody	NA	5760992	II	Both	+	FALSE	TRUE
cg08675092_TC21	chr6	32811181	PSMB8-AS1	NR_037176.1	TSS1500	NA	87772315	II	Both	+	FALSE	TRUE
cg08684361_BC21	chr6	30852823	DDR1	NM_001297652.1	TSSBody	NA	71609111	II	Both	-	FALSE	TRUE
cg08698936_BC21	chr6	29689809	HLA-F	NM_018950.2	TSS1500	NA	86603953	II	Both	-	FALSE	TRUE
cg08709879_TC21	chr6	33359098	KIFC1	NM_002263.4	TSS1500	NA	26769224	II	Both	+	FALSE	TRUE
cg08709879_TO21	chr6	33359098	KIFC1	NM_002263.4	TSS1500	NA	1637200	II	Both	+	FALSE	TRUE
cg08711281_TC21	chr6	30908302	MUCL3	NM_080870.4	TSS1500	NA	7617250	II	Both	+	FALSE	TRUE
cg08717423_BC21	chr6	31710687	MSH5	NM_172165.3	TSSBody	NA	60629132	II	Both	-	FALSE	TRUE
cg08719551_BC21	chr6	30876159	GTF2H4	NM_001517.5	TSSBody	NA	5629891	II	Both	-	FALSE	TRUE
cg08729914_BC21	chr12	64845936	TBK1	NM_013254.4	TSSBody	NA	1635992	II	Both	-	FALSE	TRUE
cg08740698_BC21	chr12	6493270	LTBR	NM_001270987.2	TSSBody	NA	56795116	II	Both	-	FALSE	TRUE
cg08772265_TC21	chr6	32812395	PSMB8-AS1	NR_037176.1	TSSBody	NA	39600949	II	Both	+	FALSE	TRUE
cg08798692_TC21	chr6	33377958	PHF1	NM_002636.5	TSS1500	NA	87787229	II	Both	+	FALSE	TRUE
cg08799765_BC21	chr15	74287128	PML	NM_033246.2	TSSBody	NA	82637462	II	Both	-	FALSE	TRUE
cg08805748_BC21	chr6	30538523	ABCF1	NM_001090.3	TSS1500	NA	45661821	II	Both	-	FALSE	TRUE
cg08814206_TC21	chr6	32122676	LOC100507547	NR_037169.1	TSS1500	NA	9684303	II	Both	+	FALSE	TRUE
cg08831072_BC21	chr6	32685319	NA	NA	NA	NA	99749244	II	Both	-	FALSE	TRUE
cg08848598_BC21	chr6	31850920	EHMT2	NM_006709.5	TSSBody	NA	59668537	II	Both	-	FALSE	TRUE
cg08880054_BC21	chr6	32820868	TAP1	NM_000593.5	TSSBody	NA	7788403	II	Both	-	FALSE	TRUE
cg08902905_TC21	chr9	120466635	TLR4	NM_138557.3	TSS200	NA	72707580	II	Both	+	FALSE	TRUE
cg08904491_BO21	chr6	30844007	NA	NA	NA	NA	20643283	II	Both	-	FALSE	TRUE
cg08912276_TC21	chr1	152371717	NA	NA	NA	NA	66645271	II	Both	+	FALSE	TRUE
cg08948338_BC21	chr6	32936102	BRD2	NM_005104.4	TSS1500	NA	21711219	II	Both	-	FALSE	TRUE
cg08960812_BC21	chr14	24647118	REC8	NM_005132.3	TSSBody	NA	5614334	II	Both	-	FALSE	TRUE
cg08960812_TC21	chr14	24647118	REC8	NM_005132.3	TSSBody	NA	9715573	II	Both	+	FALSE	TRUE
cg08961072_BO21	chr6	31591771	PRRC2A	NM_080686.3	TSSBody	NA	51699273	II	Both	-	FALSE	TRUE
cg08961072_TC21	chr6	31591771	PRRC2A	NM_080686.3	TSSBody	NA	9608252	II	Both	+	FALSE	TRUE
cg08968507_TC21	chr6	31495090	NA	NA	NA	NA	70711138	II	Both	+	FALSE	TRUE
cg08985333_BC21	chr16	10970960	CIITA	NM_000246.3	TSS200	NA	90668379	II	Both	-	FALSE	TRUE
cg08985333_BO21	chr16	10970960	CIITA	NM_000246.3	TSS200	NA	46730842	II	Both	-	FALSE	TRUE
cg09006592_TC21	chr6	32811768	PSMB8-AS1	NR_037176.1	TSS200	NA	7795988	II	Both	+	FALSE	TRUE
cg09015246_TC21	chr16	10971105	CIITA	NM_000246.3	TSSBody	NA	23799935	II	Both	+	FALSE	TRUE
cg09026253_BC21	chr11	313267	IFITM1	NM_003641.4	TSS1500	NA	76615858	II	Both	-	FALSE	TRUE
cg09042759_TC21	chr6	32134176	EGFL8	NM_030652.4	TSSBody	NA	11616177	II	Both	+	FALSE	TRUE
cg09043226_BC21	chr6	32146099	AGPAT1	NM_001371437.1	TSS1500	NA	4788326	II	Both	-	FALSE	TRUE
cg09043226_BO21	chr6	32146099	AGPAT1	NM_001371437.1	TSS1500	NA	43731869	II	Both	-	FALSE	TRUE
cg09053081_TC21	chr20	44746392	CD40	NM_001322422.2	TSS1500	NA	95667555	II	Both	+	FALSE	TRUE
cg09058747_BO21	chr6	33358564	KIFC1	NM_002263.4	TSS1500	NA	45621550	II	Both	-	FALSE	TRUE
cg09058747_TC21	chr6	33358564	KIFC1	NM_002263.4	TSS1500	NA	62619855	II	Both	+	FALSE	TRUE
cg09061733_BC21	chr11	57364841	SERPING1	NM_000062.3	TSS1500	NA	96715529	II	Both	-	FALSE	TRUE
cg09061733_TC21	chr11	57364841	SERPING1	NM_000062.3	TSS1500	NA	71804175	II	Both	+	FALSE	TRUE
cg09072601_BC21	chr6	30686652	TUBB	NM_001293214.2	TSS1500	NA	99603122	II	Both	-	FALSE	TRUE
cg09072601_TC21	chr6	30686652	TUBB	NM_001293214.2	TSS1500	NA	82737418	II	Both	+	FALSE	TRUE
cg09093811_BC21	chr6	33359130	KIFC1	NM_002263.4	TSS1500	NA	64653115	II	Both	-	FALSE	TRUE
cg09093989_TC1	chr6	5050137	LYRM4-AS1	NR_126015.1	TSSBody	79767258	46752523	I	Red	+	TRUE	TRUE
cg09121623_TC21	chr6	31465344	MICB	NM_001289161.2	TSS1500	NA	97697332	II	Both	+	FALSE	TRUE
cg09158314_BC21	chr13	108922150	TNFSF13B	NM_001145645.2	TSSBody	NA	96772885	II	Both	-	FALSE	TRUE
cg09158314_TO21	chr13	108922150	TNFSF13B	NM_001145645.2	TSSBody	NA	49665868	II	Both	+	FALSE	TRUE
cg09163505_TC21	chr6	31105944	PSORS1C1	NM_014068.3	TSSBody	NA	2704552	II	Both	+	FALSE	TRUE
cg09163778_BC21	chr6	31125417	CCHCR1	NM_019052.4	TSSBody	NA	2671330	II	Both	-	FALSE	TRUE
cg09163778_TC21	chr6	31125417	CCHCR1	NM_019052.4	TSSBody	NA	5606858	II	Both	+	FALSE	TRUE
cg09174467_TC21	chr16	57060748	NLRC5	NM_001330552.2	TSSBody	NA	3702827	II	Both	+	FALSE	TRUE
cg09196959_BC21	chr6	30104440	TRIM40	NM_001286633.2	TSSBody	NA	81776140	II	Both	-	FALSE	TRUE
cg09196959_TC21	chr6	30104440	TRIM40	NM_001286633.2	TSSBody	NA	74798112	II	Both	+	FALSE	TRUE
cg09209606_BC21	chr6	32937910	BRD2	NM_001113182.3	TSS1500	NA	5643325	II	Both	-	FALSE	TRUE
cg09222890_TC21	chr12	6494180	LTBR	NM_001270987.2	TSSBody	NA	93674422	II	Both	+	FALSE	TRUE
cg09222890_TO21	chr12	6494180	LTBR	NM_001270987.2	TSSBody	NA	77777235	II	Both	+	FALSE	TRUE
cg09228194_BC21	chr6	33405457	SYNGAP1	NM_001130066.2	TSSBody	NA	76707497	II	Both	-	FALSE	TRUE
cg09234582_BC21	chr6	33048286	HLA-DPA1	NM_001242524.2	TSSBody	NA	20724906	II	Both	-	FALSE	TRUE
cg09241284_BC21	chr6	30294441	HCG18	NR_102327.1	TSSBody	NA	89717168	II	Both	-	FALSE	TRUE
cg09251764_TC21	chr17	6659070	XAF1	NM_001353140.2	TSS1500	NA	90663551	II	Both	+	FALSE	TRUE
cg09276739_BC21	chr6	31588427	PRRC2A	NM_080686.3	TSS200	NA	9751494	II	Both	-	FALSE	TRUE
cg09281154_BC21	chr6	30852777	DDR1	NM_001297652.1	TSSBody	NA	49704182	II	Both	-	FALSE	TRUE
cg09281154_TC21	chr6	30852777	DDR1	NM_001297652.1	TSSBody	NA	50769139	II	Both	+	FALSE	TRUE
cg09296730_BC21	chr6	30885567	VARS2	NM_001167733.2	TSSBody	NA	5751211	II	Both	-	FALSE	TRUE
cg09312995_BC21	chr6	33418656	SYNGAP1	NM_001130066.2	TSSBody	NA	35692577	II	Both	-	FALSE	TRUE
cg09312995_TC21	chr6	33418656	SYNGAP1	NM_001130066.2	TSSBody	NA	75666441	II	Both	+	FALSE	TRUE
cg09321494_BC21	chr4	103422437	NFKB1	NM_001165412.2	TSS200	NA	60617169	II	Both	-	FALSE	TRUE
cg09321494_TO21	chr4	103422437	NFKB1	NM_001165412.2	TSS200	NA	1633355	II	Both	+	FALSE	TRUE
cg09331876_TC21	chr6	28492217	GPX5	NM_001509.3	TSS1500	NA	86710215	II	Both	+	FALSE	TRUE
cg09331877_BC21	chr6	28493001	GPX5	NM_001509.3	TSS1500	NA	84694458	II	Both	-	FALSE	TRUE
cg09331882_BC21	chr6	28493588	GPX5	NM_001509.3	TSS200	NA	8773397	II	Both	-	FALSE	TRUE
cg09331885_TC21	chr6	28495604	GPX5	NM_001509.3	TSSBody	NA	97661136	II	Both	+	FALSE	TRUE
cg09331885_TO21	chr6	28495604	GPX5	NM_001509.3	TSSBody	NA	91729106	II	Both	+	FALSE	TRUE
cg09334388_BC21	chr6	28698563	NA	NA	NA	NA	61754561	II	Both	-	FALSE	TRUE
cg09334390_BC21	chr6	28698807	NA	NA	NA	NA	92712441	II	Both	-	FALSE	TRUE
cg09334393_BC21	chr6	28699172	NA	NA	NA	NA	49606139	II	Both	-	FALSE	TRUE
cg09334393_TC21	chr6	28699172	NA	NA	NA	NA	22741100	II	Both	+	FALSE	TRUE
cg09334393_TO21	chr6	28699172	NA	NA	NA	NA	82621888	II	Both	+	FALSE	TRUE
cg09334394_BC21	chr6	28699323	NA	NA	NA	NA	11617826	II	Both	-	FALSE	TRUE
cg09334394_TC21	chr6	28699323	NA	NA	NA	NA	97757366	II	Both	+	FALSE	TRUE
cg09334396_TC21	chr6	28699472	NA	NA	NA	NA	58632882	II	Both	+	FALSE	TRUE
cg09334397_TC21	chr6	28699557	NA	NA	NA	NA	13635228	II	Both	+	FALSE	TRUE
cg09334397_TO21	chr6	28699557	NA	NA	NA	NA	69630889	II	Both	+	FALSE	TRUE
cg09337082_BC21	chr21	42792302	MX1	NM_001144925.2	TSS200	NA	9699284	II	Both	-	FALSE	TRUE
cg09338671_TC21	chr6	28944484	NA	NA	NA	NA	68806255	II	Both	+	FALSE	TRUE
cg09338672_TC21	chr6	28944527	NA	NA	NA	NA	76625922	II	Both	+	FALSE	TRUE
cg09338673_BC21	chr6	28944824	NA	NA	NA	NA	60700214	II	Both	-	FALSE	TRUE
cg09338673_TC21	chr6	28944824	NA	NA	NA	NA	26704929	II	Both	+	FALSE	TRUE
cg09338673_TO21	chr6	28944824	NA	NA	NA	NA	17626123	II	Both	+	FALSE	TRUE
cg09338674_TC21	chr6	28944908	NA	NA	NA	NA	51805208	II	Both	+	FALSE	TRUE
cg09338679_BC21	chr6	28945148	NA	NA	NA	NA	26603547	II	Both	-	FALSE	TRUE
cg09338680_BC21	chr6	28945155	NA	NA	NA	NA	44740885	II	Both	-	FALSE	TRUE
cg09338680_TO21	chr6	28945155	NA	NA	NA	NA	77658894	II	Both	+	FALSE	TRUE
cg09338681_TC21	chr6	28945163	NA	NA	NA	NA	31715869	II	Both	+	FALSE	TRUE
cg09338682_TC21	chr6	28945166	NA	NA	NA	NA	3690550	II	Both	+	FALSE	TRUE
cg09338683_TC21	chr6	28945175	NA	NA	NA	NA	9626948	II	Both	+	FALSE	TRUE
cg09338685_TC21	chr6	28945209	NA	NA	NA	NA	41735555	II	Both	+	FALSE	TRUE
cg09339421_BC21	chr6	29002960	LOC100129636	NR_125387.1	TSS1500	NA	76606373	II	Both	-	FALSE	TRUE
cg09339423_TC21	chr6	29003515	LOC100129636	NR_125387.1	TSS1500	NA	50715210	II	Both	+	FALSE	TRUE
cg09339425_BC21	chr6	29003630	LOC100129636	NR_125387.1	TSS200	NA	80600879	II	Both	-	FALSE	TRUE
cg09339425_TC21	chr6	29003630	LOC100129636	NR_125387.1	TSS200	NA	81743949	II	Both	+	FALSE	TRUE
cg09339425_TO21	chr6	29003630	LOC100129636	NR_125387.1	TSS200	NA	6780298	II	Both	+	FALSE	TRUE
cg09339427_BC21	chr6	29003648	LOC100129636	NR_125387.1	TSS200	NA	61768542	II	Both	-	FALSE	TRUE
cg09339817_BC1	chr6	29066711	NA	NA	NA	51672895	4608345	I	Grn	-	FALSE	TRUE
cg09339817_BC21	chr6	29066711	NA	NA	NA	NA	91692195	II	Both	-	FALSE	TRUE
cg09339817_BO21	chr6	29066711	NA	NA	NA	NA	80615914	II	Both	-	TRUE	TRUE
cg09339865_TC21	chr6	29074815	NA	NA	NA	NA	34652271	II	Both	+	FALSE	TRUE
cg09339866_BO21	chr6	29074830	NA	NA	NA	NA	89637857	II	Both	-	FALSE	TRUE
cg09339866_TC21	chr6	29074830	NA	NA	NA	NA	44724221	II	Both	+	FALSE	TRUE
cg09339867_TC21	chr6	29075071	NA	NA	NA	NA	9646458	II	Both	+	FALSE	TRUE
cg09339868_BC21	chr6	29075585	NA	NA	NA	NA	99635431	II	Both	-	FALSE	TRUE
cg09339868_TC21	chr6	29075585	NA	NA	NA	NA	59700865	II	Both	+	FALSE	TRUE
cg09339868_TO21	chr6	29075585	NA	NA	NA	NA	79806992	II	Both	+	FALSE	TRUE
cg09339877_TC21	chr6	29077999	NA	NA	NA	NA	6631397	II	Both	+	FALSE	TRUE
cg09340282_TC21	chr6	29137362	NA	NA	NA	NA	26617542	II	Both	+	FALSE	TRUE
cg09340285_BC21	chr6	29138290	NA	NA	NA	NA	31649558	II	Both	-	FALSE	TRUE
cg09340533_BC21	chr6	29179424	NA	NA	NA	NA	64740240	II	Both	-	FALSE	TRUE
cg09340533_TC21	chr6	29179424	NA	NA	NA	NA	58764255	II	Both	+	FALSE	TRUE
cg09340538_BC21	chr6	29180057	NA	NA	NA	NA	89673282	II	Both	-	FALSE	TRUE
cg09340538_TC21	chr6	29180057	NA	NA	NA	NA	97745505	II	Both	+	FALSE	TRUE
cg09340539_BC21	chr6	29180277	NA	NA	NA	NA	84612247	II	Both	-	FALSE	TRUE
cg09340543_BC21	chr6	29182926	NA	NA	NA	NA	70605113	II	Both	-	FALSE	TRUE
cg09340543_TO21	chr6	29182926	NA	NA	NA	NA	77712200	II	Both	+	FALSE	TRUE
cg09340544_TC21	chr6	29182981	NA	NA	NA	NA	73715165	II	Both	+	FALSE	TRUE
cg09340576_TC21	chr6	29191389	LOC101929006	NR_134629.1	TSS1500	NA	4754547	II	Both	+	FALSE	TRUE
cg09340929_TC21	chr6	29252372	LOC101929006	NR_134630.1	TSSBody	NA	5695160	II	Both	+	FALSE	TRUE
cg09340973_BC21	chr6	29257966	LOC101929006	NR_134630.1	TSSBody	NA	92664841	II	Both	-	FALSE	TRUE
cg09340973_TO21	chr6	29257966	LOC101929006	NR_134630.1	TSSBody	NA	38669953	II	Both	+	FALSE	TRUE
cg09340974_BC21	chr6	29257982	LOC101929006	NR_134630.1	TSSBody	NA	2606261	II	Both	-	FALSE	TRUE
cg09340975_BC21	chr6	29258021	LOC101929006	NR_134630.1	TSSBody	NA	45759184	II	Both	-	FALSE	TRUE
cg09341052_TC21	chr6	29269446	NA	NA	NA	NA	91609384	II	Both	+	FALSE	TRUE
cg09341052_TO21	chr6	29269446	NA	NA	NA	NA	52788828	II	Both	+	FALSE	TRUE
cg09341609_BC21	chr6	29362081	NA	NA	NA	NA	92706115	II	Both	-	FALSE	TRUE
cg09341611_TC21	chr6	29362236	NA	NA	NA	NA	89692863	II	Both	+	FALSE	TRUE
cg09341612_TC21	chr6	29362292	NA	NA	NA	NA	92764362	II	Both	+	FALSE	TRUE
cg09341925_BC21	chr6	29417758	NA	NA	NA	NA	71658529	II	Both	-	FALSE	TRUE
cg09341925_TC21	chr6	29417758	NA	NA	NA	NA	3654543	II	Both	+	FALSE	TRUE
cg09341926_BC21	chr6	29417847	NA	NA	NA	NA	85642877	II	Both	-	FALSE	TRUE
cg09341926_TC21	chr6	29417847	NA	NA	NA	NA	27768577	II	Both	+	FALSE	TRUE
cg09342564_BC21	chr6	29516746	NA	NA	NA	NA	51743865	II	Both	-	FALSE	TRUE
cg09342565_BC21	chr6	29516788	NA	NA	NA	NA	2783912	II	Both	-	FALSE	TRUE
cg09342565_BO21	chr6	29516788	NA	NA	NA	NA	21706525	II	Both	-	FALSE	TRUE
cg09342565_TC21	chr6	29516788	NA	NA	NA	NA	60780534	II	Both	+	FALSE	TRUE
cg09342568_BC21	chr6	29517362	NA	NA	NA	NA	45689868	II	Both	-	FALSE	TRUE
cg09342568_TC21	chr6	29517362	NA	NA	NA	NA	96748928	II	Both	+	FALSE	TRUE
cg09342569_TC21	chr6	29517501	NA	NA	NA	NA	92795343	II	Both	+	FALSE	TRUE
cg09342570_BC21	chr6	29517543	NA	NA	NA	NA	5698946	II	Both	-	FALSE	TRUE
cg09342572_TC21	chr6	29517566	NA	NA	NA	NA	31627258	II	Both	+	FALSE	TRUE
cg09342574_TC21	chr6	29517976	NA	NA	NA	NA	90775418	II	Both	+	FALSE	TRUE
cg09342575_TC21	chr6	29518156	NA	NA	NA	NA	62804125	II	Both	+	FALSE	TRUE
cg09342778_BC21	chr6	29540211	NA	NA	NA	NA	76667341	II	Both	-	FALSE	TRUE
cg09342779_BC21	chr6	29540342	NA	NA	NA	NA	89750881	II	Both	-	FALSE	TRUE
cg09342783_TC21	chr6	29541442	NA	NA	NA	NA	26746270	II	Both	+	FALSE	TRUE
cg09342805_BC21	chr6	29544285	NA	NA	NA	NA	67603904	II	Both	-	FALSE	TRUE
cg09342805_TC21	chr6	29544285	NA	NA	NA	NA	81615223	II	Both	+	FALSE	TRUE
cg09342806_TC21	chr6	29544458	NA	NA	NA	NA	2608901	II	Both	+	FALSE	TRUE
cg09342810_BC21	chr6	29545181	NA	NA	NA	NA	50616820	II	Both	-	FALSE	TRUE
cg09342810_BO21	chr6	29545181	NA	NA	NA	NA	85601407	II	Both	-	FALSE	TRUE
cg09342811_TC21	chr6	29545189	NA	NA	NA	NA	71672242	II	Both	+	FALSE	TRUE
cg09342812_BC21	chr6	29545208	NA	NA	NA	NA	66675247	II	Both	-	FALSE	TRUE
cg09342812_BO21	chr6	29545208	NA	NA	NA	NA	2806503	II	Both	-	FALSE	TRUE
cg09342812_TC21	chr6	29545208	NA	NA	NA	NA	97779495	II	Both	+	FALSE	TRUE
cg09342813_BC21	chr6	29545231	NA	NA	NA	NA	81683253	II	Both	-	FALSE	TRUE
cg09342813_TC21	chr6	29545231	NA	NA	NA	NA	85609900	II	Both	+	FALSE	TRUE
cg09342847_BC21	chr6	29548775	SNORD32B	NR_003049.1	TSS1500	NA	41762275	II	Both	-	FALSE	TRUE
cg09342848_BC21	chr6	29549119	SNORD32B	NR_003049.1	TSS1500	NA	34603295	II	Both	-	FALSE	TRUE
cg09342848_TC21	chr6	29549119	SNORD32B	NR_003049.1	TSS1500	NA	49736830	II	Both	+	FALSE	TRUE
cg09342849_TC21	chr6	29549659	SNORD32B	NR_003049.1	TSS1500	NA	52743549	II	Both	+	FALSE	TRUE
cg09342850_BC1	chr6	29550058	SNORD32B	NR_003049.1	TSSBody	53605225	76615886	I	Red	-	FALSE	TRUE
cg09342850_BC21	chr6	29550058	SNORD32B	NR_003049.1	TSSBody	NA	90654105	II	Both	-	FALSE	TRUE
cg09342870_BC21	chr6	29551522	NA	NA	NA	NA	60657925	II	Both	-	FALSE	TRUE
cg09342872_TC21	chr6	29551737	NA	NA	NA	NA	23767855	II	Both	+	FALSE	TRUE
cg09342873_BC21	chr6	29551781	NA	NA	NA	NA	3612115	II	Both	-	FALSE	TRUE
cg09342873_TC21	chr6	29551781	NA	NA	NA	NA	88722121	II	Both	+	FALSE	TRUE
cg09342875_TC21	chr6	29551954	NA	NA	NA	NA	1723111	II	Both	+	FALSE	TRUE
cg09342876_BO21	chr6	29552140	NA	NA	NA	NA	59680892	II	Both	-	FALSE	TRUE
cg09342878_TC21	chr6	29552358	NA	NA	NA	NA	49706158	II	Both	+	FALSE	TRUE
cg09342880_BC21	chr6	29552497	NA	NA	NA	NA	90727229	II	Both	-	FALSE	TRUE
cg09342880_TO21	chr6	29552497	NA	NA	NA	NA	6615350	II	Both	+	FALSE	TRUE
cg09343677_BC21	chr6	29623314	NA	NA	NA	NA	17695255	II	Both	-	FALSE	TRUE
cg09343677_TO21	chr6	29623314	NA	NA	NA	NA	49636953	II	Both	+	FALSE	TRUE
cg09343679_TC21	chr6	29623559	MOG	NM_206814.6	TSS1500	NA	71640928	II	Both	+	FALSE	TRUE
cg09343680_TC21	chr6	29623730	MOG	NM_206814.6	TSS1500	NA	98727959	II	Both	+	FALSE	TRUE
cg09343693_TC21	chr6	29626000	MOG	NM_206814.6	TSSBody	NA	94799423	II	Both	+	FALSE	TRUE
cg09343693_TO21	chr6	29626000	MOG	NM_206814.6	TSSBody	NA	93740546	II	Both	+	FALSE	TRUE
cg09343696_TC21	chr6	29626581	MOG	NM_206814.6	TSSBody	NA	90632147	II	Both	+	FALSE	TRUE
cg09343799_BC21	chr6	29636415	MOG	NM_206814.6	TSSBody	NA	75777412	II	Both	-	FALSE	TRUE
cg09343800_TC21	chr6	29636419	MOG	NM_206814.6	TSSBody	NA	5617542	II	Both	+	FALSE	TRUE
cg09343810_BC21	chr6	29636993	MOG	NM_206814.6	TSSBody	NA	40795130	II	Both	-	FALSE	TRUE
cg09344533_TC1	chr6	29689126	NA	NA	NA	1723127	82789462	I	Red	+	FALSE	TRUE
cg09344534_BC1	chr6	29689250	NA	NA	NA	91805588	56668821	I	Red	-	FALSE	TRUE
cg09344534_TC1	chr6	29689250	NA	NA	NA	19749104	58710972	I	Red	+	FALSE	TRUE
cg09344541_BC1	chr6	29690155	HLA-F	NM_018950.2	TSS1500	97787113	76660922	I	Red	-	FALSE	TRUE
cg09344546_TC1	chr6	29690159	HLA-F	NM_018950.2	TSS1500	90657186	43762566	I	Red	+	FALSE	TRUE
cg09344547_BC1	chr6	29690167	HLA-F	NM_018950.2	TSS1500	81622330	13777936	I	Red	-	FALSE	TRUE
cg09344548_BC1	chr6	29690191	HLA-F	NM_018950.2	TSS1500	66622979	68745900	I	Red	-	TRUE	TRUE
cg09344555_BC1	chr6	29690253	HLA-F	NM_018950.2	TSS1500	5712293	13760898	I	Grn	-	TRUE	TRUE
cg09344564_TC1	chr6	29691075	HLA-F	NM_018950.2	TSS200	96666288	69624827	I	Red	+	FALSE	TRUE
cg09344564_TC21	chr6	29691075	HLA-F	NM_018950.2	TSS200	NA	95780534	II	Both	+	FALSE	TRUE
cg09344606_TC1	chr6	29691750	HLA-F	NM_018950.2	TSSBody	74653989	81719974	I	Red	+	FALSE	TRUE
cg09344606_TC21	chr6	29691750	HLA-F	NM_018950.2	TSSBody	NA	10639112	II	Both	+	FALSE	TRUE
cg09344608_BC1	chr6	29691764	HLA-F	NM_018950.2	TSSBody	91640929	99784141	I	Red	-	FALSE	TRUE
cg09344621_BC1	chr6	29692470	HLA-F	NM_018950.2	TSSBody	65779559	3803466	I	Red	-	FALSE	TRUE
cg09344623_TO1	chr6	29692512	HLA-F	NM_018950.2	TSSBody	81629964	69741928	I	Grn	+	FALSE	TRUE
cg09344624_TC1	chr6	29692892	HLA-F	NM_018950.2	TSSBody	9734979	15698263	I	Red	+	TRUE	TRUE
cg09344624_TC2	chr6	29692892	HLA-F	NM_018950.2	TSSBody	75624137	15698263	I	Red	+	TRUE	TRUE
cg09344624_TC3	chr6	29692892	HLA-F	NM_018950.2	TSSBody	9734979	45716189	I	Red	+	TRUE	TRUE
cg09344624_TC4	chr6	29692892	HLA-F	NM_018950.2	TSSBody	75624137	45716189	I	Red	+	TRUE	TRUE
cg09344625_BC1	chr6	29692901	HLA-F	NM_018950.2	TSSBody	5793575	40626298	I	Grn	-	TRUE	TRUE
cg09344625_TC1	chr6	29692901	HLA-F	NM_018950.2	TSSBody	1766962	56668969	I	Red	+	FALSE	TRUE
cg09344626_BC1	chr6	29692915	HLA-F	NM_018950.2	TSSBody	34781861	13766992	I	Red	-	TRUE	TRUE
cg09344628_TC1	chr6	29693113	HLA-F	NM_018950.2	TSSBody	20753571	92803260	I	Red	+	FALSE	TRUE
cg09344633_BC1	chr6	29694150	HLA-F	NM_018950.2	TSSBody	5679223	87803547	I	Red	-	FALSE	TRUE
cg09344633_TC1	chr6	29694150	HLA-F	NM_018950.2	TSSBody	34664539	90621936	I	Red	+	FALSE	TRUE
cg09344634_TC1	chr6	29694250	HLA-F	NM_018950.2	TSSBody	42606214	45654889	I	Red	+	FALSE	TRUE
cg09344636_BO1	chr6	29694501	HLA-F-AS1	NR_026972.1	TSSBody	15614825	46748215	I	Grn	-	FALSE	TRUE
cg09344636_TC1	chr6	29694501	HLA-F-AS1	NR_026972.1	TSSBody	41782825	46616988	I	Red	+	FALSE	TRUE
cg09344636_TO1	chr6	29694501	HLA-F-AS1	NR_026972.1	TSSBody	2677863	35809273	I	Grn	+	FALSE	TRUE
cg09344637_TC1	chr6	29694752	HLA-F-AS1	NR_026972.1	TSSBody	55622169	2604269	I	Red	+	TRUE	TRUE
cg09344641_TC1	chr6	29694902	HLA-F-AS1	NR_026972.1	TSSBody	35753271	2664180	I	Red	+	FALSE	TRUE
cg09344643_BO1	chr6	29697760	HLA-F-AS1	NR_026972.1	TSSBody	67669219	86674454	I	Grn	-	FALSE	TRUE
cg09344643_TC1	chr6	29697760	HLA-F-AS1	NR_026972.1	TSSBody	89617121	90716957	I	Red	+	FALSE	TRUE
cg09344645_TC1	chr6	29697968	HLA-F-AS1	NR_026972.1	TSSBody	99663836	76635112	I	Red	+	FALSE	TRUE
cg09344646_TC1	chr6	29698592	HLA-F-AS1	NR_026972.1	TSSBody	21653926	20771952	I	Red	+	FALSE	TRUE
cg09344650_BC1	chr6	29699389	HLA-F-AS1	NR_026972.1	TSSBody	8773228	76614373	I	Grn	-	FALSE	TRUE
cg09344650_TC1	chr6	29699389	HLA-F-AS1	NR_026972.1	TSSBody	57603181	10810835	I	Red	+	FALSE	TRUE
cg09344651_BO1	chr6	29699447	HLA-F-AS1	NR_026972.1	TSSBody	7601200	15655846	I	Grn	-	FALSE	TRUE
cg09344651_TC1	chr6	29699447	HLA-F-AS1	NR_026972.1	TSSBody	3612945	85618963	I	Red	+	FALSE	TRUE
cg09344652_BC1	chr6	29699784	HLA-F-AS1	NR_026972.1	TSSBody	87783392	10712921	I	Red	-	FALSE	TRUE
cg09344657_BC1	chr6	29700504	HLA-F-AS1	NR_026972.1	TSSBody	81616190	90701567	I	Grn	-	FALSE	TRUE
cg09344658_TC1	chr6	29700519	HLA-F-AS1	NR_026972.1	TSSBody	41640828	80674258	I	Red	+	FALSE	TRUE
cg09344659_TC1	chr6	29700754	HLA-F-AS1	NR_026972.1	TSSBody	71603281	91612836	I	Red	+	TRUE	TRUE
cg09344667_BC1	chr6	29701023	HLA-F-AS1	NR_026972.1	TSSBody	91792137	10678871	I	Grn	-	FALSE	TRUE
cg09344667_TC1	chr6	29701023	HLA-F-AS1	NR_026972.1	TSSBody	97745957	11773905	I	Red	+	FALSE	TRUE
cg09344670_BC1	chr6	29701993	HLA-F-AS1	NR_026972.1	TSSBody	91663377	70601585	I	Grn	-	FALSE	TRUE
cg09344670_TC1	chr6	29701993	HLA-F-AS1	NR_026972.1	TSSBody	90612925	40773897	I	Red	+	FALSE	TRUE
cg09344671_TC1	chr6	29704083	HLA-F-AS1	NR_026972.1	TSSBody	87796397	61787893	I	Red	+	FALSE	TRUE
cg09344672_BC1	chr6	29704320	HLA-F-AS1	NR_026972.1	TSSBody	80652905	18664249	I	Red	-	FALSE	TRUE
cg09344673_BC1	chr6	29704638	HLA-F-AS1	NR_026972.1	TSSBody	45660542	59620912	I	Red	-	FALSE	TRUE
cg09344675_BC1	chr6	29705528	HLA-F-AS1	NR_026972.1	TSSBody	87677937	6783970	I	Red	-	FALSE	TRUE
cg09344675_TC1	chr6	29705528	HLA-F-AS1	NR_026972.1	TSSBody	92810121	78684822	I	Grn	+	FALSE	TRUE
cg09344677_BC1	chr6	29706179	HLA-F-AS1	NR_026972.1	TSSBody	66780242	65642906	I	Red	-	FALSE	TRUE
cg09344677_TC1	chr6	29706179	HLA-F-AS1	NR_026972.1	TSSBody	7750910	66770166	I	Red	+	FALSE	TRUE
cg09344678_BC1	chr6	29706183	HLA-F-AS1	NR_026972.1	TSSBody	11737859	3761176	I	Red	-	FALSE	TRUE
cg09344678_TC1	chr6	29706183	HLA-F-AS1	NR_026972.1	TSSBody	28687122	76766467	I	Red	+	FALSE	TRUE
cg09344759_BC21	chr6	29716781	HLA-F-AS1	NR_026972.1	TSSBody	NA	64689171	II	Both	-	FALSE	TRUE
cg09344760_BC21	chr6	29716802	HLA-F-AS1	NR_026972.1	TSSBody	NA	24777550	II	Both	-	FALSE	TRUE
cg09344761_BC21	chr6	29716847	HLA-F-AS1	NR_026972.1	TSS200	NA	44723167	II	Both	-	FALSE	TRUE
cg09344785_BC21	chr6	29717785	HLA-F-AS1	NR_026972.1	TSS1500	NA	95716359	II	Both	-	FALSE	TRUE
cg09344785_BO21	chr6	29717785	HLA-F-AS1	NR_026972.1	TSS1500	NA	29733875	II	Both	-	FALSE	TRUE
cg09344785_TC21	chr6	29717785	HLA-F-AS1	NR_026972.1	TSS1500	NA	51761525	II	Both	+	FALSE	TRUE
cg09344855_BC1	chr6	29690030	HLA-F	NM_018950.2	TSS1500	41623820	52723242	I	Red	-	FALSE	TRUE
cg09344856_TC1	chr6	29690034	HLA-F	NM_018950.2	TSS1500	52807553	84725411	I	Grn	+	FALSE	TRUE
cg09344856_TC21	chr6	29690034	HLA-F	NM_018950.2	TSS1500	NA	4703396	II	Both	+	FALSE	TRUE
cg09344857_TC1	chr6	29690036	HLA-F	NM_018950.2	TSS1500	2769169	49675955	I	Red	+	FALSE	TRUE
cg09344857_TC21	chr6	29690036	HLA-F	NM_018950.2	TSS1500	NA	67724876	II	Both	+	FALSE	TRUE
cg09344863_TC1	chr6	29690134	HLA-F	NM_018950.2	TSS1500	82653110	3810105	I	Red	+	TRUE	TRUE
cg09344925_BC1	chr6	29691847	HLA-F	NM_018950.2	TSSBody	90706455	51782202	I	Grn	-	FALSE	TRUE
cg09344928_BC1	chr6	29691996	HLA-F	NM_018950.2	TSSBody	76604314	2799918	I	Red	-	FALSE	TRUE
cg09344930_BC1	chr6	29692028	HLA-F	NM_018950.2	TSSBody	78805949	81717381	I	Grn	-	FALSE	TRUE
cg09344931_TC1	chr6	29692032	HLA-F	NM_018950.2	TSSBody	88796847	99723393	I	Red	+	FALSE	TRUE
cg09344933_TC1	chr6	29692069	HLA-F	NM_018950.2	TSSBody	69664222	9763184	I	Grn	+	FALSE	TRUE
cg09345137_BC1	chr6	29757445	NA	NA	NA	11707989	76713506	I	Grn	-	FALSE	TRUE
cg09345137_TC1	chr6	29757445	NA	NA	NA	51789839	41787890	I	Red	+	FALSE	TRUE
cg09345138_BC1	chr6	29757482	NA	NA	NA	76609371	41632889	I	Grn	-	FALSE	TRUE
cg09345138_TC1	chr6	29757482	NA	NA	NA	34652955	75724894	I	Red	+	FALSE	TRUE
cg09345139_BC1	chr6	29757590	NA	NA	NA	4668319	75745169	I	Red	-	FALSE	TRUE
cg09345139_TC1	chr6	29757590	NA	NA	NA	58701880	44777904	I	Red	+	FALSE	TRUE
cg09345140_TO1	chr6	29757832	NA	NA	NA	49658208	34720129	I	Grn	+	FALSE	TRUE
cg09345141_BC1	chr6	29758051	NA	NA	NA	44630912	5686376	I	Red	-	FALSE	TRUE
cg09345145_BC1	chr6	29759309	HLA-V	NR_132323.1	TSS1500	96737422	15784923	I	Red	-	FALSE	TRUE
cg09345145_TC1	chr6	29759309	HLA-V	NR_132323.1	TSS1500	81716387	26683162	I	Red	+	FALSE	TRUE
cg09345150_BO1	chr6	29759700	HCG4	NR_002139.2	TSSBody	10726297	67688173	I	Grn	-	TRUE	FALSE
cg09345150_BO2	chr6	29759700	HCG4	NR_002139.2	TSSBody	23757196	67688173	I	Grn	-	TRUE	TRUE
cg09345150_TC1	chr6	29759700	HCG4	NR_002139.2	TSSBody	63706570	53712114	I	Grn	+	TRUE	TRUE
cg09345150_TC2	chr6	29759700	HCG4	NR_002139.2	TSSBody	76675258	53712114	I	Grn	+	TRUE	FALSE
cg09345150_TC3	chr6	29759700	HCG4	NR_002139.2	TSSBody	63706570	81687429	I	Grn	+	TRUE	FALSE
cg09345150_TC4	chr6	29759700	HCG4	NR_002139.2	TSSBody	76675258	81687429	I	Grn	+	TRUE	TRUE
cg09345157_BC1	chr6	29759989	HCG4	NR_002139.2	TSSBody	8731448	63617227	I	Red	-	FALSE	TRUE
cg09345188_BC1	chr6	29760382	HCG4	NR_002139.2	TSSBody	67697581	99701540	I	Red	-	FALSE	TRUE
cg09345189_BC1	chr6	29760458	HCG4	NR_002139.2	TSSBody	9728273	84731319	I	Red	-	FALSE	TRUE
cg09345190_BC1	chr6	29760499	HCG4	NR_002139.2	TSSBody	45625918	28779253	I	Red	-	FALSE	TRUE
cg09345201_BC1	chr6	29762054	HLA-V	NR_132323.1	TSSBody	96782171	23767565	I	Red	-	FALSE	TRUE
cg09345201_TC1	chr6	29762054	HLA-V	NR_132323.1	TSSBody	11707157	99769827	I	Red	+	FALSE	TRUE
cg09345202_BC1	chr6	29762585	HLA-V	NR_132323.1	TSSBody	22646543	87635571	I	Red	-	FALSE	TRUE
cg09345203_TC1	chr6	29762945	HLA-V	NR_132323.1	TSSBody	97619456	69779846	I	Red	+	FALSE	TRUE
cg09345204_BC1	chr6	29763077	HLA-V	NR_132323.1	TSSBody	20808186	2772206	I	Red	-	FALSE	TRUE
cg09345204_TC1	chr6	29763077	HLA-V	NR_132323.1	TSSBody	85787959	38667163	I	Red	+	FALSE	TRUE
cg09345213_BC1	chr6	29764626	HLA-V	NR_132323.1	TSSBody	19795975	85697313	I	Red	-	FALSE	TRUE
cg09345214_TC1	chr6	29764655	HLA-V	NR_132323.1	TSSBody	78690952	2713449	I	Red	+	FALSE	TRUE
cg09345215_BC1	chr6	29764996	HLA-V	NR_132323.1	TSSBody	67689911	71673877	I	Red	-	FALSE	TRUE
cg09345215_TC1	chr6	29764996	HLA-V	NR_132323.1	TSSBody	51624825	2783166	I	Red	+	FALSE	TRUE
cg09345216_BC1	chr6	29765270	HLA-V	NR_132323.1	TSSBody	61746279	95741286	I	Red	-	FALSE	TRUE
cg09345216_TC1	chr6	29765270	HLA-V	NR_132323.1	TSSBody	98603575	26709905	I	Red	+	FALSE	TRUE
cg09345223_BC1	chr6	29766861	NA	NA	NA	80649298	34715881	I	Grn	-	FALSE	TRUE
cg09345223_BO1	chr6	29766861	NA	NA	NA	5797131	21689836	I	Grn	-	FALSE	TRUE
cg09345223_BO2	chr6	29766861	NA	NA	NA	96726255	21689836	I	Grn	-	FALSE	TRUE
cg09345223_BO21	chr6	29766861	NA	NA	NA	NA	69672555	II	Both	-	TRUE	TRUE
cg09345223_BO3	chr6	29766861	NA	NA	NA	5797131	35686597	I	Grn	-	FALSE	TRUE
cg09345223_BO4	chr6	29766861	NA	NA	NA	96726255	35686597	I	Grn	-	FALSE	TRUE
cg09345223_TC1	chr6	29766861	NA	NA	NA	97760823	9730115	I	Red	+	FALSE	TRUE
cg09345223_TC2	chr6	29766861	NA	NA	NA	97781584	9730115	I	Red	+	FALSE	TRUE
cg09345223_TC21	chr6	29766861	NA	NA	NA	NA	26682226	II	Both	+	FALSE	TRUE
cg09345223_TC22	chr6	29766861	NA	NA	NA	NA	97689523	II	Both	+	FALSE	TRUE
cg09345223_TC3	chr6	29766861	NA	NA	NA	97760823	99760445	I	Red	+	FALSE	TRUE
cg09345223_TC4	chr6	29766861	NA	NA	NA	97781584	99760445	I	Red	+	FALSE	TRUE
cg09345229_BC1	chr6	29767013	NA	NA	NA	41661585	55667573	I	Grn	-	FALSE	TRUE
cg09345230_BC1	chr6	29767015	NA	NA	NA	92771911	5697104	I	Grn	-	TRUE	TRUE
cg09345245_BO1	chr6	29767345	NA	NA	NA	15725854	70770856	I	Grn	-	FALSE	TRUE
cg09345246_TC1	chr6	29767394	NA	NA	NA	94712347	86727493	I	Grn	+	FALSE	TRUE
cg09345247_BO1	chr6	29767566	NA	NA	NA	5673413	19787159	I	Grn	-	FALSE	TRUE
cg09345248_BC1	chr6	29767588	NA	NA	NA	85697115	2651262	I	Grn	-	FALSE	TRUE
cg09345248_TC1	chr6	29767588	NA	NA	NA	24609869	9759341	I	Red	+	FALSE	TRUE
cg09345249_BC1	chr6	29767623	NA	NA	NA	56611567	56777542	I	Grn	-	FALSE	TRUE
cg09345250_BC1	chr6	29767687	NA	NA	NA	81765248	92689206	I	Grn	-	FALSE	TRUE
cg09345251_TC1	chr6	29767765	NA	NA	NA	71775557	10805239	I	Red	+	FALSE	TRUE
cg09345253_TC1	chr6	29767919	NA	NA	NA	70700838	80685244	I	Red	+	FALSE	TRUE
cg09345253_TC21	chr6	29767919	NA	NA	NA	NA	28652273	II	Both	+	FALSE	TRUE
[truncated: 5,833 more rows]
