# Supplementary material for: Host methylation predicts SARS-CoV-2 infection and clinical outcome
Source: Commun Med (Lond). 2021 Oct 26;1:42. doi: 10.1038/s43856-021-00042-y (PMC8767772; doi:10.1038/s43856-021-00042-y)
Supplement: Supplementary file 2 — Supplementary Data 2 [file 43856_2021_42_MOESM2_ESM.xlsx]

## Sheet: Sheet1
Supplementary Data 2. 13,033 significant CpGs from SARS-CoV-2+ vs SARS-CoV-2- EWAS. Includes probe ID, chromosomal mapping, overlapping genes, and p-value, FDR-adjusted ¬p¬-value (q-value), coefficient, test statistic, and standard error from modeling, as well as average beta value for each sample group.
probeID	chromosome	position	p.value	q.value	beta	statistic	sigma.e	sigma.g	platform	gene	meanbeta_covid	meanbeta_control	deltabeta
cg03753191	13	43566902	8.72e-53	3.63e-47	-0.46985	305.341	0.325756	0.332079	B4	EPSTI1	0.0969309	0.169989	-0.0730578
cg07878065	18	2641871	9.65e-53	3.63e-47	-0.386479	305.003	0.325829	0.332154	B4	NA	0.0683675	0.134305	-0.0659379
cg17114584	11	613792	7.08e-49	1.78e-43	-0.429167	276.039	0.332282	0.338732	B4	IRF7	0.464224	0.633279	-0.169055
cg21587506	10	91092162	4.37e-42	8.23e-37	-0.315548	227.808	0.343935	0.350611	B4	IFIT3	0.109773	0.204663	-0.0948907
cg25888371_TC21	21	41425781	3.48e-40	5.25e-35	-0.319869	214.888	0.34727	0.354012	C0	MX1	0.604713	0.754433	-0.14972
cg22930808	3	122281881	1.46e-36	1.83e-31	-0.258164	190.95	0.353716	0.360582	B4	DTX3L;PARP9	0.532772	0.709893	-0.177121
cg23299102	7	36495922	1.24e-34	1.33e-29	-0.400433	178.558	0.357197	0.36413	B4	NA	0.543426	0.663792	-0.120367
cg10161996	15	101667972	2.34e-33	2.21e-28	-0.514763	170.491	0.359518	0.366497	B4	NA	0.129577	0.179093	-0.0495156
cg10778971	14	94577101	3.4e-29	2.63e-24	-0.398277	144.906	0.367194	0.374321	B4	IFI27	0.852286	0.901067	-0.0487813
cg16785077	21	42791867	3.49e-29	2.63e-24	-0.435538	144.834	0.367216	0.374344	B4	MX1	0.788613	0.849419	-0.060806
cg13155430	21	42795929	1.03e-28	7.05e-24	-0.240452	142.016	0.368092	0.375237	B4	MX1	0.835338	0.912608	-0.0772701
cg24002003	15	101668143	3.06e-28	1.92e-23	-0.713554	139.187	0.368977	0.37614	B4	NA	0.27074	0.323622	-0.0528824
cg07957619	6	43595208	3.57e-28	2.07e-23	-0.648048	138.794	0.369101	0.376266	B4	GTPBP2	0.356535	0.408385	-0.0518505
cg26416615	10	63751843	2.26e-27	1.21e-22	-0.215916	134.042	0.370604	0.377799	B4	ARID5B	0.690299	0.81796	-0.12766
cg06146977	13	43469464	4.87e-27	2.44e-22	0.530529	132.073	0.371233	0.378439	B4	EPSTI1	0.940367	0.920879	0.0194879
cg12877361	12	113356935	2.22e-26	1.05e-21	0.425947	128.202	0.372478	0.379709	B4	OAS1	0.862064	0.823652	0.0384121
cg16785077_TC21	21	41419940	7.33e-26	3.25e-21	-0.492157	125.181	0.373458	0.380708	C0	MX1	0.770742	0.826532	-0.0557903
cg21549285	21	42799141	1.53e-25	6.41e-21	-0.214739	123.321	0.374066	0.381327	B4	MX1	0.64947	0.783017	-0.133548
cg11251971	5	139587026	3.76e-25	1.49e-20	-0.477852	121.07	0.374805	0.382081	B4	CYSTM1	0.520403	0.5995	-0.079097
cg24819835	4	15780011	4.58e-25	1.72e-20	-0.604698	120.575	0.374968	0.382247	B4	CD38	0.100683	0.126113	-0.0254301
cg02650017	17	47301614	8.63e-25	3.09e-20	-0.594373	118.988	0.375492	0.382781	B4	PHOSPHO1	0.0805181	0.103043	-0.0225248
cg03699074	16	88849875	9.72e-25	3.33e-20	-0.371344	118.692	0.37559	0.382881	B4	FAM38A	0.134128	0.183735	-0.0496061
cg01028142	2	7004578	1.39e-24	4.56e-20	-0.299161	117.792	0.375889	0.383186	B4	CMPK2	0.799012	0.866568	-0.0675566
cg21995613	8	144106922	1.24e-23	3.87e-19	-0.408982	112.381	0.377699	0.385031	B4	NA	0.739974	0.811257	-0.0712833
cg01061416	21	42832451	4.77e-23	1.43e-18	-0.4312	109.059	0.378824	0.386178	B4	NA	0.917307	0.942166	-0.0248596
cg02138684	11	72864108	4.78e-22	1.38e-17	-0.330588	103.432	0.380752	0.388143	B4	NA	0.124869	0.170101	-0.045232
cg12461141	11	5710654	1.05e-21	2.73e-17	-0.478339	101.522	0.381413	0.388817	B4	TRIM22	0.492511	0.56444	-0.0719296
cg15999041	17	28699933	1.02e-21	2.73e-17	0.641631	101.605	0.381384	0.388788	B4	NA	0.565072	0.50234	0.0627324
cg18101225	4	15964913	1.04e-21	2.73e-17	-0.434637	101.545	0.381405	0.388809	B4	FGFBP2	0.139001	0.179461	-0.0404593
cg08539067	3	49395985	1.1e-21	2.76e-17	-0.607221	101.414	0.38145	0.388855	B4	GPX1	0.099114	0.121591	-0.0224765
cg14094841	20	3692262	1.23e-21	2.98e-17	-0.85278	101.145	0.381544	0.38895	B4	NA	0.302317	0.332639	-0.0303214
cg00607627	16	28995994	2.41e-21	5.67e-17	-0.713218	99.5198	0.38211	0.389527	B4	LAT	0.211566	0.245763	-0.0341973
cg24103563	11	5645324	2.79e-21	6.36e-17	-0.361335	99.1684	0.382232	0.389652	B4	TRIM6-TRIM34;TRIM34	0.86332	0.90706	-0.0437398
cg14063347	9	88207974	8.72e-21	1.88e-16	-0.354973	96.4278	0.383193	0.390632	B4	AGTPBP1	0.696026	0.760844	-0.0648176
cg26955963	2	8466005	8.73e-21	1.88e-16	0.441454	96.4253	0.383194	0.390633	B4	LINC00299	0.740746	0.676854	0.0638927
cg15425763	12	113358846	1.94e-20	4.06e-16	0.739923	94.516	0.383868	0.391319	B4	NA	0.957041	0.949132	0.00790903
cg22432956	2	43364319	7.01e-20	1.43e-15	-0.450405	91.4576	0.384954	0.392427	B4	NA	0.326582	0.393609	-0.0670268
cg12955084	19	41886265	9.87e-20	1.96e-15	0.691264	90.6461	0.385244	0.392723	B4	TMEM91	0.58204	0.52878	0.0532601
cg10549986	2	7018153	2.01e-19	3.88e-15	-0.203535	88.9641	0.385847	0.393337	B4	RSAD2	0.124348	0.177533	-0.0531851
cg17607231	2	231090329	3.56e-19	6.7e-15	-0.366842	87.6174	0.386332	0.393831	B4	SP140	0.179305	0.235243	-0.0559377
cg03879629	3	46152446	4.28e-19	7.68e-15	-0.280868	87.183	0.386489	0.393991	B4	NA	0.298534	0.37084	-0.0723059
cg24908179	4	169190224	4.28e-19	7.68e-15	0.52691	87.1803	0.38649	0.393992	B4	DDX60	0.961577	0.950777	0.0108001
cg06070445	3	187453772	7.02e-19	1.23e-14	0.44358	86.0175	0.38691	0.394421	B4	BCL6	0.877115	0.841065	0.03605
cg09996019	2	70296389	7.92e-19	1.35e-14	-0.643204	85.7372	0.387012	0.394524	B4	PCBP1-AS1	0.633297	0.690171	-0.0568747
cg05007923	13	49721418	8.16e-19	1.37e-14	-0.436252	85.6646	0.387038	0.394551	B4	FNDC3A	0.666921	0.731292	-0.0643707
cg12424383	1	27990967	1.38e-18	2.26e-14	-0.426623	84.4347	0.387485	0.395007	B4	NA	0.838582	0.873834	-0.0352524
cg06679990	12	57863266	1.69e-18	2.71e-14	-0.869319	83.954	0.38766	0.395185	B4	GLI1	0.643037	0.676477	-0.0334399
cg15869110_TC21	11	312664	5.04e-18	7.9e-14	-0.467662	81.4128	0.388589	0.396132	C0	IFITM1	0.579438	0.644973	-0.0655347
cg00089960	12	122245655	8.4e-18	1.29e-13	0.487772	80.2248	0.389026	0.396578	B4	SETD1B	0.557204	0.489592	0.0676126
cg21952614	12	106676118	9.21e-18	1.39e-13	-0.322254	80.0113	0.389105	0.396658	B4	NA	0.895882	0.923622	-0.0277402
cg06217905	12	113435438	1.09e-17	1.61e-13	0.732987	79.6161	0.38925	0.396806	B4	OAS2	0.959631	0.952749	0.00688172
cg25888695_BC21	21	41445233	1.18e-17	1.72e-13	0.372798	79.4261	0.38932	0.396878	C0	MX1	0.888513	0.85418	0.0343326
cg16946073	18	74846035	1.29e-17	1.8e-13	-0.953644	79.2296	0.389393	0.396952	B4	MBP	0.267238	0.283701	-0.016463
cg25888372_TC21	21	41425788	1.29e-17	1.8e-13	-0.333682	79.2291	0.389393	0.396952	C0	MX1	0.569074	0.639755	-0.0706805
cg08761339	14	94576947	1.74e-17	2.39e-13	-0.700339	78.5298	0.389652	0.397215	B4	IFI27	0.9328	0.94134	-0.00853997
cg16581692	2	162019868	2.53e-17	3.41e-13	-0.501952	77.6675	0.389971	0.397541	B4	TANK	0.854228	0.893773	-0.0395446
cg04514047	5	10562456	4.74e-17	6.25e-13	-0.419047	76.2254	0.390507	0.398088	B4	NA	0.184178	0.202658	-0.01848
cg18686270	3	146258875	7.78e-17	1.01e-12	-0.525149	75.0831	0.390933	0.398522	B4	PLSCR1	0.92266	0.936732	-0.0140724
cg06130714	17	10024297	8.12e-17	1.04e-12	-0.402923	74.9849	0.39097	0.398559	B4	GAS7	0.0565854	0.0685609	-0.0119756
cg11791770	11	611791	9.95e-17	1.25e-12	-0.38983	74.5196	0.391144	0.398737	B4	PHRF1	0.894625	0.919258	-0.0246329
cg02560388	2	11969958	1.24e-16	1.53e-12	-0.510719	74.0212	0.391331	0.398927	B4	NA	0.180639	0.196611	-0.0159728
cg09803092	15	91381597	1.37e-16	1.66e-12	-0.364188	73.7898	0.391417	0.399016	B4	NA	0.112638	0.138603	-0.0259651
cg10447678	2	231090337	2e-16	2.38e-12	-0.182006	72.9239	0.391743	0.399347	B4	SP110;SP140	0.0541576	0.0950251	-0.0408675
cg16462073	16	28995843	2.26e-16	2.66e-12	-0.786251	72.6359	0.391851	0.399457	B4	SPNS1;LAT	0.456948	0.491424	-0.0344761
cg22323734	11	64017337	2.67e-16	3.1e-12	-0.672159	72.2554	0.391994	0.399604	B4	NA	0.467633	0.497122	-0.0294886
cg04708790	12	113355675	3.42e-16	3.9e-12	0.500311	71.6954	0.392205	0.399819	B4	OAS1	0.925401	0.911208	0.0141939
cg08514932	21	36217108	7.93e-16	8.91e-12	-0.802656	69.7773	0.392931	0.400559	B4	RUNX1	0.238201	0.244529	-0.00632789
cg02176569	2	231092121	1.57e-15	1.72e-11	-0.518319	68.234	0.393518	0.401157	B4	SP140	0.356976	0.40798	-0.0510041
cg06703222	16	69598327	1.58e-15	1.72e-11	-0.375677	68.2152	0.393525	0.401164	B4	NFAT5	0.0786587	0.0988157	-0.020157
cg12359279_BC21	21	41426026	1.79e-15	1.93e-11	-0.559246	67.9271	0.393635	0.401276	C0	MX1	0.0617005	0.0734004	-0.0116999
cg24760467	10	102760784	3.38e-15	3.58e-11	-0.688861	66.4975	0.394182	0.401833	B4	LZTS2	0.394822	0.401156	-0.0063346
cg07124045	10	103595509	3.56e-15	3.72e-11	0.294017	66.3809	0.394226	0.401879	B4	KCNIP2	0.898975	0.858187	0.0407881
cg03782775	20	2967463	4.05e-15	4.18e-11	-0.544228	66.0846	0.39434	0.401995	B4	PTPRA	0.457267	0.484468	-0.0272012
cg00969476_BC21	1	78619191	4.87e-15	4.96e-11	-0.259222	65.67	0.394499	0.402157	C0	IFI44L	0.822259	0.867176	-0.0449172
cg12284518	11	64005787	4.94e-15	4.96e-11	0.624176	65.6383	0.394511	0.402169	B4	VEGFB	0.664652	0.618328	0.0463241
cg02770216	7	91687079	5.43e-15	5.38e-11	0.365333	65.4252	0.394593	0.402253	B4	AKAP9	0.885719	0.850109	0.0356098
cg01835013	14	94578103	1.1e-14	1.07e-10	-0.511386	63.8351	0.395205	0.402877	B4	IFI27	0.859859	0.881082	-0.0212222
cg13030582	17	19290708	1.11e-14	1.07e-10	-1.12236	63.8253	0.395209	0.402881	B4	MFAP4	0.30635	0.311704	-0.00535428
cg18507060	12	113399046	1.22e-14	1.16e-10	-0.504617	63.6059	0.395294	0.402967	B4	OAS3	0.655701	0.691228	-0.0355266
cg02314339	10	91020653	1.25e-14	1.18e-10	-0.425387	63.553	0.395314	0.402988	B4	NA	0.618577	0.659993	-0.0414155
cg09255272	5	40735651	1.78e-14	1.65e-10	0.515806	62.7619	0.39562	0.4033	B4	TTC33	0.827706	0.800683	0.0270234
cg04318494	11	64640770	1.92e-14	1.76e-10	0.751187	62.5907	0.395687	0.403368	B4	EHD1	0.652	0.630324	0.0216763
cg15480653	9	132751589	2.25e-14	2.04e-10	0.658801	62.2407	0.395822	0.403506	B4	FNBP1	0.351068	0.33149	0.0195784
cg09589462	20	46369576	2.29e-14	2.05e-10	-0.52502	62.1957	0.39584	0.403524	B4	SULF2	0.365749	0.401478	-0.0357289
cg13452062	1	79088559	2.82e-14	2.47e-10	-0.0928533	61.7333	0.396019	0.403707	B4	IFI44L	0.698417	0.836427	-0.13801
cg19371652	12	113415883	2.82e-14	2.47e-10	-0.539489	61.7301	0.396021	0.403708	B4	OAS2	0.289586	0.328261	-0.0386747
cg17984982	13	43543192	3.53e-14	3.06e-10	0.497153	61.2294	0.396215	0.403907	B4	EPSTI1	0.924283	0.909458	0.0148242
cg04332373	4	15779642	3.7e-14	3.16e-10	-0.637541	61.1265	0.396255	0.403947	B4	CD38	0.177846	0.191599	-0.0137525
cg08156775	X	40009864	4.28e-14	3.62e-10	-0.333553	60.7984	0.396383	0.404078	B4	BCOR	0.319842	0.346644	-0.0268024
cg14293575	22	18635460	4.43e-14	3.7e-10	-0.357681	60.7243	0.396412	0.404107	B4	USP18	0.894265	0.919859	-0.0255942
cg11681597	1	249116587	4.96e-14	4.1e-10	0.647785	60.4737	0.39651	0.404207	B4	SH3BP5L	0.460904	0.416956	0.0439478
cg21806732	22	19706850	6.03e-14	4.94e-10	-0.53343	60.036	0.39668	0.404381	B4	SEPT5;SEPT5-GP1BB	0.629152	0.661759	-0.032607
cg08926253	11	614761	7.5e-14	6.07e-10	-0.42235	59.5527	0.396869	0.404573	B4	IRF7	0.525896	0.576414	-0.0505179
cg02567958	22	37962818	9.02e-14	7.23e-10	-0.562075	59.1403	0.39703	0.404738	B4	CDC42EP1	0.138331	0.150027	-0.0116965
cg04424656	11	1776289	9.6e-14	7.61e-10	-1.13337	59.0036	0.397084	0.404792	B4	CTSD	0.263133	0.261377	0.00175514
cg13827596	1	185298424	9.81e-14	7.69e-10	-0.43471	58.9547	0.397103	0.404812	B4	GS1-279B7.1	0.443339	0.472171	-0.0288322
cg04880620	12	113415945	1.02e-13	7.92e-10	-0.693978	58.8669	0.397138	0.404847	B4	OAS2	0.54413	0.578137	-0.0340071
cg23540819	8	17940228	1.14e-13	8.72e-10	0.558488	58.6305	0.39723	0.404941	B4	ASAH1	0.6494	0.605584	0.0438161
cg10468474	17	9953988	1.24e-13	9.46e-10	-0.560577	58.4285	0.397309	0.405022	B4	GAS7	0.264329	0.282622	-0.0182933
cg12268280	14	94579171	1.49e-13	1.13e-09	-0.441355	58.0211	0.397469	0.405185	B4	IFI27	0.891685	0.910719	-0.0190344
cg10636246	1	159046973	1.68e-13	1.25e-09	-0.239289	57.7647	0.39757	0.405288	B4	AIM2	0.130614	0.174199	-0.0435849
cg22115835_BC21	17	6756799	2.57e-13	1.9e-09	-0.382123	56.8212	0.397941	0.405666	C0	XAF1	0.128843	0.155155	-0.0263118
cg16400320	8	144105210	2.65e-13	1.94e-09	-0.343275	56.7533	0.397968	0.405694	B4	NA	0.904404	0.923775	-0.0193719
cg03781224	3	127481599	2.74e-13	1.99e-09	-0.891331	56.6775	0.397998	0.405724	B4	MGLL	0.256832	0.273565	-0.0167333
cg16399664	12	113417284	2.84e-13	2.03e-09	-0.447143	56.6031	0.398027	0.405754	B4	OAS2	0.0716801	0.0858643	-0.0141843
cg22862003	21	42797588	3.16e-13	2.24e-09	-0.299551	56.3648	0.398121	0.40585	B4	MX1	0.571141	0.624991	-0.0538492
cg27142757	1	150573467	3.74e-13	2.63e-09	-0.340758	55.9936	0.398268	0.405999	B4	NA	0.493382	0.544588	-0.0512064
cg14956920	7	55605953	3.79e-13	2.64e-09	0.611502	55.9647	0.398279	0.406011	B4	VOPP1	0.701189	0.664339	0.0368493
cg25888758_TC21	21	41450146	4.02e-13	2.78e-09	0.673629	55.8334	0.398331	0.406064	C0	MX1	0.951081	0.94552	0.00556077
cg25000308	13	43462501	4.5e-13	3.08e-09	0.941674	55.5834	0.39843	0.406164	B4	EPSTI1	0.954406	0.949972	0.00443378
cg12359279	21	42797953	4.7e-13	3.19e-09	-0.451395	55.487	0.398468	0.406203	B4	MX1	0.0574372	0.0678927	-0.0104555
cg06135068	16	31034016	6.25e-13	4.2e-09	-0.299665	54.8614	0.398716	0.406456	B4	NA	0.834801	0.864023	-0.029222
cg17866022	17	19209889	6.63e-13	4.42e-09	-0.321661	54.732	0.398767	0.406508	B4	EPN2-AS1;EPN2	0.093492	0.117336	-0.0238445
cg13575798	7	127641221	6.74e-13	4.45e-09	-0.166698	54.696	0.398782	0.406523	B4	SND1	0.72102	0.795793	-0.0747725
cg01870865	3	48507087	7.06e-13	4.62e-09	-0.904238	54.5925	0.398823	0.406565	B4	TREX1	0.260963	0.263149	-0.00218619
cg05309505	11	612837	8.3e-13	5.34e-09	-0.447565	54.2366	0.398964	0.406709	B4	IRF7	0.977436	0.981793	-0.00435713
cg18343506	22	43366212	8.24e-13	5.34e-09	0.373809	54.2534	0.398957	0.406702	B4	PACSIN2	0.604671	0.551521	0.0531509
cg22862003_BC21	21	41425661	8.42e-13	5.37e-09	-0.291012	54.2054	0.398976	0.406721	C0	MX1	0.579142	0.632501	-0.0533586
cg04543273	5	176758413	1.07e-12	6.77e-09	-1.18592	53.6801	0.399185	0.406934	B4	NA	0.339407	0.348495	-0.00908821
cg06043201	8	28974428	1.23e-12	7.72e-09	-0.825827	53.3737	0.399307	0.407059	B4	KIF13B	0.381474	0.390595	-0.0091209
cg19020860	21	42837277	1.36e-12	8.48e-09	0.440761	53.1483	0.399397	0.40715	B4	TMPRSS2	0.863159	0.843789	0.01937
cg06188083	10	91093005	1.48e-12	9.07e-09	-0.279115	52.9746	0.399466	0.407221	B4	IFIT3	0.541579	0.618523	-0.0769436
cg09971626	20	3691986	1.48e-12	9.07e-09	-0.584021	52.9661	0.39947	0.407224	B4	NA	0.356172	0.373287	-0.0171153
cg11803424_BC21	17	6760424	1.5e-12	9.08e-09	0.520255	52.9449	0.399478	0.407233	C0	XAF1	0.903823	0.891099	0.0127231
cg23642826	1	6645463	1.54e-12	9.25e-09	0.818005	52.8879	0.399501	0.407256	B4	ZBTB48	0.665455	0.642579	0.0228756
cg04168577	11	7597483	1.79e-12	1.06e-08	-0.373249	52.5499	0.399636	0.407393	B4	PPFIBP2	0.0592212	0.0722736	-0.0130523
cg15619756	16	17436933	1.78e-12	1.06e-08	-0.413623	52.5617	0.399631	0.407389	B4	XYLT1	0.128139	0.142594	-0.0144549
cg14167109	11	96072468	1.93e-12	1.14e-08	-0.546298	52.3845	0.399702	0.407461	B4	MAML2	0.0910081	0.106086	-0.0150776
cg04837616	17	75880542	2.32e-12	1.35e-08	0.834867	51.9855	0.399861	0.407623	B4	FLJ45079	0.496028	0.463161	0.0328669
cg13017019	17	40168242	2.52e-12	1.46e-08	0.849244	51.8079	0.399932	0.407696	B4	NKIRAS2;DNAJC7	0.471702	0.445128	0.0265742
cg27020362	5	138723394	2.76e-12	1.58e-08	-0.348168	51.6077	0.400012	0.407777	B4	MGC29506	0.394365	0.437649	-0.0432837
cg13413819	2	43191888	3.19e-12	1.82e-08	-0.679406	51.29	0.40014	0.407907	B4	NA	0.374956	0.385918	-0.0109623
cg02481950	16	21665002	3.51e-12	1.99e-08	0.490622	51.0789	0.400224	0.407993	B4	METTL9;IGSF6	0.797716	0.770373	0.0273424
cg00358010	1	221338314	3.65e-12	2.05e-08	-0.609523	50.9979	0.400257	0.408026	B4	NA	0.27748	0.296612	-0.019132
cg24338255	4	169140742	3.95e-12	2.21e-08	0.561654	50.8208	0.400328	0.408099	B4	DDX60	0.944889	0.939093	0.00579649
cg20389772	2	7034132	4.01e-12	2.22e-08	0.387488	50.7925	0.400339	0.40811	B4	RSAD2	0.942548	0.933811	0.00873755
cg18518074	11	64642316	4.31e-12	2.37e-08	0.43142	50.6311	0.400404	0.408176	B4	EHD1	0.49967	0.458007	0.041663
cg05658730	2	231579557	5.01e-12	2.74e-08	0.465522	50.3032	0.400536	0.408311	B4	CAB39	0.480834	0.45339	0.0274446
cg19867107	8	142255537	5.72e-12	3.1e-08	-0.31979	50.0155	0.400651	0.408429	B4	NA	0.0837049	0.106261	-0.0225564
cg15551881	9	123688715	5.81e-12	3.13e-08	0.282883	49.9816	0.400665	0.408443	B4	TRAF1	0.441953	0.385805	0.0561487
cg18257193	12	106699438	6.6e-12	3.52e-08	0.633434	49.706	0.400776	0.408556	B4	TCP11L2	0.539254	0.498287	0.0409673
cg03256302	5	169730722	7.09e-12	3.76e-08	0.516401	49.5483	0.400839	0.40862	B4	NA	0.433019	0.402604	0.0304152
cg04369622	14	67119468	7.72e-12	4.06e-08	0.357672	49.3648	0.400913	0.408696	B4	GPHN	0.764136	0.720917	0.043219
cg11993583	20	56195541	8.08e-12	4.22e-08	-0.397265	49.2656	0.400953	0.408736	B4	ZBP1	0.0835907	0.100605	-0.0170139
cg07362849	19	17516901	8.93e-12	4.64e-08	-0.320322	49.0471	0.401041	0.408826	B4	BISPR;MVB12A;BST2	0.153052	0.186369	-0.0333162
cg04841160	12	1721749	9.32e-12	4.81e-08	0.573752	48.9546	0.401079	0.408864	B4	NA	0.40009	0.35835	0.0417405
cg26312951_BC21	21	41425920	1.08e-11	5.51e-08	-0.284984	48.6454	0.401203	0.408992	C0	MX1	0.310544	0.368946	-0.0584017
cg12906975	8	144105259	1.25e-11	6.34e-08	-0.302809	48.3242	0.401333	0.409124	B4	NA	0.930326	0.945462	-0.0151361
cg03100203	2	6981306	1.31e-11	6.62e-08	0.336573	48.2178	0.401376	0.409168	B4	CMPK2;NRIR	0.89303	0.882408	0.0106216
cg06981309	3	146260954	1.39e-11	6.97e-08	-0.307585	48.092	0.401427	0.40922	B4	PLSCR1	0.348846	0.381732	-0.032886
cg07477602	1	56961319	1.44e-11	7.17e-08	-0.508079	48.0149	0.401458	0.409252	B4	PPAP2B	0.316087	0.327887	-0.0118008
cg06625767	5	176836695	1.59e-11	7.87e-08	-0.637188	47.8002	0.401545	0.40934	B4	F12	0.366457	0.371656	-0.00519872
cg25888757_BC21	21	41450003	1.81e-11	8.91e-08	0.412727	47.5164	0.40166	0.409457	C0	MX1	0.888968	0.876356	0.0126121
cg10728454	15	40201507	1.86e-11	9.12e-08	0.189763	47.4525	0.401686	0.409484	B4	GPR176	0.663386	0.567878	0.0955075
cg14750551	3	122401343	2.05e-11	9.94e-08	-0.417269	47.2514	0.401768	0.409567	B4	PARP14	0.930492	0.943578	-0.0130858
cg23835914	7	150021621	2.16e-11	1.04e-07	0.42505	47.1344	0.401815	0.409615	B4	LRRC61;ACTR3C	0.54794	0.501602	0.0463381
cg27180555	12	112822378	2.17e-11	1.04e-07	0.775582	47.123	0.40182	0.40962	B4	NA	0.43329	0.403783	0.0295073
cg10014405	1	16012344	2.25e-11	1.07e-07	0.384967	47.0472	0.401851	0.409651	B4	PLEKHM2	0.809518	0.775059	0.0344589
cg15981281	16	126446	2.34e-11	1.11e-07	-0.722875	46.9646	0.401884	0.409685	B4	MPG	0.180546	0.189064	-0.00851837
cg26312951	21	42797847	2.42e-11	1.14e-07	-0.284438	46.885	0.401916	0.409718	B4	MX1	0.30832	0.365569	-0.057249
cg16365747	19	33162957	2.78e-11	1.3e-07	-0.63174	46.5931	0.402035	0.409839	B4	ANKRD27	0.266017	0.261316	0.00470033
cg11391836	2	64852543	2.87e-11	1.33e-07	0.626504	46.5211	0.402064	0.409869	B4	NA	0.568433	0.534396	0.0340367
cg04828792	21	42733433	3.23e-11	1.49e-07	-0.45503	46.2673	0.402167	0.409974	B4	MX2	0.891224	0.903456	-0.0122328
cg01004980	3	48883069	3.85e-11	1.77e-07	0.319237	45.8847	0.402323	0.410133	B4	PRKAR2A	0.755711	0.700508	0.0552028
cg03247739	16	3910867	4.16e-11	1.9e-07	0.478642	45.7222	0.402389	0.410201	B4	CREBBP	0.445635	0.414933	0.0307015
cg04306926	20	30126382	4.2e-11	1.9e-07	0.380512	45.7005	0.402398	0.41021	B4	HM13	0.66641	0.623683	0.0427272
cg22676821	7	55605845	4.36e-11	1.97e-07	0.614678	45.6197	0.402431	0.410243	B4	VOPP1	0.54561	0.508086	0.037524
cg06112967	2	231085725	4.48e-11	2.01e-07	-0.374232	45.5615	0.402455	0.410267	B4	SP110	0.862086	0.876281	-0.0141953
cg17606266	16	75030947	4.55e-11	2.03e-07	0.328635	45.528	0.402469	0.410281	B4	NA	0.805517	0.772166	0.0333507
cg08122652	3	122281939	4.72e-11	2.08e-07	-0.208473	45.4469	0.402502	0.410315	B4	DTX3L;PARP9	0.734094	0.792485	-0.0583906
cg18194850	3	67699305	4.73e-11	2.08e-07	0.264496	45.4443	0.402503	0.410316	B4	SUCLG2	0.82549	0.770776	0.0547137
cg22185977	5	1518133	4.78e-11	2.09e-07	0.349764	45.423	0.402511	0.410325	B4	LPCAT1	0.554043	0.494317	0.0597257
cg11601443	12	113415930	5.07e-11	2.21e-07	-0.394189	45.293	0.402564	0.410379	B4	OAS2	0.847903	0.878204	-0.0303009
cg25888374_TC21	21	41425952	6.55e-11	2.83e-07	-0.326542	44.7449	0.402788	0.410607	C0	MX1	0.231666	0.271055	-0.0393893
cg11803424_BO21	17	6760424	6.59e-11	2.83e-07	0.470815	44.7319	0.402794	0.410613	C0	XAF1	0.944632	0.936062	0.00857021
cg22488164	12	14716910	6.62e-11	2.83e-07	0.225407	44.7195	0.402799	0.410618	B4	PLBD1	0.802739	0.743037	0.059702
cg03260458	3	152100288	6.9e-11	2.94e-07	-0.352602	44.6309	0.402835	0.410655	B4	MBNL1	0.294848	0.334722	-0.0398747
cg12935933	1	45243943	7.19e-11	3.04e-07	0.86313	44.5445	0.40287	0.410691	B4	SNORD38B;RPS8	0.244479	0.225057	0.0194222
cg21320768	13	50070766	8.46e-11	3.56e-07	-0.433631	44.1943	0.403014	0.410837	B4	PHF11	0.135983	0.158024	-0.0220414
cg01721555	3	122401300	8.98e-11	3.75e-07	-0.777145	44.0669	0.403066	0.41089	B4	PARP14	0.938019	0.942902	-0.00488264
cg08969102	5	133563532	9.77e-11	4.03e-07	0.526145	43.8858	0.40314	0.410966	B4	NA	0.824599	0.798714	0.0258849
cg15467116	1	153332972	9.8e-11	4.03e-07	-0.418939	43.8787	0.403143	0.410969	B4	S100A9	0.773285	0.792984	-0.0196988
cg22505006	1	154981829	9.7e-11	4.03e-07	0.606761	43.9014	0.403133	0.410959	B4	ZBTB7B	0.401689	0.37663	0.0250591
cg15107286	17	28194734	1.03e-10	4.2e-07	0.404053	43.7773	0.403184	0.411011	B4	SSH2	0.922744	0.911597	0.0111468
cg02464912	14	64319543	1.14e-10	4.62e-07	-0.370614	43.5627	0.403272	0.411101	B4	SYNE2	0.0518318	0.0617642	-0.00993235
cg18587465	2	152784175	1.24e-10	5.04e-07	-0.56905	43.3661	0.403353	0.411183	B4	CACNB4	0.671993	0.699657	-0.0276635
cg04871807	5	95186505	1.31e-10	5.28e-07	0.334674	43.2555	0.403398	0.411229	B4	C5orf27	0.573781	0.533455	0.0403268
cg16627087	1	8933118	1.42e-10	5.67e-07	0.449782	43.0916	0.403466	0.411298	B4	ENO1	0.735822	0.702541	0.0332811
cg10913394	2	102137177	1.5e-10	5.98e-07	-0.366612	42.9665	0.403517	0.41135	B4	NA	0.645192	0.678018	-0.0328261
cg15059254	16	17555963	1.56e-10	6.17e-07	-0.604428	42.8866	0.40355	0.411384	B4	XYLT1	0.278302	0.283935	-0.00563365
cg18543074	2	6933690	1.64e-10	6.46e-07	-0.38229	42.7759	0.403595	0.41143	B4	NA	0.410746	0.428049	-0.0173032
cg14115749	19	19596444	1.7e-10	6.66e-07	0.653539	42.7022	0.403626	0.411461	B4	GATAD2A	0.537929	0.509101	0.0288278
cg26839028	6	88457622	1.93e-10	7.51e-07	0.6071	42.4331	0.403736	0.411574	B4	NA	0.336531	0.304916	0.0316141
cg05263215	1	6093602	2e-10	7.77e-07	0.625638	42.3489	0.403771	0.411609	B4	KCNAB2	0.716812	0.694401	0.0224103
cg15840554	2	242887344	2.08e-10	8.02e-07	-0.0740133	42.2707	0.403803	0.411642	B4	NA	0.7319	0.871137	-0.139237
cg00969526_BC21	1	78628575	2.36e-10	9.06e-07	-0.150178	41.9987	0.403915	0.411756	C0	IFI44L	0.616268	0.700506	-0.0842378
cg00969526_BO21	1	78628575	2.42e-10	9.24e-07	-0.137917	41.9471	0.403937	0.411778	C0	IFI44L	0.637237	0.723494	-0.0862564
cg08319289	3	190261614	2.43e-10	9.25e-07	0.506265	41.9339	0.403942	0.411783	B4	IL1RAP	0.694253	0.656812	0.0374412
cg07904865	7	1127420	2.45e-10	9.26e-07	0.37297	41.9203	0.403948	0.411789	B4	GPER;C7orf50	0.871582	0.844683	0.0268993
cg01108653	15	101668270	2.57e-10	9.67e-07	-0.886052	41.8181	0.40399	0.411832	B4	NA	0.321146	0.321791	-0.000645386
cg03398461	5	156691755	2.61e-10	9.78e-07	0.435931	41.7816	0.404005	0.411847	B4	CYFIP2	0.843393	0.816347	0.0270455
cg02419104	11	61099429	2.7e-10	1e-06	0.7347	41.7143	0.404033	0.411876	B4	DDB1;TKFC	0.591218	0.567488	0.0237302
cg07387383	3	194722955	2.7e-10	1e-06	-0.488773	41.7086	0.404035	0.411878	B4	NA	0.110611	0.122851	-0.0122392
cg07779484	3	49435172	2.77e-10	1.02e-06	0.565675	41.656	0.404057	0.4119	B4	RHOA	0.553856	0.531251	0.0226058
cg12206840	2	136826451	2.84e-10	1.04e-06	0.473577	41.6058	0.404077	0.411921	B4	NA	0.644175	0.61547	0.0287058
cg12313149	2	136763629	2.96e-10	1.08e-06	-0.51449	41.5156	0.404115	0.411959	B4	NA	0.344527	0.342126	0.00240117
cg00526281	11	48101308	3.01e-10	1.09e-06	0.38058	41.4796	0.40413	0.411975	B4	PTPRJ	0.698095	0.666255	0.0318394
cg07815522	3	122282157	3.18e-10	1.15e-06	-0.207403	41.3622	0.404178	0.412024	B4	DTX3L;PARP9	0.669563	0.734289	-0.0647269
cg10261864	1	223901366	3.25e-10	1.17e-06	-0.402117	41.3148	0.404198	0.412044	B4	CAPN2	0.408769	0.45143	-0.0426604
cg19642604	2	201287749	3.37e-10	1.21e-06	-0.465859	41.2405	0.404228	0.412075	B4	SPATS2L	0.910699	0.921393	-0.0106935
cg03515040	12	57935396	3.41e-10	1.22e-06	0.357036	41.211	0.40424	0.412088	B4	DCTN2	0.705991	0.665839	0.0401526
cg02755089	1	114401259	3.54e-10	1.26e-06	0.76321	41.1315	0.404273	0.412121	B4	PTPN22;AP4B1-AS1	0.58588	0.559716	0.0261639
cg03095503	22	50979643	4.05e-10	1.43e-06	-0.396197	40.8497	0.40439	0.41224	B4	NA	0.285388	0.294735	-0.00934654
cg24405567	15	70787565	4.05e-10	1.43e-06	-0.532408	40.8461	0.404391	0.412241	B4	NA	0.301079	0.294829	0.00625063
cg25888688_BC21	21	41444904	4.43e-10	1.55e-06	0.918776	40.6552	0.40447	0.412322	C0	MX1	0.960797	0.958055	0.0027414
cg19434937	12	7104184	4.47e-10	1.56e-06	0.459959	40.6396	0.404477	0.412328	B4	LPCAT3	0.826207	0.809312	0.0168953
cg06984345	14	75162215	4.98e-10	1.73e-06	0.358814	40.4073	0.404573	0.412426	B4	AREL1	0.826501	0.800079	0.026422
cg02364826	5	114878738	5.08e-10	1.76e-06	0.453451	40.3642	0.404591	0.412445	B4	FEM1C	0.667427	0.638084	0.0293427
cg06586615	1	155107648	5.26e-10	1.81e-06	0.204484	40.2915	0.404621	0.412475	B4	SLC50A1	0.192315	0.143231	0.0490845
cg27420834	15	56940578	5.32e-10	1.82e-06	0.277075	40.269	0.40463	0.412485	B4	ZNF280D	0.709267	0.642225	0.0670418
cg21837023	16	81531112	5.8e-10	1.98e-06	-0.366667	40.084	0.404707	0.412563	B4	CMIP	0.858746	0.874498	-0.015752
cg08398132	2	8557381	6.43e-10	2.18e-06	0.375916	39.866	0.404797	0.412655	B4	NA	0.559766	0.498824	0.0609415
cg21327712	1	111744503	6.94e-10	2.34e-06	0.270092	39.7025	0.404865	0.412724	B4	DENND2D	0.676884	0.614918	0.0619658
cg26171784	6	130018227	7e-10	2.35e-06	0.539873	39.6839	0.404873	0.412732	B4	ARHGAP18	0.776882	0.746325	0.0305573
cg12553378	12	105038708	7.48e-10	2.49e-06	0.511842	39.5449	0.404931	0.412791	B4	CHST11	0.432354	0.396367	0.035987
cg23649619	2	98461039	7.46e-10	2.49e-06	0.2068	39.5496	0.404929	0.412789	B4	TMEM131	0.815071	0.754161	0.0609094
cg05316065	8	130799007	7.6e-10	2.52e-06	-0.486834	39.5094	0.404945	0.412806	B4	GSDMC	0.491147	0.518763	-0.027616
cg26918935_TC21	13	108268453	7.83e-10	2.58e-06	0.292091	39.4472	0.404971	0.412832	C0	TNFSF13B	0.867483	0.833571	0.0339128
cg09674502	1	92953279	7.95e-10	2.61e-06	-0.361098	39.4141	0.404985	0.412846	B4	GFI1	0.475836	0.486672	-0.0108361
cg04649041	4	169231710	8.13e-10	2.66e-06	0.754171	39.368	0.405004	0.412866	B4	DDX60	0.958771	0.95519	0.00358119
cg18168663_BC21	14	24175295	8.22e-10	2.68e-06	0.658366	39.3441	0.405014	0.412876	C0	REC8	0.490195	0.45685	0.0333453
cg00421164	6	7111068	8.27e-10	2.68e-06	0.410639	39.332	0.405019	0.412881	B4	RREB1	0.635391	0.587032	0.0483588
cg02461380	3	45147482	8.32e-10	2.69e-06	-0.288161	39.3178	0.405025	0.412887	B4	CDCP1	0.148311	0.176422	-0.028111
cg25232236	10	126412275	8.5e-10	2.74e-06	0.418601	39.2718	0.405044	0.412907	B4	FAM53B	0.254971	0.234646	0.0203258
cg15328025	1	155107693	8.64e-10	2.77e-06	0.268583	39.2372	0.405058	0.412921	B4	SLC50A1	0.20815	0.166763	0.041387
cg10114058	17	57705504	8.89e-10	2.84e-06	0.539526	39.1781	0.405083	0.412946	B4	CLTC	0.504153	0.464857	0.0392964
cg19285358	15	74928240	9.28e-10	2.95e-06	0.572462	39.0872	0.405121	0.412985	B4	EDC3	0.455225	0.419239	0.0359863
cg16163382	2	37938640	9.32e-10	2.95e-06	-0.652255	39.078	0.405125	0.412989	B4	NA	0.135461	0.144998	-0.00953693
cg19091967	8	96049113	9.48e-10	2.99e-06	0.39024	39.0405	0.40514	0.413005	B4	NDUFAF6	0.880244	0.859798	0.0204461
cg09278865	3	48779789	9.75e-10	3.06e-06	0.632867	38.9816	0.405165	0.41303	B4	NA	0.92954	0.922643	0.00689705
cg05981016	15	55653321	9.94e-10	3.09e-06	0.373837	38.9416	0.405181	0.413047	B4	DYX1C1-CCPG1;CCPG1	0.594719	0.532198	0.0625206
cg20692268	1	25358981	9.92e-10	3.09e-06	-0.432428	38.9462	0.405179	0.413045	B4	NA	0.330768	0.367323	-0.036555
cg04232816	2	96905390	1.02e-09	3.14e-06	0.422139	38.8966	0.4052	0.413066	B4	LOC285033	0.713825	0.678774	0.0350513
cg02053425	12	123872423	1.03e-09	3.19e-06	0.816989	38.8579	0.405216	0.413082	B4	SETD8	0.570783	0.546609	0.0241745
cg11916609	2	102927488	1.04e-09	3.19e-06	0.372603	38.8459	0.405221	0.413087	B4	IL1RL1	0.383128	0.324776	0.0583518
cg26572165	1	160807694	1.1e-09	3.37e-06	-0.452658	38.7223	0.405273	0.41314	B4	CD244	0.102381	0.117889	-0.015508
cg12987761	22	18631457	1.14e-09	3.47e-06	-0.212483	38.6548	0.405301	0.413168	B4	USP18	0.786223	0.818796	-0.0325724
cg01975156	4	15783402	1.17e-09	3.54e-06	-0.373533	38.6049	0.405321	0.41319	B4	CD38	0.216718	0.244444	-0.0277264
cg04864378	7	151037217	1.24e-09	3.75e-06	-0.452828	38.4703	0.405378	0.413247	B4	NA	0.409526	0.447258	-0.0377323
cg04571130	3	128967393	1.27e-09	3.82e-06	0.533715	38.4267	0.405396	0.413265	B4	COPG	0.403462	0.362045	0.0414168
cg17098449	22	31364349	1.32e-09	3.96e-06	-0.345331	38.3426	0.405431	0.413301	B4	MORC2;TUG1	0.934386	0.942419	-0.00803246
cg15848611	7	37872042	1.38e-09	4.13e-06	-0.432638	38.2453	0.405471	0.413342	B4	NA	0.103961	0.111921	-0.00796
cg21439672	12	7260546	1.39e-09	4.13e-06	0.36926	38.235	0.405476	0.413347	B4	LOC283314;C1RL	0.47043	0.417919	0.0525105
cg00653613	5	173311873	1.44e-09	4.27e-06	-0.383454	38.1556	0.405509	0.41338	B4	NA	0.0843883	0.0995136	-0.0151253
cg09379497	6	30624467	1.48e-09	4.37e-06	0.70343	38.101	0.405532	0.413404	B4	DHX16	0.42855	0.39309	0.0354607
cg25213590	20	31443082	1.58e-09	4.64e-06	0.466793	37.9635	0.405589	0.413462	B4	NA	0.831288	0.811049	0.020239
cg14265604	1	244557871	1.63e-09	4.77e-06	0.438525	37.8968	0.405617	0.413491	B4	NA	0.388359	0.340301	0.0480578
cg19323951	11	64993076	1.66e-09	4.86e-06	0.203328	37.8515	0.405636	0.41351	B4	SLC22A20	0.0495873	0.0319531	0.0176342
cg19222830	5	150466793	1.69e-09	4.91e-06	-0.396376	37.82	0.405649	0.413523	B4	TNIP1	0.155024	0.175443	-0.0204195
cg09262993	18	66861924	1.71e-09	4.97e-06	-0.44404	37.7879	0.405662	0.413537	B4	NA	0.862809	0.883613	-0.0208037
cg20572606	15	91363173	1.72e-09	4.97e-06	-0.649413	37.776	0.405667	0.413542	B4	NA	0.221231	0.22447	-0.00323936
cg21389750	9	123869283	1.74e-09	4.99e-06	0.607233	37.7617	0.405673	0.413548	B4	CNTRL	0.570706	0.535887	0.0348188
cg01279149	20	48811117	1.79e-09	5.11e-06	0.338122	37.6937	0.405702	0.413577	B4	NA	0.303232	0.255433	0.0477988
cg20666585	15	31523186	1.79e-09	5.11e-06	-0.335498	37.6975	0.4057	0.413575	B4	NA	0.877133	0.901314	-0.0241814
cg12200124	5	179220820	1.83e-09	5.21e-06	-0.671169	37.6449	0.405722	0.413598	B4	LTC4S	0.0959655	0.105457	-0.00949163
cg05505464	13	30728040	1.87e-09	5.29e-06	-0.312041	37.6053	0.405738	0.413615	B4	NA	0.753837	0.794101	-0.0402636
cg01179482	3	29333709	1.88e-09	5.29e-06	-0.484664	37.5967	0.405742	0.413618	B4	RBMS3	0.820148	0.841074	-0.0209254
cg05411199	6	3749715	1.91e-09	5.35e-06	0.358854	37.565	0.405755	0.413632	B4	C6orf145	0.882593	0.862039	0.0205543
cg07363028	15	63823236	1.94e-09	5.42e-06	0.309841	37.5317	0.405769	0.413646	B4	USP3	0.595762	0.548376	0.0473866
cg16734795	19	47839187	2.07e-09	5.78e-06	-0.451708	37.3875	0.405829	0.413707	B4	GPR77	0.439435	0.471131	-0.0316959
cg00287009	2	201273195	2.11e-09	5.84e-06	-0.277673	37.3486	0.405846	0.413724	B4	SPATS2L	0.771237	0.819221	-0.0479845
cg14338521	11	3147867	2.11e-09	5.84e-06	-0.667815	37.3528	0.405844	0.413722	B4	OSBPL5	0.337184	0.341472	-0.00428799
cg23655126	22	38967436	2.14e-09	5.9e-06	0.401412	37.3227	0.405857	0.413735	B4	DMC1	0.475869	0.418678	0.0571917
cg24375627	1	153509284	2.17e-09	5.96e-06	-0.64122	37.2932	0.405869	0.413748	B4	S100A6	0.380929	0.39246	-0.0115314
cg13794460	4	175181359	2.22e-09	6.08e-06	0.429119	37.2423	0.40589	0.413769	B4	FBXO8	0.876154	0.855529	0.0206245
cg02246605	20	39591425	2.24e-09	6.12e-06	0.364486	37.2212	0.405899	0.413778	B4	NA	0.721309	0.674358	0.0469508
cg07170983	3	187103774	2.39e-09	6.48e-06	0.412429	37.091	0.405953	0.413834	B4	NA	0.781804	0.769527	0.0122767
cg15826519	1	19808575	2.47e-09	6.68e-06	0.399216	37.0153	0.405985	0.413866	B4	CAPZB	0.783488	0.762929	0.0205592
cg16859614	22	24525062	2.48e-09	6.68e-06	0.759789	37.0122	0.405986	0.413867	B4	CABIN1	0.65653	0.634937	0.0215928
cg21682787	2	8675187	2.53e-09	6.8e-06	-0.825161	36.9697	0.406004	0.413886	B4	NA	0.221038	0.215955	0.00508293
cg10906971	4	154400195	2.55e-09	6.83e-06	0.396903	36.9527	0.406011	0.413893	B4	KIAA0922	0.771409	0.742293	0.0291164
cg26884033	21	47786512	2.62e-09	6.99e-06	-0.683013	36.895	0.406036	0.413917	B4	PCNT	0.422626	0.424088	-0.00146115
cg12159504	2	191879541	2.64e-09	7.02e-06	-0.271146	36.8796	0.406042	0.413924	B4	STAT1	0.3205	0.369906	-0.0494054
cg13421019	11	7597493	2.72e-09	7.2e-06	-0.376376	36.8184	0.406068	0.41395	B4	PPFIBP2	0.12377	0.140376	-0.0166065
cg01959774	16	290115	2.75e-09	7.25e-06	0.489889	36.795	0.406077	0.41396	B4	ITFG3	0.40977	0.370455	0.0393152
cg05693704	16	3056034	2.89e-09	7.61e-06	0.380855	36.6853	0.406123	0.414007	B4	NA	0.732928	0.700834	0.0320936
cg26405097	6	15428301	2.95e-09	7.74e-06	0.650137	36.6424	0.406141	0.414025	B4	JARID2	0.385331	0.356094	0.0292367
cg04523589	3	48265146	3.07e-09	7.98e-06	0.471196	36.5597	0.406176	0.414061	B4	CAMP	0.652253	0.619849	0.0324034
cg13929898	20	62586279	3.07e-09	7.98e-06	0.724361	36.5625	0.406175	0.414059	B4	UCKL1-AS1;UCKL1	0.535141	0.514682	0.0204586
cg25777459	2	232829998	3.07e-09	7.98e-06	0.317936	36.5578	0.406177	0.414061	B4	DIS3L2	0.395929	0.34494	0.0509894
cg16152846	14	81630352	3.09e-09	7.99e-06	0.33767	36.5483	0.406181	0.414066	B4	NA	0.895887	0.875237	0.0206502
cg26918935	13	108920801	3.22e-09	8.29e-06	0.232171	36.4618	0.406217	0.414103	B4	TNFSF13B	0.892226	0.859333	0.0328925
cg00221271	11	85912347	3.26e-09	8.39e-06	0.562944	36.4308	0.40623	0.414116	B4	NA	0.787753	0.770765	0.016988
cg00144816	2	28498080	3.36e-09	8.6e-06	-0.428415	36.3712	0.406255	0.414141	B4	BRE	0.50021	0.533025	-0.0328147
cg26918935_BC21	13	108268453	3.51e-09	8.95e-06	0.243106	36.2793	0.406294	0.414181	C0	TNFSF13B	0.893984	0.863505	0.0304785
cg02017323	16	30411471	3.55e-09	9.02e-06	-0.608433	36.2527	0.406305	0.414192	B4	NA	0.104864	0.115861	-0.0109972
cg10241776	4	169137968	3.56e-09	9.02e-06	0.728839	36.2491	0.406306	0.414193	B4	DDX60	0.941097	0.935651	0.00544654
cg18615437	10	106094821	3.6e-09	9.09e-06	0.48301	36.2268	0.406316	0.414203	B4	ITPRIP	0.722118	0.698005	0.0241137
cg17729668	13	30727927	3.64e-09	9.14e-06	-0.419303	36.2007	0.406327	0.414214	B4	NA	0.924009	0.935235	-0.0112257
cg25162948	13	50070718	3.64e-09	9.14e-06	-0.472317	36.2039	0.406325	0.414213	B4	PHF11	0.0526611	0.0594056	-0.00674444
cg13304609	1	79085162	3.91e-09	9.71e-06	-0.194621	36.0518	0.406389	0.414278	B4	IFI44L	0.882465	0.908844	-0.0263792
cg16382882	12	113435923	3.9e-09	9.71e-06	0.551782	36.0567	0.406387	0.414276	B4	OAS2	0.961416	0.957424	0.00399213
cg24273484	18	18637322	3.89e-09	9.71e-06	0.264868	36.0618	0.406385	0.414274	B4	ROCK1	0.88306	0.858409	0.0246512
cg01095328	17	78238779	4.1e-09	1.02e-05	-0.464383	35.9507	0.406431	0.414321	B4	RNF213	0.624984	0.669408	-0.0444241
cg00173546	15	75918807	4.15e-09	1.02e-05	0.352279	35.9247	0.406442	0.414332	B4	SNUPN	0.890662	0.877827	0.0128355
cg12847038	18	40286282	4.13e-09	1.02e-05	-0.43052	35.9345	0.406438	0.414328	B4	NA	0.929395	0.936594	-0.00719863
cg22659920	4	153237081	4.15e-09	1.02e-05	0.357744	35.9251	0.406442	0.414332	B4	NA	0.886323	0.865176	0.0211473
cg25888759_BC21	21	41450167	4.29e-09	1.05e-05	0.572877	35.8576	0.406471	0.414361	C0	MX1	0.949706	0.94574	0.00396559
cg22209601	17	43471099	4.34e-09	1.06e-05	0.457509	35.8307	0.406482	0.414372	B4	NA	0.780895	0.759685	0.0212105
cg09028383	1	150980411	4.42e-09	1.07e-05	0.888014	35.7949	0.406497	0.414388	B4	FAM63A;PRUNE	0.42287	0.405087	0.0177836
cg24276069	1	45243927	4.44e-09	1.08e-05	0.45296	35.7826	0.406502	0.414393	B4	SNORD38B;RPS8	0.516993	0.487119	0.0298738
cg25410341	21	44155096	4.47e-09	1.08e-05	-0.329889	35.77	0.406507	0.414398	B4	PDE9A	0.880624	0.901888	-0.0212645
cg02583484	12	54677008	4.56e-09	1.1e-05	0.422577	35.7295	0.406524	0.414416	B4	HNRPA1L-2;HNRNPA1	0.353298	0.328425	0.0248727
cg15490177	4	151540382	4.74e-09	1.14e-05	-0.278796	35.6462	0.406559	0.414452	B4	LRBA	0.658399	0.706694	-0.0482952
cg10493038	10	50480856	5.04e-09	1.2e-05	-0.540805	35.5199	0.406612	0.414506	B4	NA	0.292189	0.30559	-0.0134003
cg19100292	1	110574361	5.03e-09	1.2e-05	0.377949	35.5216	0.406612	0.414505	B4	NA	0.903768	0.88506	0.018708
cg12247536	12	113428107	5.16e-09	1.23e-05	0.728461	35.4679	0.406634	0.414528	B4	OAS2	0.943564	0.938671	0.00489286
cg00522451	2	113464048	5.5e-09	1.29e-05	-0.289966	35.3338	0.406691	0.414585	B4	NA	0.167304	0.196066	-0.0287618
cg20061654	22	45608492	5.48e-09	1.29e-05	0.16449	35.3442	0.406686	0.414581	B4	C22orf9	0.947138	0.931022	0.0161154
cg21060789	2	163176242	5.5e-09	1.29e-05	-0.494439	35.3362	0.40669	0.414584	B4	IFIH1	0.931148	0.936914	-0.00576575
cg04577162	7	73667397	5.71e-09	1.34e-05	0.453473	35.2547	0.406724	0.414619	B4	RFC2	0.606046	0.57057	0.0354767
cg20566766	5	138723816	5.78e-09	1.35e-05	-1.19811	35.2313	0.406734	0.414629	B4	MGC29506	0.345166	0.340811	0.00435557
cg02673999	2	242941132	6.42e-09	1.5e-05	-0.259185	35.0121	0.406826	0.414723	B4	LINC01237	0.862383	0.885996	-0.023613
cg08287334	19	1854633	6.45e-09	1.5e-05	0.253698	34.9996	0.406831	0.414729	B4	KLF16	0.978191	0.970859	0.007332
cg19961945	19	7192407	6.61e-09	1.53e-05	0.284137	34.9506	0.406852	0.41475	B4	INSR	0.141905	0.127208	0.0146971
cg12602321	22	40793052	6.65e-09	1.53e-05	-0.359854	34.9354	0.406858	0.414756	B4	SGSM3	0.45833	0.484608	-0.0262781
cg20168080	17	73390964	6.65e-09	1.53e-05	0.386481	34.9353	0.406859	0.414756	B4	GRB2	0.573833	0.5482	0.0256327
cg09577455	6	29593382	6.69e-09	1.54e-05	-0.408224	34.925	0.406863	0.414761	B4	GABBR1	0.403565	0.431315	-0.0277501
cg22833204	2	191879510	6.78e-09	1.55e-05	-0.39375	34.8966	0.406875	0.414773	B4	STAT1	0.526555	0.570785	-0.0442304
cg14106933	2	201194453	6.87e-09	1.57e-05	0.379877	34.8685	0.406887	0.414785	B4	SPATS2L	0.845181	0.835664	0.00951658
cg16315329	3	50648706	6.91e-09	1.57e-05	-0.450598	34.8558	0.406892	0.414791	B4	MAPKAPK3;CISH	0.127825	0.137481	-0.00965651
cg26830054	10	119762394	6.92e-09	1.57e-05	-0.175771	34.8545	0.406893	0.414791	B4	NA	0.425109	0.456218	-0.0311088
cg24772388	2	127414883	7.35e-09	1.66e-05	-0.37932	34.7283	0.406946	0.414845	B4	GYPC	0.0352826	0.0404253	-0.0051427
cg13920886	21	22370438	7.64e-09	1.72e-05	0.138919	34.6466	0.40698	0.41488	B4	NCAM2	0.0807622	0.0535435	0.0272187
cg00969515_BO21	1	78627119	7.73e-09	1.74e-05	-0.104944	34.6222	0.40699	0.414891	C0	IFI44L	0.79361	0.865998	-0.0723887
cg03361738	9	107685725	7.78e-09	1.74e-05	-0.274283	34.6071	0.406997	0.414897	B4	ABCA1	0.537536	0.556353	-0.0188179
cg03234777	11	118095544	7.93e-09	1.77e-05	0.259027	34.5675	0.407014	0.414914	B4	AMICA1	0.177693	0.148489	0.0292039
cg08642859	3	126175220	8.01e-09	1.78e-05	0.273532	34.5462	0.407022	0.414924	B4	ZXDC	0.86385	0.834675	0.0291754
cg13156132	2	235399596	8.16e-09	1.81e-05	0.241742	34.5077	0.407039	0.41494	B4	NA	0.39913	0.364306	0.0348235
cg27174577	15	74300224	8.16e-09	1.81e-05	0.376589	34.5092	0.407038	0.41494	B4	PML	0.197334	0.173614	0.0237199
cg17915189	7	43789728	8.19e-09	1.81e-05	-0.440401	34.501	0.407042	0.414943	B4	NA	0.64553	0.66774	-0.0222099
cg22439390	19	14480797	8.26e-09	1.82e-05	-0.306027	34.4816	0.40705	0.414951	B4	NA	0.503828	0.553888	-0.0500603
cg16218727	1	67882053	8.44e-09	1.85e-05	0.42617	34.4387	0.407068	0.41497	B4	SERBP1	0.635059	0.600531	0.0345285
cg18718503	4	1286565	8.56e-09	1.87e-05	0.289753	34.4075	0.407081	0.414983	B4	MAEA	0.834402	0.810172	0.0242303
cg02381562	4	169185446	8.63e-09	1.88e-05	0.922218	34.3907	0.407088	0.414991	B4	DDX60	0.931457	0.926477	0.00497924
cg04441796	4	108834026	8.88e-09	1.93e-05	0.357773	34.3303	0.407114	0.415016	B4	LOC101929595;SGMS2	0.853991	0.823892	0.0300996
cg16442638	2	120989893	8.94e-09	1.94e-05	-0.444022	34.3171	0.407119	0.415022	B4	NA	0.0883674	0.10019	-0.0118224
cg21425037	1	9826324	9.34e-09	2.02e-05	0.512819	34.2258	0.407158	0.415061	B4	CLSTN1	0.881681	0.869933	0.011748
cg03582582	7	139444053	9.51e-09	2.05e-05	0.217002	34.1883	0.407174	0.415078	B4	HIPK2	0.77647	0.717856	0.0586142
cg22083904	17	80480960	9.66e-09	2.08e-05	0.502994	34.1561	0.407187	0.415091	B4	FOXK2	0.52232	0.484486	0.0378334
cg07014891	10	81964234	9.98e-09	2.14e-05	0.339951	34.088	0.407216	0.415121	B4	ANXA11	0.277121	0.241716	0.035405
cg05934015	12	129280265	1.02e-08	2.19e-05	-0.238546	34.0338	0.407239	0.415144	B4	SLC15A4	0.955099	0.968443	-0.0133436
cg13930000	5	83747645	1.03e-08	2.19e-05	-0.454585	34.0304	0.40724	0.415146	B4	NA	0.157052	0.167125	-0.010073
cg13359301	7	148843026	1.05e-08	2.24e-05	0.308979	33.977	0.407263	0.415169	B4	ZNF398	0.507449	0.456504	0.0509446
cg19785826	12	106621388	1.06e-08	2.24e-05	0.739363	33.9653	0.407268	0.415174	B4	NA	0.19194	0.17727	0.0146701
cg17872999	7	104653783	1.06e-08	2.25e-05	-0.454611	33.9556	0.407272	0.415178	B4	LOC100216545;MLL5	0.0770111	0.0868892	-0.00987812
cg05663031	3	187453721	1.08e-08	2.27e-05	0.35007	33.9292	0.407283	0.415189	B4	BCL6	0.834368	0.80852	0.0258478
cg21298091	22	30457967	1.08e-08	2.27e-05	-0.234127	33.9277	0.407284	0.41519	B4	HORMAD2-AS1	0.802987	0.827157	-0.0241698
cg22900360	10	72360372	1.09e-08	2.28e-05	-0.323457	33.9014	0.407295	0.415201	B4	PRF1	0.889164	0.910066	-0.0209015
cg26416074	13	46688810	1.09e-08	2.28e-05	0.275337	33.9035	0.407294	0.4152	B4	NA	0.928799	0.913813	0.0149859
cg15227014	22	38037179	1.12e-08	2.33e-05	0.634219	33.8505	0.407316	0.415223	B4	SH3BP1	0.491705	0.483806	0.00789911
cg22024140	19	46527471	1.13e-08	2.35e-05	0.332657	33.824	0.407327	0.415234	B4	PGLYRP1	0.767811	0.727196	0.0406151
cg23243690	12	109026944	1.22e-08	2.54e-05	0.494273	33.6593	0.407397	0.415305	B4	SELPLG	0.368551	0.346754	0.0217966
cg24621362	12	6492890	1.24e-08	2.57e-05	-0.826988	33.6264	0.407411	0.41532	B4	LTBR	0.230081	0.221008	0.00907217
cg26121789	19	56123855	1.24e-08	2.57e-05	0.276523	33.6292	0.40741	0.415318	B4	ZNF865	0.753038	0.723644	0.0293936
cg18731055	13	49108131	1.25e-08	2.57e-05	0.226052	33.6118	0.407417	0.415326	B4	RCBTB2	0.397397	0.3379	0.0594968
cg21071466	2	74805822	1.25e-08	2.57e-05	0.444304	33.6105	0.407418	0.415327	B4	M1AP	0.505552	0.47753	0.0280219
cg17368297	16	11552396	1.26e-08	2.57e-05	-0.123049	33.6032	0.407421	0.41533	B4	NA	0.350812	0.43872	-0.0879082
cg03037271	17	40548565	1.27e-08	2.58e-05	0.358032	33.5901	0.407426	0.415335	B4	NA	0.537347	0.495806	0.0415412
cg18187385	17	75149960	1.31e-08	2.68e-05	0.202175	33.511	0.40746	0.415369	B4	SEC14L1	0.875157	0.839555	0.0356021
cg24582990	5	154248355	1.34e-08	2.71e-05	-0.143662	33.4781	0.407474	0.415384	B4	CNOT8	0.848864	0.901774	-0.05291
cg15397930	12	76844748	1.37e-08	2.78e-05	-0.288293	33.4209	0.407498	0.415408	B4	OSBPL8	0.487617	0.526629	-0.0390117
cg06393376	22	38137995	1.4e-08	2.83e-05	0.345378	33.3745	0.407518	0.415428	B4	TRIOBP	0.896263	0.880413	0.0158493
cg17021225	12	3865073	1.42e-08	2.85e-05	0.313596	33.3561	0.407525	0.415436	B4	NA	0.860996	0.836515	0.0244807
cg12685166	2	175455876	1.52e-08	3.04e-05	0.368245	33.2137	0.407586	0.415498	B4	WIPF1	0.358481	0.336984	0.0214966
cg24388175	13	100949858	1.53e-08	3.05e-05	0.189512	33.201	0.407591	0.415503	B4	PCCA	0.794647	0.755012	0.0396355
cg04432278	10	72326192	1.54e-08	3.07e-05	0.662012	33.1863	0.407597	0.41551	B4	PALD1	0.446437	0.41866	0.0277767
cg09439276	16	66554515	1.67e-08	3.33e-05	0.539015	33.0099	0.407672	0.415586	B4	TK2	0.535222	0.506682	0.0285403
cg03706283	1	155043266	1.71e-08	3.39e-05	0.514794	32.9674	0.40769	0.415604	B4	NA	0.247695	0.230711	0.0169841
cg14182166	1	40508568	1.71e-08	3.4e-05	0.541757	32.9586	0.407694	0.415608	B4	CAP1	0.624091	0.60071	0.0233805
cg00388871	20	62530407	1.72e-08	3.4e-05	0.410979	32.9523	0.407696	0.415611	B4	DNAJC5	0.312553	0.269615	0.0429379
cg14064762	9	123688745	1.75e-08	3.44e-05	0.25948	32.9206	0.40771	0.415624	B4	TRAF1	0.224433	0.201419	0.0230142
cg19584038	19	3553032	1.8e-08	3.53e-05	-1.10334	32.8589	0.407736	0.415651	B4	C19orf28	0.274778	0.265563	0.00921496
cg02992366	1	87868496	1.83e-08	3.58e-05	-0.375838	32.8256	0.40775	0.415665	B4	NA	0.501747	0.518559	-0.0168116
cg05232530	4	169169062	1.88e-08	3.67e-05	0.710216	32.7672	0.407775	0.415691	B4	DDX60	0.946251	0.941965	0.0042864
cg14054393	3	50380680	1.88e-08	3.68e-05	0.568984	32.7605	0.407778	0.415693	B4	ZMYND10	0.773763	0.756044	0.0177191
cg00969476_TC21	1	78619191	1.91e-08	3.71e-05	-0.230395	32.735	0.407789	0.415705	C0	IFI44L	0.827768	0.855574	-0.0278064
cg08246279	1	233393957	1.92e-08	3.71e-05	-0.272669	32.7244	0.407793	0.415709	B4	PCNXL2	0.915463	0.924929	-0.0094654
cg16995606_TC21	13	108268460	1.92e-08	3.71e-05	0.312698	32.7245	0.407793	0.415709	C0	TNFSF13B	0.839655	0.810749	0.0289057
cg20989280	1	160343735	1.95e-08	3.76e-05	0.379144	32.6914	0.407807	0.415723	B4	NA	0.604517	0.565562	0.0389547
cg08544585	4	17586166	2.01e-08	3.87e-05	0.38446	32.6243	0.407835	0.415752	B4	LAP3	0.947748	0.940874	0.00687457
cg13524438	3	37498002	2.02e-08	3.87e-05	-0.472439	32.6183	0.407838	0.415755	B4	ITGA9	0.152106	0.161646	-0.00954006
cg26080684	7	72775853	2.02e-08	3.87e-05	0.217456	32.6147	0.40784	0.415757	B4	NA	0.803327	0.755013	0.0483143
cg20586531	3	146263147	2.03e-08	3.89e-05	-0.323112	32.6013	0.407845	0.415762	B4	PLSCR1	0.851401	0.867516	-0.0161152
cg25888693_BC21	21	41445177	2.04e-08	3.89e-05	-0.333292	32.5925	0.407849	0.415766	C0	MX1	0.882797	0.896035	-0.0132387
cg09917274	2	152144828	2.06e-08	3.91e-05	-0.456206	32.5739	0.407857	0.415774	B4	NMI	0.664708	0.700461	-0.0357529
cg10982049	3	156530417	2.06e-08	3.91e-05	0.62959	32.5791	0.407855	0.415772	B4	PA2G4P4;LINC00886	0.40177	0.377697	0.024073
cg07056889	10	101946761	2.09e-08	3.95e-05	0.652805	32.5406	0.407871	0.415789	B4	ERLIN1	0.302801	0.280779	0.022022
cg08549898	9	296755	2.1e-08	3.95e-05	0.277394	32.5355	0.407873	0.415791	B4	DOCK8	0.786298	0.745564	0.0407337
cg12439163	17	5165803	2.09e-08	3.95e-05	0.498025	32.5427	0.40787	0.415788	B4	NA	0.477832	0.463035	0.0147963
cg03290827	17	75180760	2.12e-08	3.98e-05	0.240434	32.5176	0.407881	0.415799	B4	SEC14L1	0.781712	0.738944	0.0427674
cg14951497	2	191875807	2.16e-08	4.03e-05	-0.336596	32.4797	0.407897	0.415815	B4	STAT1	0.899855	0.919109	-0.0192542
cg16064932	16	46776932	2.16e-08	4.03e-05	0.401044	32.476	0.407898	0.415817	B4	MYLK3	0.844657	0.823528	0.0211283
cg17265470	7	135006595	2.16e-08	4.03e-05	-0.24687	32.479	0.407897	0.415815	B4	NA	0.439828	0.476074	-0.0362455
cg10652637	5	98299078	2.17e-08	4.04e-05	0.284336	32.463	0.407904	0.415822	B4	NA	0.936219	0.92484	0.0113787
cg12825509	3	185648568	2.19e-08	4.06e-05	0.379298	32.4476	0.40791	0.415829	B4	TRA2B	0.482749	0.457189	0.0255593
cg24854225	1	185374534	2.19e-08	4.06e-05	-0.215888	32.4433	0.407912	0.415831	B4	NA	0.680664	0.708025	-0.0273608
cg09043486	1	111155174	2.25e-08	4.15e-05	0.421808	32.3949	0.407933	0.415852	B4	KCNA2	0.853002	0.839099	0.0139036
cg13937483	13	43541884	2.3e-08	4.23e-05	0.625755	32.3472	0.407953	0.415872	B4	EPSTI1	0.958125	0.954513	0.00361263
cg16612971	10	75686132	2.31e-08	4.24e-05	0.595605	32.3395	0.407956	0.415876	B4	NA	0.488663	0.461789	0.0268743
cg12954102	9	127420539	2.31e-08	4.24e-05	-0.39499	32.3337	0.407959	0.415878	B4	MIR181A2HG;NR6A1	0.162215	0.160715	0.00150048
cg20818756	12	8201975	2.36e-08	4.31e-05	0.293192	32.2917	0.407977	0.415896	B4	FOXJ2	0.922643	0.909438	0.0132049
cg13504881	8	31143250	2.37e-08	4.32e-05	-0.221925	32.2841	0.40798	0.4159	B4	NA	0.890485	0.916347	-0.0258618
cg16871561	12	98986887	2.38e-08	4.33e-05	0.201952	32.2756	0.407984	0.415903	B4	SLC25A3	0.680732	0.620201	0.0605312
cg00969508_TC21	1	78624514	2.46e-08	4.46e-05	-0.789502	32.2094	0.408012	0.415932	C0	IFI44L	0.898651	0.903679	-0.00502737
cg00533183	6	32810742	2.5e-08	4.5e-05	-0.386445	32.1743	0.408027	0.415947	B4	PSMB8	0.682673	0.726963	-0.0442898
cg14103123	9	136004821	2.5e-08	4.5e-05	-0.393238	32.1739	0.408027	0.415947	B4	RALGDS	0.812127	0.841352	-0.0292252
cg22626747	19	11487392	2.49e-08	4.5e-05	0.402539	32.1779	0.408025	0.415946	B4	C19orf39	0.904594	0.88994	0.0146537
cg10658688	7	72992005	2.51e-08	4.51e-05	0.539187	32.1619	0.408032	0.415953	B4	TBL2	0.618843	0.5924	0.0264432
cg23930334	11	64993335	2.56e-08	4.58e-05	0.138749	32.127	0.408047	0.415968	B4	SLC22A20	0.0689056	0.039117	0.0297885
cg09426038	6	147476199	2.61e-08	4.66e-05	0.289602	32.0847	0.408065	0.415986	B4	STXBP5-AS1	0.882554	0.861146	0.0214077
cg00343127	12	129299088	2.62e-08	4.67e-05	-0.46776	32.0736	0.408069	0.415991	B4	MGC16384;SLC15A4	0.947016	0.953054	-0.0060386
cg22647738	17	34304462	2.62e-08	4.67e-05	0.39113	32.0717	0.40807	0.415992	B4	CCL16	0.52602	0.494763	0.0312577
cg25181848	8	10274762	2.76e-08	4.89e-05	-0.319053	31.9696	0.408114	0.416036	B4	MSRA	0.820604	0.843967	-0.023363
cg22652934	21	36180035	2.77e-08	4.9e-05	-0.20218	31.9609	0.408117	0.41604	B4	RUNX1	0.23694	0.279797	-0.0428573
cg04955573	1	92944306	2.78e-08	4.92e-05	0.413623	31.9495	0.408122	0.416045	B4	GFI1	0.429559	0.400012	0.0295461
cg20928986	2	231044540	2.95e-08	5.2e-05	0.486461	31.8285	0.408174	0.416097	B4	SP110	0.87759	0.863804	0.0137867
cg00969515_BC21	1	78627119	2.98e-08	5.24e-05	-0.109199	31.8101	0.408181	0.416105	C0	IFI44L	0.824422	0.882264	-0.0578417
cg06240652	2	201312367	3.01e-08	5.27e-05	0.375533	31.7896	0.40819	0.416114	B4	SPATS2L	0.897933	0.898746	-0.000813487
cg03755158	11	612680	3.12e-08	5.46e-05	-0.392673	31.7124	0.408223	0.416147	B4	IRF7	0.877964	0.88976	-0.0117952
cg21732649	14	105901509	3.14e-08	5.48e-05	0.367993	31.6998	0.408228	0.416153	B4	MTA1	0.774803	0.748504	0.0262992
cg12728465	7	99612529	3.15e-08	5.49e-05	0.466718	31.6933	0.408231	0.416156	B4	ZKSCAN1	0.581163	0.553995	0.0271675
cg12885484	7	6116868	3.18e-08	5.5e-05	0.29204	31.6734	0.40824	0.416164	B4	NA	0.913968	0.898371	0.0155975
cg15458222	3	121380533	3.17e-08	5.5e-05	0.261827	31.6821	0.408236	0.416161	B4	HCLS1	0.912893	0.891188	0.0217044
cg25800638	2	24527092	3.17e-08	5.5e-05	0.253427	31.6767	0.408238	0.416163	B4	ITSN2	0.559305	0.499145	0.0601602
cg27187909	17	42180765	3.19e-08	5.5e-05	0.529728	31.669	0.408241	0.416166	B4	HDAC5	0.62514	0.588355	0.0367855
cg23856536	7	101384349	3.21e-08	5.53e-05	-0.383926	31.6515	0.408249	0.416174	B4	NA	0.067129	0.0755334	-0.00840439
cg18371078	2	242181070	3.22e-08	5.54e-05	0.292859	31.6461	0.408251	0.416176	B4	HDLBP	0.414536	0.377593	0.0369427
cg05579422	11	130259608	3.26e-08	5.59e-05	-0.340499	31.623	0.408261	0.416186	B4	NA	0.933747	0.946132	-0.0123857
cg04445427	8	133699791	3.27e-08	5.6e-05	0.288191	31.6145	0.408265	0.41619	B4	NA	0.629688	0.578478	0.0512103
cg04156764	9	127555815	3.31e-08	5.64e-05	-0.523009	31.5892	0.408275	0.416201	B4	OLFML2A	0.736877	0.753262	-0.0163853
cg22016995	11	614787	3.31e-08	5.64e-05	-0.193916	31.5921	0.408274	0.4162	B4	IRF7	0.968691	0.975776	-0.00708509
cg06212529	1	65348727	3.36e-08	5.7e-05	-0.311736	31.5572	0.408289	0.416215	B4	JAK1	0.852176	0.884633	-0.0324571
cg08479533	7	90680162	3.36e-08	5.7e-05	-0.337877	31.5603	0.408288	0.416213	B4	CDK14	0.674282	0.705534	-0.0312516
cg04695090	22	38609508	3.41e-08	5.77e-05	0.562687	31.5271	0.408302	0.416228	B4	MAFF	0.603059	0.577576	0.0254832
cg26815433	21	46558276	3.46e-08	5.85e-05	0.384153	31.4946	0.408316	0.416242	B4	ADARB1	0.908349	0.892559	0.0157897
cg00781277	2	71830428	3.5e-08	5.89e-05	-0.760838	31.4749	0.408324	0.41625	B4	DYSF	0.384573	0.400002	-0.0154292
cg05808227	22	37299905	3.55e-08	5.97e-05	0.275436	31.4416	0.408338	0.416265	B4	NA	0.878827	0.857073	0.0217549
cg24579218	15	68104479	3.6e-08	6.03e-05	-0.144064	31.4157	0.408349	0.416276	B4	NA	0.704664	0.7726	-0.0679363
cg06380320	17	75399899	3.63e-08	6.05e-05	0.566376	31.4005	0.408356	0.416283	B4	2021-09-09	0.541642	0.509608	0.0320333
cg07524540	17	15394016	3.62e-08	6.05e-05	-0.299584	31.4043	0.408354	0.416281	B4	TVP23C-CDRT4	0.435653	0.462075	-0.0264227
cg24430754	2	232396241	3.67e-08	6.11e-05	-0.330913	31.376	0.408366	0.416293	B4	NMUR1	0.828905	0.864549	-0.0356432
cg25888264_BC21	21	41420023	3.68e-08	6.11e-05	-0.403239	31.3722	0.408368	0.416295	C0	MX1	0.488581	0.516888	-0.0283073
cg00633969	3	122284550	3.75e-08	6.21e-05	-0.44827	31.3323	0.408385	0.416312	B4	DTX3L;PARP9	0.957143	0.960943	-0.00379985
cg08525314	19	1854819	3.8e-08	6.28e-05	0.251762	31.3044	0.408397	0.416324	B4	KLF16	0.692466	0.635156	0.0573101
cg06872964_TC21	1	78619565	3.87e-08	6.39e-05	-0.234457	31.2633	0.408414	0.416342	C0	IFI44L	0.431397	0.461799	-0.0304023
cg19295409_BC21	14	24175301	3.91e-08	6.44e-05	0.431595	31.2444	0.408422	0.416351	C0	REC8	0.509955	0.470366	0.0395895
cg01383724	9	23587629	3.98e-08	6.55e-05	-0.130809	31.2055	0.408439	0.416367	B4	LOC101929563	0.766593	0.842363	-0.0757692
cg17717565	7	99507261	4.03e-08	6.61e-05	0.385589	31.1819	0.408449	0.416378	B4	TRIM4	0.843286	0.820109	0.0231769
cg18805457	5	145829759	4.06e-08	6.65e-05	0.396366	31.1654	0.408456	0.416385	B4	TCERG1	0.405335	0.361493	0.0438422
cg25648980	12	51719079	4.15e-08	6.77e-05	0.563786	31.1221	0.408474	0.416404	B4	BIN2	0.403345	0.362497	0.040848
cg05955436	20	17660838	4.26e-08	6.92e-05	-0.327254	31.0683	0.408497	0.416427	B4	RRBP1	0.195705	0.206792	-0.0110866
cg08888522	2	163172908	4.25e-08	6.92e-05	-0.213643	31.0691	0.408497	0.416427	B4	IFIH1	0.888589	0.907983	-0.0193948
cg16437933	16	17448296	4.27e-08	6.92e-05	0.27389	31.0633	0.408499	0.416429	B4	XYLT1	0.509712	0.461448	0.0482641
cg00344572	2	137080313	4.29e-08	6.95e-05	0.614467	31.0493	0.408505	0.416435	B4	NA	0.370087	0.339718	0.0303687
cg00590152	17	74003831	4.33e-08	6.96e-05	0.192873	31.0338	0.408512	0.416442	B4	EVPL	0.893476	0.871372	0.0221033
cg07010622	7	5722641	4.33e-08	6.96e-05	0.315067	31.03	0.408514	0.416444	B4	RNF216	0.828874	0.805887	0.0229865
cg17865549	8	23541133	4.32e-08	6.96e-05	-0.419876	31.0386	0.40851	0.41644	B4	NKX3-1	0.195658	0.197467	-0.00180879
cg19555023	16	19500132	4.33e-08	6.96e-05	-0.562862	31.0342	0.408512	0.416442	B4	TMC5	0.48907	0.5006	-0.0115295
cg09322555	6	32826281	4.43e-08	7.1e-05	-0.512461	30.9848	0.408533	0.416463	B4	PSMB9	0.329973	0.333389	-0.00341576
cg05144113	12	56578049	4.46e-08	7.13e-05	0.423331	30.9707	0.408539	0.416469	B4	SMARCC2	0.935411	0.927195	0.00821592
cg05609160	15	91208370	4.47e-08	7.13e-05	0.303322	30.9655	0.408541	0.416472	B4	NA	0.442202	0.405912	0.0362899
cg25888265_TC21	21	41420035	4.48e-08	7.13e-05	-0.423039	30.9616	0.408543	0.416473	C0	MX1	0.34149	0.362502	-0.0210121
cg19958721	2	144455439	4.49e-08	7.14e-05	-0.653015	30.9556	0.408545	0.416476	B4	ARHGAP15	0.936067	0.942917	-0.00685044
cg16113793	18	21451607	4.51e-08	7.14e-05	-0.481744	30.9493	0.408548	0.416479	B4	LAMA3	0.108207	0.121722	-0.0135147
cg07681806	15	70920794	4.61e-08	7.29e-05	-0.609111	30.9022	0.408568	0.416499	B4	NA	0.208368	0.20924	-0.000872736
cg01885405	8	116283637	4.69e-08	7.41e-05	0.395244	30.8658	0.408584	0.416515	B4	NA	0.468511	0.429022	0.0394894
cg02867145	3	53162890	4.71e-08	7.42e-05	0.476433	30.8589	0.408587	0.416518	B4	RFT1	0.345272	0.322474	0.0227981
cg16332119	3	48259336	4.72e-08	7.42e-05	-0.572327	30.8529	0.408589	0.416521	B4	NA	0.35985	0.36003	-0.00018007
cg03045080	1	84969920	4.79e-08	7.52e-05	0.640037	30.8218	0.408602	0.416534	B4	GNG5	0.299001	0.285054	0.0139464
cg25474641	2	174221705	4.85e-08	7.59e-05	0.285939	30.7989	0.408612	0.416544	B4	CDCA7	0.87314	0.853589	0.0195514
cg14761541	15	68053464	4.9e-08	7.65e-05	0.15114	30.7758	0.408622	0.416554	B4	MAP2K5	0.622823	0.534029	0.088794
cg22107082	11	59886242	5.04e-08	7.86e-05	0.235921	30.7176	0.408647	0.41658	B4	NA	0.916355	0.903783	0.0125714
cg14328771	2	100091472	5.14e-08	8e-05	0.301895	30.6768	0.408664	0.416597	B4	REV1	0.835369	0.809872	0.0254969
cg02032970	17	9885713	5.2e-08	8.07e-05	0.643162	30.6523	0.408675	0.416608	B4	GAS7	0.576424	0.55288	0.0235432
cg05573654	5	1518179	5.25e-08	8.14e-05	0.334978	30.6321	0.408683	0.416617	B4	LPCAT1	0.788674	0.765454	0.0232195
cg25879745	20	3687824	5.28e-08	8.16e-05	0.50898	30.6227	0.408687	0.416621	B4	SIGLEC1	0.880213	0.869466	0.010747
cg08923349	11	14376795	5.51e-08	8.5e-05	0.422366	30.5337	0.408725	0.41666	B4	RRAS2	0.896674	0.886662	0.010012
cg18179862	17	76381935	5.52e-08	8.5e-05	0.418397	30.5284	0.408728	0.416662	B4	PGS1	0.280562	0.257672	0.0228897
cg23474135	2	46072444	5.55e-08	8.52e-05	-0.44146	30.52	0.408731	0.416666	B4	PRKCE	0.136916	0.141844	-0.00492797
cg08058756	19	56833959	5.64e-08	8.63e-05	0.326904	30.4838	0.408747	0.416681	B4	NA	0.874454	0.858278	0.0161761
cg10852119	6	159516272	5.64e-08	8.63e-05	-0.567184	30.485	0.408746	0.416681	B4	NA	0.614105	0.640594	-0.0264895
cg04100532	2	210636560	5.67e-08	8.67e-05	0.205443	30.4724	0.408752	0.416686	B4	UNC80	0.111794	0.0828995	0.0288943
cg08438696	2	216614674	5.77e-08	8.78e-05	0.38959	30.4373	0.408767	0.416702	B4	LINC00607	0.680042	0.659293	0.0207482
cg11969813	17	79816559	5.76e-08	8.78e-05	0.209857	30.4406	0.408765	0.4167	B4	P4HB	0.692821	0.644133	0.0486872
cg26931488	12	53688997	5.81e-08	8.82e-05	0.519919	30.4243	0.408772	0.416707	B4	PFDN5	0.156467	0.143307	0.0131595
cg26754426	3	112693969	5.88e-08	8.91e-05	0.276223	30.3975	0.408784	0.416719	B4	CD200R1	0.106552	0.0834693	0.0230826
cg23663698	6	159464186	5.97e-08	9.03e-05	-0.606115	30.367	0.408797	0.416732	B4	TAGAP	0.521975	0.549285	-0.0273097
cg07808881	14	89974621	6.01e-08	9.07e-05	0.25884	30.3534	0.408802	0.416738	B4	FOXN3	0.819479	0.794755	0.0247243
cg10287137	11	72929054	6.1e-08	9.19e-05	0.667579	30.322	0.408816	0.416752	B4	P2RY2	0.380894	0.33971	0.0411836
cg26573209	7	113950802	6.18e-08	9.28e-05	-0.319356	30.2963	0.408827	0.416763	B4	FOXP2	0.882481	0.899199	-0.0167183
cg27615938	17	16344574	6.25e-08	9.38e-05	0.479499	30.2717	0.408837	0.416774	B4	SNORD65;NCRNA00188	0.270442	0.249326	0.0211162
cg02741985	17	80059408	6.28e-08	9.39e-05	0.382476	30.2613	0.408842	0.416778	B4	CCDC57	0.83623	0.818127	0.0181028
cg05767306	3	49459143	6.27e-08	9.39e-05	-0.426431	30.2644	0.40884	0.416777	B4	AMT	0.470332	0.495189	-0.0248577
cg20535312	1	174843523	6.42e-08	9.56e-05	-0.342624	30.2158	0.408861	0.416798	B4	RABGAP1L	0.426189	0.446645	-0.0204556
cg22291850	20	30456013	6.41e-08	9.56e-05	0.607532	30.2186	0.40886	0.416797	B4	DUSP15	0.341943	0.32508	0.0168632
cg14154735	11	1509296	6.45e-08	9.58e-05	-0.596925	30.2066	0.408865	0.416802	B4	MOB2	0.506318	0.531371	-0.0250534
cg04381163	22	31852077	6.49e-08	9.6e-05	0.230948	30.1936	0.408871	0.416808	B4	EIF4ENIF1	0.868577	0.834527	0.03405
cg04486536	5	169572695	6.49e-08	9.6e-05	0.556826	30.1962	0.40887	0.416807	B4	NA	0.22574	0.206975	0.018765
cg12226453	4	964011	6.5e-08	9.6e-05	-0.201126	30.1913	0.408872	0.416809	B4	DGKQ	0.923475	0.947159	-0.023684
cg06850597	1	201501212	6.51e-08	9.6e-05	-0.987741	30.1868	0.408874	0.416811	B4	NA	0.249749	0.256641	-0.00689129
cg07156336	3	128501650	6.53e-08	9.6e-05	0.695521	30.1832	0.408875	0.416812	B4	RAB7A	0.340312	0.319989	0.0203228
cg05778424	17	55169508	6.59e-08	9.67e-05	0.411898	30.1637	0.408883	0.416821	B4	AKAP1	0.425611	0.390705	0.0349063
cg02744705	4	151178090	6.65e-08	9.75e-05	-0.259507	30.1428	0.408892	0.41683	B4	DCLK2	0.576769	0.61492	-0.038151
cg05319638	17	4052668	6.68e-08	9.77e-05	0.678617	30.134	0.408896	0.416834	B4	CYB5D2	0.730403	0.714732	0.0156708
cg12866623	15	62380410	6.74e-08	9.84e-05	-0.198579	30.1159	0.408904	0.416842	B4	NA	0.701259	0.728923	-0.0276641
cg06511343	5	3310778	6.8e-08	9.9e-05	-0.313287	30.0987	0.408911	0.416849	B4	NA	0.876978	0.894113	-0.0171356
cg06617936	8	6796552	6.85e-08	9.95e-05	-0.790578	30.0842	0.408917	0.416855	B4	DEFA4	0.330908	0.326564	0.00434341
cg12947395	8	134310553	6.87e-08	9.96e-05	-0.665614	30.0784	0.40892	0.416858	B4	NDRG1	0.241297	0.241205	9.18e-05
cg00598235	4	17580680	6.9e-08	9.99e-05	-0.442803	30.0676	0.408925	0.416863	B4	LAP3	0.77008	0.792701	-0.0226203
cg03712541	17	6947294	6.94e-08	0.000100274	0.200082	30.0563	0.408929	0.416868	B4	SLC16A11	0.0564908	0.0381574	0.0183334
cg26750913	22	40803128	6.96e-08	0.000100321	0.371013	30.0513	0.408932	0.41687	B4	SGSM3	0.844418	0.824316	0.0201019
cg07167185	1	24120017	6.97e-08	0.00010038	0.359603	30.0462	0.408934	0.416872	B4	LYPLA2	0.442335	0.413794	0.0285401
cg06920022	9	84799335	7.01e-08	0.000100703	-0.534009	30.0356	0.408938	0.416877	B4	NA	0.913558	0.922473	-0.00891481
cg05213157	20	13802663	7.03e-08	0.00010078	0.281584	30.03	0.408941	0.416879	B4	NA	0.800783	0.759645	0.0411388
cg05011216	22	43551308	7.28e-08	0.000104016	0.403226	29.9569	0.408972	0.416911	B4	TSPO	0.77645	0.750607	0.0258428
cg20824707	18	48380559	7.27e-08	0.000104016	0.194158	29.9591	0.408971	0.41691	B4	NA	0.905186	0.884217	0.0209689
cg01680288	17	3861575	7.33e-08	0.000104573	0.314944	29.942	0.408978	0.416917	B4	ATP2A3	0.944363	0.933248	0.0111155
cg03671396	2	239166923	7.47e-08	0.000106334	0.400976	29.9035	0.408995	0.416934	B4	PER2	0.941205	0.934552	0.00665277
cg17418742	11	15602030	7.49e-08	0.000106334	0.30522	29.8997	0.408996	0.416936	B4	NA	0.800001	0.766056	0.0339445
cg01459052	3	47016537	7.66e-08	0.000108564	0.835677	29.8529	0.409016	0.416956	B4	CCDC12	0.274691	0.260388	0.0143034
cg04248312	19	17393744	7.69e-08	0.000108794	0.182169	29.8446	0.40902	0.41696	B4	ANKLE1	0.173361	0.142748	0.0306129
cg11889371	2	6966398	7.83e-08	0.000109803	0.448932	29.8063	0.409036	0.416977	B4	NA	0.71499	0.707711	0.00727828
cg12439472	13	43565399	7.79e-08	0.000109803	-0.110216	29.8167	0.409032	0.416972	B4	EPSTI1	0.521456	0.624538	-0.103082
cg20808080	2	6962835	7.81e-08	0.000109803	0.400615	29.8129	0.409034	0.416974	B4	NA	0.899261	0.899857	-0.000596145
cg24533189	1	209925718	7.83e-08	0.000109803	0.247421	29.8067	0.409036	0.416976	B4	NA	0.627357	0.595363	0.031994
cg27111395	13	99922864	7.79e-08	0.000109803	0.468405	29.8186	0.409031	0.416971	B4	MIR548AN;UBAC2	0.534036	0.506409	0.0276277
cg04582281	6	170670086	7.87e-08	0.000110114	0.356339	29.7966	0.409041	0.416981	B4	FAM120B	0.898312	0.880657	0.0176558
cg18217136	20	36157651	8.04e-08	0.000112324	0.58658	29.7517	0.40906	0.417	B4	BLCAP	0.712546	0.694971	0.0175748
cg02589986	2	7027871	8.07e-08	0.000112562	0.406183	29.7435	0.409063	0.417004	B4	RSAD2	0.715821	0.69156	0.0242612
cg19647073	15	52312705	8.1e-08	0.000112756	-0.346229	29.7361	0.409066	0.417007	B4	MAPK6	0.0833899	0.0933175	-0.00992759
cg01190300	12	93335177	8.12e-08	0.000112789	-0.574299	29.7317	0.409068	0.417009	B4	NA	0.534145	0.545547	-0.0114018
cg06108549	3	15382789	8.2e-08	0.000113707	-0.523557	29.7112	0.409077	0.417018	B4	SH3BP5	0.807223	0.823948	-0.0167242
cg20226460	18	60867251	8.38e-08	0.000115979	0.459791	29.6666	0.409096	0.417038	B4	BCL2	0.137101	0.126715	0.0103858
cg25800166	12	113375896	8.44e-08	0.000116655	-0.369063	29.6508	0.409103	0.417044	B4	OAS3	0.560228	0.58569	-0.0254615
cg22242402	8	30273472	8.5e-08	0.000117265	-0.1296	29.6362	0.409109	0.417051	B4	RBPMS	0.738718	0.789335	-0.0506175
cg08036899	14	94577218	8.53e-08	0.000117433	-0.424228	29.6295	0.409112	0.417054	B4	IFI27	0.911046	0.918083	-0.00703666
cg05873271	1	36352279	8.65e-08	0.000118775	0.879747	29.6018	0.409124	0.417066	B4	AGO1	0.265361	0.254057	0.0113045
cg11872583	3	43419926	8.66e-08	0.000118775	0.501268	29.5985	0.409125	0.417067	B4	ANO10	0.816035	0.807871	0.00816363
cg24153077_BC21	19	12940003	8.71e-08	0.000119157	0.517469	29.5881	0.40913	0.417072	C0	CALR	0.250412	0.234201	0.0162117
cg01995927	1	24257839	8.76e-08	0.0001197	0.330891	29.575	0.409135	0.417078	B4	NA	0.566949	0.550053	0.016896
cg17782974	10	104406990	8.85e-08	0.000120644	0.272174	29.555	0.409144	0.417086	B4	TRIM8	0.442052	0.41187	0.0301823
cg01361579	9	38039369	8.95e-08	0.000121835	0.453143	29.5311	0.409154	0.417097	B4	SHB	0.440275	0.398672	0.0416034
cg05036929	3	52445716	9.07e-08	0.00012327	0.545556	29.5026	0.409166	0.417109	B4	PHF7	0.486664	0.450329	0.0363344
cg07313882	17	76121348	9.09e-08	0.00012327	0.548899	29.4994	0.409168	0.417111	B4	TMC6	0.357202	0.34139	0.0158125
cg07422042	22	20194554	9.14e-08	0.000123746	0.340139	29.4878	0.409173	0.417116	B4	LOC150197	0.377236	0.35277	0.0244664
cg03887528	2	231090531	9.16e-08	0.000123859	-0.385936	29.4822	0.409175	0.417118	B4	SP140	0.380028	0.413693	-0.0336651
cg00777268	3	23872882	9.23e-08	0.000124247	-0.482024	29.4683	0.409181	0.417124	B4	UBE2E1	0.929712	0.940402	-0.0106909
cg04389574	8	131364660	9.22e-08	0.000124247	0.50335	29.4684	0.409181	0.417124	B4	ASAP1	0.376987	0.33939	0.0375972
cg19867991	19	13051573	9.38e-08	0.000126169	0.64285	29.433	0.409196	0.41714	B4	CALR	0.300964	0.277834	0.0231295
cg03663120	7	2284600	9.6e-08	0.00012889	0.194086	29.3853	0.409217	0.41716	B4	NUDT1	0.952665	0.938338	0.0143276
cg04218962	18	56246837	9.66e-08	0.000129227	-0.361682	29.3726	0.409222	0.417166	B4	ALPK2	0.830668	0.855704	-0.0250363
cg08016417	4	153588259	9.65e-08	0.000129227	0.35113	29.3759	0.409221	0.417165	B4	TMEM154	0.613591	0.571574	0.0420171
cg16995606	13	108920808	9.71e-08	0.00012959	0.217232	29.3631	0.409226	0.41717	B4	TNFSF13B	0.86195	0.827015	0.0349353
cg22737154	2	64631614	9.78e-08	0.00013027	-0.396438	29.3487	0.409232	0.417176	B4	NA	0.382287	0.395976	-0.013689
cg06834427	2	131552386	9.87e-08	0.000131325	-0.529268	29.3284	0.409241	0.417185	B4	NA	0.923005	0.929165	-0.00616006
cg03492094	9	91994786	1.01e-07	0.000133211	0.506753	29.2881	0.409258	0.417203	B4	SEMA4D	0.703067	0.684982	0.0180852
cg10470144	9	95029322	1.01e-07	0.000133211	0.339701	29.2913	0.409257	0.417201	B4	IARS	0.803401	0.77774	0.0256609
cg17571286	1	108613442	1e-07	0.000133211	0.347718	29.2927	0.409256	0.417201	B4	NA	0.945037	0.938344	0.00669294
cg00094412	6	29592854	1.02e-07	0.000134816	-0.367047	29.2598	0.40927	0.417215	B4	GABBR1	0.527668	0.551473	-0.0238052
cg15633603	2	190399258	1.02e-07	0.000134855	0.323363	29.2556	0.409272	0.417217	B4	NA	0.928617	0.918937	0.00968057
cg03083216	5	82453147	1.05e-07	0.000137411	0.343775	29.2077	0.409293	0.417238	B4	XRCC4	0.92455	0.916057	0.00849214
cg14011327	4	99584961	1.05e-07	0.000137411	0.364686	29.2113	0.409291	0.417236	B4	NA	0.121155	0.105352	0.015803
cg26146843	6	167096688	1.05e-07	0.000137411	-0.793347	29.2061	0.409294	0.417239	B4	RPS6KA2	0.944237	0.947335	-0.00309818
cg23213327	2	7016509	1.05e-07	0.000138072	-0.293439	29.1926	0.409299	0.417245	B4	RSAD2	0.420024	0.435137	-0.0151129
cg12769232	17	27915360	1.06e-07	0.000138201	-0.686723	29.1871	0.409302	0.417247	B4	GIT1	0.233501	0.249043	-0.015542
cg13740045	1	110457411	1.07e-07	0.000139737	-0.721395	29.1551	0.409315	0.417261	B4	CSF1	0.584956	0.592819	-0.00786324
cg14141458	2	46770817	1.07e-07	0.000139737	-0.682602	29.1549	0.409316	0.417261	B4	RHOQ	0.192853	0.190038	0.00281455
cg20048529	7	98740022	1.07e-07	0.000139737	0.498597	29.1536	0.409316	0.417262	B4	SMURF1	0.170559	0.151572	0.0189867
cg07220203	5	176747268	1.08e-07	0.000140135	0.527554	29.1442	0.40932	0.417266	B4	NA	0.589784	0.559069	0.0307153
cg05972523	5	25092476	1.08e-07	0.000140227	-0.378476	29.1393	0.409322	0.417268	B4	NA	0.875456	0.895002	-0.0195461
cg09920938	11	67273812	1.09e-07	0.000141476	0.529898	29.1175	0.409332	0.417277	B4	PITPNM1	0.21255	0.202462	0.0100884
cg22388683	5	169763426	1.1e-07	0.000141694	0.457318	29.1108	0.409334	0.41728	B4	NA	0.228091	0.203492	0.0245992
cg13895329	19	46527458	1.11e-07	0.000143728	0.320163	29.0779	0.409349	0.417295	B4	PGLYRP1	0.854539	0.830745	0.0237944
cg02335993	11	132456520	1.12e-07	0.000143932	-0.109866	29.0714	0.409351	0.417298	B4	OPCML	0.757793	0.840633	-0.0828403
cg06542473	1	239968553	1.12e-07	0.000144403	-0.483572	29.0612	0.409356	0.417302	B4	CHRM3	0.481558	0.48843	-0.00687206
cg05660634	15	38965109	1.14e-07	0.000146217	0.293927	29.025	0.409371	0.417318	B4	NA	0.489893	0.445121	0.0447721
cg11643402	7	100267838	1.14e-07	0.000146217	0.454297	29.025	0.409371	0.417318	B4	NA	0.642623	0.614536	0.0280878
cg12074299	17	3741782	1.14e-07	0.000146217	0.447346	29.0301	0.409369	0.417316	B4	C17orf85	0.594881	0.565442	0.0294393
cg17615052	4	12117897	1.15e-07	0.000146222	0.28564	29.0214	0.409373	0.41732	B4	NA	0.64165	0.597543	0.0441073
cg07730886	2	191879796	1.16e-07	0.000147637	-0.521371	28.9981	0.409383	0.41733	B4	STAT1	0.845514	0.859589	-0.0140753
cg21271099	16	27503739	1.17e-07	0.000149192	-0.328324	28.973	0.409394	0.417341	B4	GTF3C1	0.886558	0.902632	-0.0160741
cg08924256	8	107672853	1.18e-07	0.000149292	0.444869	28.9681	0.409396	0.417343	B4	OXR1	0.943671	0.936766	0.00690536
cg13280734	11	57252275	1.19e-07	0.000150366	0.772801	28.9499	0.409403	0.417351	B4	SLC43A1	0.357726	0.329033	0.0286929
cg17897533	19	10694670	1.2e-07	0.000151433	0.52803	28.9319	0.409411	0.417359	B4	AP1M2	0.817092	0.801163	0.0159285
cg23463236	6	35267370	1.21e-07	0.000152799	0.532579	28.9099	0.409421	0.417368	B4	DEF6	0.445917	0.421329	0.0245878
cg10652393	15	27112430	1.23e-07	0.000154641	0.184096	28.8818	0.409433	0.417381	B4	GABRA5	0.0727469	0.0510386	0.0217083
cg02187259	2	16804452	1.24e-07	0.000155636	0.259849	28.8604	0.409442	0.41739	B4	FAM49A	0.588999	0.529231	0.0597683
cg07844255	21	32556964	1.24e-07	0.000155636	0.293401	28.8583	0.409443	0.417391	B4	TIAM1	0.092012	0.0789554	0.0130566
cg11123381	7	36554614	1.24e-07	0.000155636	-0.277529	28.863	0.409441	0.417389	B4	AOAH	0.93451	0.944597	-0.0100868
cg12065366	3	238618	1.25e-07	0.000156896	0.171453	28.8382	0.409451	0.4174	B4	CHL1	0.0956086	0.0672122	0.0283964
cg11558387	1	118139009	1.26e-07	0.000156953	0.252522	28.8292	0.409455	0.417404	B4	NA	0.880737	0.857504	0.0232329
cg18298815	1	161519989	1.26e-07	0.000156953	-0.506685	28.8272	0.409456	0.417404	B4	FCGR3A	0.500082	0.520176	-0.0200936
cg27271532	11	612762	1.26e-07	0.000156953	-0.651013	28.833	0.409454	0.417402	B4	IRF7	0.711153	0.723596	-0.0124435
cg25564482	18	10414962	1.29e-07	0.000160243	-0.469316	28.7811	0.409476	0.417425	B4	LINC01254	0.806291	0.824001	-0.0177106
cg26057699	22	40833477	1.3e-07	0.000161906	0.437428	28.7565	0.409486	0.417435	B4	MKL1	0.675364	0.646812	0.0285524
cg10334035	20	47429392	1.32e-07	0.000163238	0.319237	28.7362	0.409495	0.417444	B4	PREX1	0.873449	0.863628	0.00982147
cg19939094	11	16813453	1.33e-07	0.000165113	-0.663029	28.7086	0.409507	0.417456	B4	PLEKHA7	0.217412	0.207251	0.0101607
cg22079269	2	240282232	1.34e-07	0.000165113	0.338039	28.706	0.409508	0.417458	B4	HDAC4	0.814859	0.804067	0.010792
cg22777932	14	22918953	1.36e-07	0.000168389	-0.256794	28.6621	0.409527	0.417477	B4	NA	0.940947	0.953324	-0.0123772
cg17305949	8	142114968	1.37e-07	0.000168661	-0.349655	28.6555	0.40953	0.41748	B4	NA	0.0733842	0.080327	-0.00694284
cg00968616	17	55942898	1.37e-07	0.000168857	-0.473141	28.6497	0.409532	0.417482	B4	CUEDC1	0.423212	0.444347	-0.021136
cg24153078_TC21	19	12940057	1.38e-07	0.000169302	0.515884	28.6376	0.409538	0.417488	C0	CALR	0.313107	0.293341	0.0197656
cg24153152_TO21	19	12943497	1.38e-07	0.000169302	0.59697	28.6408	0.409536	0.417486	C0	CALR	0.526687	0.500874	0.0258129
cg14185504	6	110094128	1.39e-07	0.000169651	-0.477363	28.63	0.409541	0.417491	B4	FIG4	0.601554	0.614319	-0.0127655
cg19553615	15	91208523	1.39e-07	0.000170168	0.231504	28.6204	0.409545	0.417495	B4	CRTC3-AS1	0.297428	0.268104	0.0293242
cg21209356	22	37319042	1.41e-07	0.000172563	0.280797	28.5883	0.409559	0.417509	B4	CSF2RB	0.907404	0.892257	0.015147
cg16748661	5	148224214	1.44e-07	0.000174817	-0.345428	28.5583	0.409572	0.417522	B4	NA	0.92621	0.941886	-0.0156759
cg10970124	6	31634602	1.44e-07	0.00017514	0.628055	28.5511	0.409575	0.417525	B4	BAT4;CSNK2B	0.199313	0.192607	0.00670611
cg10881887	1	169580242	1.45e-07	0.000176245	-0.61977	28.5349	0.409582	0.417532	B4	SELP	0.325572	0.312305	0.0132664
cg07966196	11	10924478	1.48e-07	0.000179442	0.284677	28.4946	0.409599	0.41755	B4	NA	0.812516	0.793101	0.0194147
cg09664445	17	2612406	1.49e-07	0.000179729	0.557897	28.4809	0.409605	0.417556	B4	KIAA0664	0.592339	0.574201	0.0181379
cg10656756	2	7889419	1.49e-07	0.000179729	-0.244555	28.4792	0.409606	0.417557	B4	NA	0.802523	0.845592	-0.0430695
cg13228133	19	4088319	1.49e-07	0.000179729	0.619347	28.4866	0.409602	0.417554	B4	NA	0.522754	0.501082	0.0216722
cg19892963	22	39111285	1.49e-07	0.000179729	0.550398	28.4781	0.409606	0.417557	B4	GTPBP1	0.722475	0.704239	0.0182352
cg04392554	22	46685472	1.51e-07	0.000182145	-0.154875	28.4474	0.409619	0.417571	B4	TTC38	0.864046	0.904227	-0.0401808
cg21912872	12	68055270	1.52e-07	0.000182887	0.433739	28.4357	0.409624	0.417576	B4	DYRK2	0.635832	0.601205	0.0346266
cg07921503	7	2445843	1.53e-07	0.000183467	-0.545373	28.4259	0.409629	0.41758	B4	CHST12	0.103238	0.113265	-0.0100267
cg22858630	1	47060645	1.54e-07	0.000184473	0.381532	28.4114	0.409635	0.417587	B4	MKNK1	0.81038	0.782333	0.0280469
cg02988397_BC21	15	44715449	1.55e-07	0.000185569	-0.301218	28.396	0.409641	0.417593	C0	B2M	0.721221	0.771868	-0.0506468
cg02642150	19	33752716	1.56e-07	0.000186014	-0.361949	28.3878	0.409645	0.417597	B4	NA	0.229784	0.2427	-0.0129155
cg10581989	16	11964386	1.58e-07	0.000188176	0.341609	28.3608	0.409657	0.417609	B4	GSPT1	0.57359	0.541284	0.032306
cg25996688	14	21550211	1.6e-07	0.000190696	-0.226408	28.3302	0.40967	0.417622	B4	FLJ10357	0.947787	0.966103	-0.0183164
cg19644850	11	62571803	1.62e-07	0.000192334	0.563963	28.3094	0.409679	0.417631	B4	NXF1	0.470667	0.45611	0.0145576
cg00212988	10	95326311	1.63e-07	0.00019251	0.24159	28.301	0.409682	0.417635	B4	GPR120	0.053041	0.0412201	0.0118209
cg17334945	2	131126377	1.63e-07	0.00019251	0.243946	28.3022	0.409682	0.417634	B4	PTPN18	0.892849	0.872882	0.0199664
cg25693597	17	79817271	1.63e-07	0.000193029	0.348769	28.2922	0.409686	0.417639	B4	P4HB	0.629071	0.597675	0.0313958
cg06418837	1	211647456	1.64e-07	0.000193744	0.342329	28.2782	0.409692	0.417645	B4	NA	0.905959	0.893649	0.0123105
cg08949269	20	31443298	1.64e-07	0.000193744	0.396728	28.2784	0.409692	0.417645	B4	NA	0.60169	0.570884	0.0308062
cg01901579	14	95615731	1.65e-07	0.000194108	0.351995	28.2711	0.409695	0.417648	B4	DICER1	0.878814	0.860597	0.0182164
cg07965650	1	28469927	1.66e-07	0.000194448	0.54627	28.2643	0.409698	0.417651	B4	NA	0.503301	0.475421	0.0278803
cg12607838	6	36237300	1.68e-07	0.000196735	0.409218	28.2371	0.40971	0.417663	B4	PNPLA1	0.751074	0.724621	0.0264529
cg15118447	6	159220343	1.69e-07	0.000198332	0.138351	28.2173	0.409718	0.417672	B4	EZR	0.866572	0.818957	0.047615
cg08574671	3	50338171	1.71e-07	0.000200284	0.585609	28.194	0.409728	0.417682	B4	HYAL3;HYAL1;NAT6	0.630567	0.610548	0.0200187
cg00723424	22	44526144	1.75e-07	0.000203999	0.231041	28.1498	0.409747	0.417701	B4	PARVB	0.806515	0.773369	0.0331462
cg22346073	2	122402890	1.75e-07	0.000203999	0.328415	28.1504	0.409747	0.417701	B4	CLASP1	0.447002	0.400764	0.0462378
cg06303168	12	56322959	1.77e-07	0.000205169	0.446644	28.1317	0.409755	0.417709	B4	WIBG	0.521104	0.51538	0.005724
cg18469029	7	11578661	1.77e-07	0.000205169	-0.502743	28.1325	0.409755	0.417709	B4	THSD7A	0.900294	0.913946	-0.0136517
cg11276172	10	106093694	1.77e-07	0.00020537	0.395239	28.1266	0.409757	0.417711	B4	ITPRIP	0.825435	0.80826	0.0171756
cg02979839	5	176957063	1.79e-07	0.000207445	0.394959	28.1017	0.409768	0.417722	B4	FAM193B	0.821024	0.80515	0.0158743
cg03722322	2	42952939	1.79e-07	0.000207445	0.499273	28.0989	0.409769	0.417724	B4	MTA3	0.656047	0.631864	0.0241832
cg27158367	2	6980719	1.8e-07	0.000207445	0.411206	28.0964	0.40977	0.417725	B4	CMPK2;NRIR	0.919012	0.915927	0.00308524
cg05853552	15	52427175	1.81e-07	0.000207833	0.374304	28.0863	0.409775	0.417729	B4	GNB5	0.871767	0.854668	0.0170992
cg12629189	3	56896628	1.8e-07	0.000207833	-0.331097	28.0874	0.409774	0.417729	B4	ARHGEF3	0.884982	0.908319	-0.0233369
cg02385309	22	38609371	1.83e-07	0.000209889	0.350497	28.0629	0.409785	0.417739	B4	MAFF	0.570743	0.534123	0.0366199
cg14579056	13	97931273	1.87e-07	0.000214363	0.18851	28.0165	0.409805	0.41776	B4	MBNL2	0.860111	0.817393	0.0427185
cg01741041	7	5567862	1.88e-07	0.00021493	0.383178	28.0024	0.409811	0.417766	B4	ACTB	0.448818	0.430613	0.0182049
cg05449373	11	118095405	1.88e-07	0.00021493	0.287017	28.0062	0.409809	0.417764	B4	AMICA1	0.146352	0.119694	0.0266575
cg13876756	5	173360041	1.88e-07	0.00021493	0.213782	28.0017	0.409811	0.417766	B4	CPEB4	0.838453	0.801589	0.0368637
cg07328664	2	233125062	1.92e-07	0.000218123	-0.425591	27.9652	0.409827	0.417782	B4	DIS3L2	0.808447	0.822398	-0.013951
cg14141481	3	184357849	1.91e-07	0.000218123	-0.449788	27.9669	0.409826	0.417782	B4	NA	0.848158	0.868436	-0.0202785
cg12940438	7	138754532	1.93e-07	0.00021938	0.506596	27.9503	0.409833	0.417789	B4	ZC3HAV1	0.62229	0.601181	0.0211092
cg02329670	17	6921400	1.94e-07	0.000220284	-0.569282	27.9388	0.409838	0.417794	B4	MIR195;MIR497	0.444829	0.46468	-0.0198512
cg26617682	17	55807838	1.96e-07	0.000222707	-0.761738	27.9132	0.409849	0.417805	B4	NA	0.644926	0.67125	-0.0263235
cg10884018	3	157019556	1.98e-07	0.000223759	-0.370399	27.9004	0.409855	0.417811	B4	VEPH1	0.53694	0.561272	-0.0243323
cg06633413	4	152913773	2e-07	0.000225416	-0.311107	27.8791	0.409864	0.41782	B4	NA	0.867013	0.885939	-0.018926
cg21115342	13	101075760	2e-07	0.000225416	-0.342818	27.8804	0.409863	0.41782	B4	PCCA	0.406882	0.417409	-0.010527
cg21974675	4	100737489	2.03e-07	0.00022825	0.958004	27.8504	0.409876	0.417833	B4	DAPP1	0.303816	0.281482	0.022334
cg06548673	15	45473947	2.05e-07	0.000230216	-0.13695	27.8236	0.409888	0.417844	B4	SHF	0.617467	0.669897	-0.0524291
cg07300815	19	16528926	2.05e-07	0.000230216	0.399876	27.8256	0.409887	0.417844	B4	EPS15L1	0.813288	0.793504	0.019784
cg12172163	13	113825954	2.05e-07	0.000230216	0.501221	27.827	0.409886	0.417843	B4	PROZ	0.801023	0.785395	0.0156274
cg20182202	22	24550935	2.06e-07	0.000231144	0.480022	27.8123	0.409893	0.417849	B4	CABIN1	0.782548	0.762371	0.0201769
cg12215483	1	92342022	2.07e-07	0.000231164	-0.400234	27.8091	0.409894	0.417851	B4	TGFBR3	0.776597	0.814657	-0.0380603
cg14314770	13	30728185	2.09e-07	0.000234	-0.237844	27.781	0.409906	0.417863	B4	NA	0.765651	0.805134	-0.0394827
cg08758993	17	63150906	2.1e-07	0.000234423	0.166082	27.7743	0.409909	0.417866	B4	RGS9	0.543386	0.467594	0.0757926
cg15843567	10	26223206	2.11e-07	0.000234475	0.14028	27.7708	0.40991	0.417868	B4	MYO3A	0.110232	0.0692423	0.0409894
cg24843003	19	1409547	2.12e-07	0.000235225	0.477321	27.7612	0.409915	0.417872	B4	DAZAP1	0.599025	0.578328	0.0206973
cg26509250	2	134884342	2.13e-07	0.0002362	0.421094	27.7497	0.40992	0.417877	B4	NA	0.33613	0.300229	0.0359008
cg02625925	19	1976376	2.14e-07	0.000237108	0.566012	27.7369	0.409925	0.417883	B4	CSNK1G2	0.794759	0.779799	0.0149609
cg26771582	16	87415899	2.14e-07	0.000237108	0.274826	27.7357	0.409926	0.417883	B4	FBXO31	0.28213	0.249072	0.0330586
cg00299334	22	43551322	2.17e-07	0.00024045	0.351377	27.704	0.409939	0.417897	B4	TSPO	0.87653	0.859225	0.0173046
cg00969516_TC21	1	78627411	2.19e-07	0.000241987	-0.20144	27.6879	0.409946	0.417904	C0	IFI44L	0.892841	0.915355	-0.0225146
cg08813944	17	71258589	2.21e-07	0.000243585	0.25631	27.6684	0.409955	0.417913	B4	CPSF4L	0.78685	0.752488	0.0343616
cg26521807	13	40360417	2.21e-07	0.000243585	-0.915345	27.669	0.409954	0.417912	B4	COG6	0.304131	0.298665	0.00546596
cg14286908	6	36734551	2.23e-07	0.000244569	0.452147	27.6572	0.409959	0.417918	B4	CPNE5	0.52744	0.496822	0.0306182
cg03191813	9	37509250	2.25e-07	0.000246812	0.326686	27.6325	0.40997	0.417928	B4	NA	0.873043	0.852788	0.0202547
cg19693282	17	6882332	2.25e-07	0.000246812	-0.848676	27.6324	0.40997	0.417928	B4	NA	0.455619	0.468216	-0.0125974
cg00620464	2	176868389	2.27e-07	0.00024888	0.179003	27.6124	0.409979	0.417937	B4	KIAA1715	0.824436	0.776675	0.047761
cg13253729	22	24032426	2.31e-07	0.00025222	0.546273	27.5791	0.409993	0.417952	B4	LOC91316;RGL4	0.755008	0.740721	0.0142875
cg22566906	12	52399713	2.31e-07	0.00025222	-0.452005	27.5791	0.409993	0.417952	B4	GRASP	0.199058	0.195558	0.00349958
cg02107842	5	66255772	2.32e-07	0.000252692	0.203433	27.5723	0.409996	0.417955	B4	MAST4	0.681888	0.620863	0.0610244
cg26377281	12	4403352	2.33e-07	0.00025402	0.52138	27.5585	0.410002	0.417961	B4	CCND2	0.527627	0.510666	0.0169606
cg08364283	12	120686590	2.34e-07	0.000254304	0.491152	27.5533	0.410004	0.417963	B4	PXN	0.588235	0.572407	0.015828
cg06770878	2	105372265	2.4e-07	0.000260407	-0.347363	27.5017	0.410026	0.417986	B4	NA	0.511367	0.536067	-0.0247007
cg10404730	11	121330348	2.41e-07	0.000261125	0.366273	27.4931	0.41003	0.41799	B4	SORL1	0.529554	0.495779	0.0337749
cg11580702	7	98982421	2.42e-07	0.000261932	0.543395	27.4838	0.410034	0.417994	B4	ARPC1B	0.606537	0.585641	0.0208953
cg00937359	6	86350540	2.45e-07	0.000264548	0.506473	27.4576	0.410045	0.418005	B4	SYNCRIP	0.586914	0.579479	0.00743548
cg22337964	19	17517368	2.45e-07	0.000264548	-0.261748	27.4579	0.410045	0.418005	B4	BISPR;MVB12A;BST2	0.118524	0.135574	-0.0170508
cg13859860	10	51569878	2.46e-07	0.000265464	0.262426	27.4476	0.41005	0.41801	B4	NCOA4	0.894319	0.881328	0.0129908
cg24573587	10	99419639	2.48e-07	0.000266245	-0.844985	27.4386	0.410054	0.418014	B4	PI4K2A	0.32497	0.315337	0.00963276
cg10553154	10	103661271	2.49e-07	0.000267892	-0.334249	27.423	0.41006	0.41802	B4	C10orf76	0.844636	0.871937	-0.0273009
cg02138358	17	56358318	2.52e-07	0.000269945	-0.717477	27.4045	0.410068	0.418029	B4	MPO	0.336337	0.329431	0.00690621
cg26281962	11	45005565	2.56e-07	0.000274174	-0.286987	27.3697	0.410083	0.418044	B4	NA	0.871869	0.900266	-0.0283966
cg00484711	2	42331922	2.59e-07	0.000276475	0.270993	27.3497	0.410092	0.418053	B4	NA	0.451813	0.409257	0.0425552
cg02503303	11	85781719	2.61e-07	0.000278647	0.450046	27.3307	0.4101	0.418061	B4	PICALM	0.715586	0.692367	0.0232199
cg14702231	8	11413234	2.63e-07	0.000280496	0.373357	27.3143	0.410107	0.418068	B4	BLK	0.697198	0.677077	0.0201212
cg17388248	11	34645707	2.64e-07	0.000281545	-0.34771	27.3037	0.410112	0.418073	B4	EHF	0.919006	0.937287	-0.0182812
cg24770782	6	144144818	2.66e-07	0.00028325	-0.327417	27.2885	0.410118	0.41808	B4	PHACTR2	0.407432	0.411536	-0.00410372
cg19546024	3	140291791	2.68e-07	0.00028443	0.21979	27.277	0.410123	0.418085	B4	NA	0.879793	0.866931	0.0128615
cg03508727	1	244531763	2.7e-07	0.000286524	0.539054	27.2591	0.410131	0.418093	B4	C1orf100	0.413286	0.382478	0.0308083
cg25480232	5	179196144	2.71e-07	0.000287238	0.536013	27.2511	0.410134	0.418096	B4	MAML1	0.443373	0.407433	0.0359394
cg26334507	1	16275539	2.74e-07	0.000289482	0.358175	27.2323	0.410143	0.418104	B4	ZBTB17	0.492546	0.461271	0.031275
cg02205391	6	31762409	2.75e-07	0.00028998	0.437654	27.225	0.410146	0.418108	B4	VARS	0.260019	0.244391	0.0156275
cg03874689	17	55801597	2.76e-07	0.00028998	-0.412193	27.218	0.410149	0.418111	B4	NA	0.424512	0.452387	-0.0278755
cg21663658	3	196299219	2.76e-07	0.00028998	0.370961	27.2145	0.41015	0.418112	B4	FBXO45	0.86317	0.848229	0.0149414
cg23464586	10	116447282	2.76e-07	0.00028998	0.270907	27.219	0.410148	0.41811	B4	NA	0.906108	0.886323	0.0197843
cg26696612	22	19333586	2.76e-07	0.00028998	0.401344	27.2151	0.41015	0.418112	B4	HIRA	0.934763	0.926357	0.00840564
cg16953182	2	70343451	2.77e-07	0.000290033	-0.312037	27.2112	0.410152	0.418114	B4	NA	0.912405	0.927028	-0.0146231
cg01495742	1	234700487	2.8e-07	0.000293169	0.213078	27.184	0.410163	0.418126	B4	NA	0.609776	0.567837	0.0419393
cg10752508	3	98313516	2.8e-07	0.000293169	0.392938	27.1835	0.410164	0.418126	B4	CPOX	0.370799	0.317651	0.0531478
cg17766035	2	40506325	2.81e-07	0.000293169	-0.238212	27.1807	0.410165	0.418127	B4	SLC8A1	0.80758	0.831924	-0.0243441
cg06324869	21	22474516	2.83e-07	0.000294572	0.427851	27.1624	0.410173	0.418135	B4	NCAM2	0.886974	0.87478	0.0121937
cg08954779	7	16674072	2.83e-07	0.000294572	-0.327801	27.1638	0.410172	0.418134	B4	ANKMY2	0.901123	0.912423	-0.0112998
cg16468990	16	84930484	2.83e-07	0.000294572	0.342606	27.1638	0.410172	0.418134	B4	CRISPLD2	0.662434	0.629419	0.0330157
cg08794544	11	45825518	2.86e-07	0.000297053	-1.04617	27.1424	0.410181	0.418144	B4	SLC35C1	0.280024	0.275558	0.00446546
cg08451900	1	6094509	2.89e-07	0.000299513	0.631332	27.1227	0.41019	0.418153	B4	KCNAB2	0.487627	0.471127	0.0165001
cg17698922	3	112329157	2.89e-07	0.000299672	0.224343	27.1188	0.410192	0.418154	B4	CCDC80	0.459381	0.402607	0.0567739
cg14750782	17	4119394	2.9e-07	0.000300399	-0.30634	27.111	0.410195	0.418158	B4	ANKFY1	0.905079	0.921483	-0.0164044
cg26756782	16	89922218	2.92e-07	0.000301981	0.253352	27.0974	0.410201	0.418164	B4	SPIRE2	0.817389	0.791968	0.0254214
cg11309659	9	116356058	2.95e-07	0.000303018	-0.574046	27.0792	0.410209	0.418172	B4	RGS3	0.283413	0.288221	-0.00480851
cg12850819	22	22297376	2.95e-07	0.000303018	-0.991347	27.0802	0.410208	0.418171	B4	PPM1F	0.313274	0.309109	0.00416563
cg17781892	4	108764674	2.94e-07	0.000303018	0.334139	27.0844	0.410206	0.418169	B4	SGMS2	0.851298	0.843807	0.00749095
cg25345953	19	52243752	2.95e-07	0.000303018	0.487175	27.0805	0.410208	0.418171	B4	NA	0.462302	0.433125	0.0291762
cg05826859	11	117699868	2.96e-07	0.00030321	-0.516645	27.0751	0.41021	0.418173	B4	FXYD6-FXYD2;FXYD2	0.785824	0.804354	-0.0185306
cg04188234	11	72930456	2.97e-07	0.000304017	0.45119	27.063	0.410216	0.418179	B4	P2RY2	0.662811	0.63134	0.0314718
cg12449916	2	207847811	2.98e-07	0.000304017	0.497608	27.0613	0.410216	0.41818	B4	NA	0.435536	0.400338	0.0351972
cg13562284	11	32110323	2.97e-07	0.000304017	-0.56403	27.0637	0.410215	0.418179	B4	NA	0.489729	0.503126	-0.0133965
cg06177555	16	29678624	2.99e-07	0.000305284	0.412648	27.05	0.410221	0.418185	B4	SPN	0.394979	0.356982	0.0379974
cg00657389	5	114759416	3.01e-07	0.000305598	-0.35314	27.0396	0.410226	0.418189	B4	NA	0.936252	0.94413	-0.00787861
cg08058898	10	80872266	3e-07	0.000305598	0.383083	27.0421	0.410225	0.418188	B4	ZMIZ1	0.827567	0.809493	0.0180741
cg23676369	20	54987020	3e-07	0.000305598	0.400497	27.0425	0.410225	0.418188	B4	CASS4	0.131782	0.113329	0.0184531
cg10693631	7	37417039	3.02e-07	0.000306422	-0.339018	27.0314	0.410229	0.418193	B4	ELMO1	0.867431	0.893408	-0.0259773
cg26783306	19	44183651	3.03e-07	0.000306759	0.281964	27.0263	0.410232	0.418195	B4	NA	0.50687	0.47209	0.0347797
cg14275931	16	15730730	3.03e-07	0.000307088	0.50046	27.0214	0.410234	0.418197	B4	KIAA0430	0.41502	0.401462	0.0135584
cg18448581	18	70534767	3.05e-07	0.000307995	0.127626	27.0126	0.410237	0.418201	B4	NETO1	0.0780079	0.0454686	0.0325393
cg07790294	19	928287	3.05e-07	0.000308057	0.561781	27.0095	0.410239	0.418202	B4	ARID3A	0.589728	0.565159	0.0245682
cg09169633	15	91447749	3.07e-07	0.000309808	0.395625	26.9951	0.410245	0.418209	B4	MAN2A2	0.673817	0.639238	0.0345787
cg02453097	22	38590795	3.09e-07	0.000310865	-0.663107	26.9854	0.410249	0.418213	B4	NA	0.124597	0.13149	-0.00689369
cg04738410	22	40672737	3.12e-07	0.000312735	-0.264615	26.9677	0.410257	0.418221	B4	TNRC6B	0.256478	0.29566	-0.039182
cg24872431	16	85016361	3.11e-07	0.000312735	0.229083	26.9687	0.410256	0.41822	B4	ZDHHC7	0.816473	0.777777	0.0386962
cg15144592	6	15881588	3.15e-07	0.000315634	-0.557976	26.9461	0.410266	0.41823	B4	NA	0.148521	0.148405	0.000115327
cg01844798	13	31317247	3.16e-07	0.000316258	0.252178	26.9393	0.410269	0.418233	B4	ALOX5AP	0.706746	0.664443	0.0423033
cg09269341	14	72988021	3.18e-07	0.0003178	-0.473967	26.9266	0.410275	0.418239	B4	RGS6	0.924042	0.935855	-0.0118131
cg14237301	16	28506477	3.2e-07	0.000319485	0.274023	26.9131	0.41028	0.418245	B4	APOB48R	0.739524	0.705538	0.0339858
cg09764233	10	75003627	3.23e-07	0.000322265	0.5656	26.8913	0.41029	0.418254	B4	DNAJC9	0.436361	0.408656	0.0277042
cg11541108	1	159850438	3.24e-07	0.000322265	-0.405983	26.8899	0.41029	0.418255	B4	CFAP45	0.590761	0.605002	-0.0142419
cg20352371	12	41831595	3.25e-07	0.0003236	-0.109592	26.8788	0.410295	0.41826	B4	PDZRN4	0.721978	0.767887	-0.0459092
cg03306224	5	10352807	3.27e-07	0.000324519	0.280799	26.8676	0.4103	0.418265	B4	2021-03-06	0.397172	0.342597	0.0545755
cg07883886	7	130610344	3.27e-07	0.000324519	0.379223	26.87	0.410299	0.418264	B4	NA	0.506109	0.473902	0.0322069
cg16714237	14	24745117	3.3e-07	0.000326892	0.409077	26.85	0.410308	0.418273	B4	NA	0.804912	0.790154	0.014758
cg21024495	15	70393940	3.31e-07	0.000327926	-0.478662	26.8408	0.410312	0.418277	B4	NA	0.190176	0.187988	0.00218812
cg05022557	1	7364224	3.34e-07	0.000329281	-0.388785	26.827	0.410318	0.418283	B4	CAMTA1	0.573827	0.585732	-0.0119058
cg12748148	2	30549065	3.34e-07	0.000329281	-0.358908	26.8279	0.410317	0.418282	B4	NA	0.860404	0.881706	-0.0213017
cg14455991	X	41582245	3.36e-07	0.000330927	0.250413	26.8141	0.410323	0.418288	B4	GPR82;CASK	0.783406	0.758703	0.0247026
cg13026137	6	31701260	3.37e-07	0.000331596	0.540268	26.8073	0.410326	0.418291	B4	CLIC1	0.433868	0.411549	0.0223193
cg10175561	17	1456341	3.38e-07	0.000332098	-0.308345	26.8016	0.410329	0.418294	B4	PITPNA	0.878929	0.904463	-0.0255349
cg16706324	11	5685914	3.45e-07	0.000338808	0.312968	26.758	0.410347	0.418313	B4	TRIM5;TRIM78P	0.926798	0.919664	0.00713444
cg03842440	12	41831532	3.48e-07	0.000340845	-0.129364	26.743	0.410354	0.41832	B4	PDZRN4	0.605676	0.655759	-0.0500826
cg07027613	12	7260608	3.49e-07	0.000341851	0.334502	26.7344	0.410358	0.418324	B4	LOC283314;C1RL	0.187411	0.161797	0.0256146
cg09385060	4	129835126	3.51e-07	0.000343546	0.367618	26.7216	0.410363	0.418329	B4	SCLT1	0.896016	0.880799	0.0152162
cg02842227	21	22370444	3.54e-07	0.000345462	0.158277	26.7075	0.410369	0.418335	B4	NCAM2	0.0575937	0.0402304	0.0173633
cg13740050	2	65091707	3.55e-07	0.000345462	-0.830802	26.7023	0.410372	0.418338	B4	LOC101927438	0.355518	0.350557	0.00496169
cg15560375	17	55059968	3.54e-07	0.000345462	0.400672	26.7044	0.410371	0.418337	B4	SCPEP1	0.581392	0.549862	0.0315295
cg03741185	19	18201510	3.55e-07	0.000345545	0.370928	26.6991	0.410373	0.418339	B4	IL12RB1	0.593727	0.558179	0.0355477
cg00289496	16	87420944	3.56e-07	0.000345803	0.298471	26.695	0.410375	0.418341	B4	FBXO31	0.798383	0.775005	0.0233786
cg00092123	2	99415612	3.57e-07	0.00034676	0.514996	26.6867	0.410378	0.418345	B4	KIAA1211L	0.688459	0.664953	0.0235063
cg25345365	11	114050114	3.63e-07	0.000351573	0.258943	26.6558	0.410392	0.418358	B4	ZBTB16	0.463551	0.420137	0.0434138
cg11803406	1	87620981	3.66e-07	0.00035381	0.279463	26.6402	0.410398	0.418365	B4	LINC01140	0.629922	0.597548	0.0323732
cg09114559	10	118609302	3.7e-07	0.000357586	0.155931	26.6159	0.410409	0.418376	B4	ENO4	0.0789342	0.0551102	0.023824
cg18569632	1	153366428	3.73e-07	0.000359846	-0.583598	26.6004	0.410416	0.418383	B4	NA	0.431624	0.439074	-0.00745052
cg00582671	1	872235	3.79e-07	0.000365139	0.442534	26.568	0.41043	0.418397	B4	SAMD11	0.781782	0.763545	0.0182368
cg19504061	3	137755698	3.81e-07	0.000366985	0.21383	26.555	0.410435	0.418403	B4	NA	0.405493	0.348086	0.0574069
cg16530324	17	3824599	3.82e-07	0.000367414	0.27868	26.55	0.410437	0.418405	B4	NA	0.943606	0.933306	0.0103001
cg17951817	4	26291227	3.84e-07	0.000368501	0.466958	26.5388	0.410442	0.41841	B4	NA	0.497841	0.470378	0.0274638
cg19588519	10	125817817	3.84e-07	0.000368501	0.494299	26.5393	0.410442	0.418409	B4	NA	0.580841	0.558995	0.0218457
cg22434506	12	6657818	3.87e-07	0.000370992	0.187626	26.5224	0.410449	0.418417	B4	IFFO1	0.944645	0.93363	0.0110156
cg07046885	11	64691615	3.89e-07	0.000371714	-0.353467	26.5158	0.410452	0.41842	B4	PPP2R5B	0.0427652	0.048033	-0.00526778
cg04068159	3	195973977	3.89e-07	0.000372048	-0.771716	26.5114	0.410454	0.418422	B4	PCYT1A	0.327668	0.309074	0.0185941
cg08445914	3	39308216	3.93e-07	0.00037493	-0.315441	26.493	0.410462	0.41843	B4	CX3CR1	0.861082	0.87144	-0.0103579
cg12289926	11	68153810	3.98e-07	0.000378874	-0.189019	26.4681	0.410473	0.418441	B4	LRP5	0.810872	0.846088	-0.0352166
cg16118087	2	242397559	3.98e-07	0.000378874	-0.58918	26.4665	0.410473	0.418442	B4	FARP2	0.722929	0.743822	-0.0208931
cg21126583	7	145813421	3.99e-07	0.000379475	0.179851	26.4607	0.410476	0.418444	B4	CNTNAP2	0.104486	0.0742618	0.030224
cg19745124	10	6133743	4e-07	0.000380067	0.561443	26.4549	0.410478	0.418447	B4	RBM17	0.26462	0.246094	0.0185262
cg00290355	3	150996599	4.01e-07	0.000380196	0.318152	26.4516	0.41048	0.418448	B4	P2RY14;MED12L	0.780387	0.749785	0.0306022
cg06181637	8	27211264	4.05e-07	0.000383082	0.261365	26.4336	0.410488	0.418456	B4	PTK2B	0.819909	0.78954	0.0303682
cg16859755	16	66770061	4.05e-07	0.00038332	0.539835	26.4298	0.410489	0.418458	B4	DYNC1LI2	0.738949	0.722257	0.0166923
cg15223598	1	150588456	4.06e-07	0.000383425	0.265882	26.425	0.410491	0.41846	B4	NA	0.767098	0.755147	0.0119516
cg24392507	10	105001789	4.06e-07	0.000383425	-0.520153	26.4241	0.410492	0.41846	B4	NA	0.372986	0.375207	-0.00222163
cg24678928	4	169240829	4.08e-07	0.000384459	-0.147901	26.416	0.410495	0.418464	B4	DDX60	0.816572	0.853027	-0.0364543
cg05296770	16	4357318	4.1e-07	0.000385766	0.445754	26.4065	0.410499	0.418468	B4	NA	0.278712	0.256547	0.0221655
cg12531702	13	49148364	4.11e-07	0.000385947	-0.496615	26.403	0.410501	0.41847	B4	NA	0.223437	0.236457	-0.0130207
cg21391714	1	160343604	4.2e-07	0.000394284	0.434878	26.3568	0.410521	0.41849	B4	NA	0.556245	0.521869	0.0343753
cg17701509	2	218698922	4.22e-07	0.000395301	-0.456906	26.349	0.410524	0.418493	B4	TNS1	0.629845	0.650778	-0.0209332
cg00814213	17	75135125	4.23e-07	0.000396021	0.233774	26.3428	0.410527	0.418496	B4	SEC14L1	0.446654	0.388012	0.0586424
cg08920210	10	101686811	4.26e-07	0.000398245	-0.762333	26.3288	0.410533	0.418502	B4	NCRNA00093;DNMBP	0.281745	0.283916	-0.00217113
cg17943162	10	111684181	4.3e-07	0.000401128	-0.437757	26.309	0.410542	0.418511	B4	XPNPEP1	0.756222	0.786059	-0.0298371
cg26850469	3	53051694	4.3e-07	0.000401128	0.386442	26.311	0.410541	0.41851	B4	SFMBT1	0.728455	0.700598	0.0278569
cg04983687	16	88558223	4.33e-07	0.000402322	0.121865	26.2964	0.410547	0.418517	B4	ZFPM1	0.926882	0.895023	0.0318592
cg17230356	17	75150033	4.32e-07	0.000402322	0.278078	26.2984	0.410546	0.418516	B4	SEC14L1	0.683348	0.639242	0.0441065
cg27383544	5	55813120	4.33e-07	0.000402322	-0.35772	26.2953	0.410548	0.418517	B4	C5orf67	0.0805163	0.0908106	-0.0102943
cg01550445	11	72929983	4.33e-07	0.000402353	0.352519	26.2927	0.410549	0.418518	B4	P2RY2	0.571301	0.525621	0.0456801
cg25474638	6	159484481	4.35e-07	0.000402974	0.490684	26.287	0.410551	0.418521	B4	NA	0.668043	0.645057	0.0229858
cg23546062	17	8830984	4.36e-07	0.000404025	-0.347338	26.2792	0.410555	0.418524	B4	PIK3R5	0.941332	0.950076	-0.00874438
cg05836908	15	45474074	4.4e-07	0.00040664	-0.324704	26.2635	0.410561	0.418531	B4	SHF	0.335799	0.340776	-0.00497667
cg14172126	9	139608277	4.41e-07	0.000407432	-0.885575	26.257	0.410564	0.418534	B4	FAM69B	0.286136	0.291848	-0.00571222
cg26832211	11	71259251	4.42e-07	0.000408023	-0.19255	26.2515	0.410566	0.418536	B4	KRTAP5-9	0.869876	0.883249	-0.0133727
cg04192168	15	64806741	4.45e-07	0.000410298	0.286272	26.2377	0.410572	0.418543	B4	ZNF609	0.885854	0.873423	0.0124308
cg03732014	21	30676184	4.47e-07	0.000411186	0.558148	26.2308	0.410575	0.418546	B4	BACH1	0.460749	0.436247	0.0245022
cg00935068	2	136826503	4.49e-07	0.000412529	0.556205	26.2216	0.410579	0.41855	B4	NA	0.309147	0.280471	0.0286765
cg20447038	6	36336825	4.5e-07	0.000413576	0.502101	26.2139	0.410583	0.418553	B4	ETV7	0.722191	0.697899	0.0242928
cg04390578	17	56164528	4.54e-07	0.000416717	0.548226	26.196	0.410591	0.418561	B4	DYNLL2	0.76562	0.748797	0.0168221
cg16431791	19	14783092	4.56e-07	0.000417666	0.27579	26.1889	0.410594	0.418564	B4	ADGRE3	0.478182	0.438104	0.0400786
cg01566288	1	43225039	4.59e-07	0.000419577	0.473992	26.1749	0.4106	0.41857	B4	P3H1	0.45048	0.419357	0.0311227
cg06653632	12	129281444	4.6e-07	0.000419577	-0.336946	26.1721	0.410601	0.418571	B4	SLC15A4	0.819568	0.850828	-0.0312601
cg24555816	12	47328682	4.6e-07	0.000419577	0.30908	26.1723	0.410601	0.418571	B4	NA	0.409133	0.378858	0.0302757
cg06394621	10	29236369	4.63e-07	0.000422435	-0.138686	26.1558	0.410608	0.418579	B4	NA	0.798338	0.84032	-0.0419813
cg05565045	10	72100922	4.66e-07	0.00042277	-0.839717	26.1447	0.410613	0.418584	B4	LRRC20	0.2879	0.278352	0.00954795
cg15868078_BC21	11	312152	4.66e-07	0.00042277	-0.331	26.1443	0.410613	0.418584	C0	IFITM1	0.84723	0.874649	-0.0274186
cg21301729	9	7974700	4.66e-07	0.00042277	-0.369506	26.1445	0.410613	0.418584	B4	NA	0.19403	0.187061	0.00696991
cg26540402	10	72358913	4.66e-07	0.00042277	-0.258591	26.1451	0.410613	0.418583	B4	PRF1	0.863724	0.894882	-0.0311578
cg10009284	6	147480438	4.7e-07	0.000425587	0.351153	26.1283	0.41062	0.418591	B4	STXBP5-AS1	0.828852	0.810174	0.0186788
cg01514920	10	91096600	4.71e-07	0.00042636	0.435262	26.1214	0.410623	0.418594	B4	IFIT3	0.936998	0.929923	0.00707419
cg21333217	3	129277321	4.72e-07	0.00042636	-0.183704	26.1197	0.410624	0.418595	B4	PLXND1	0.94029	0.959359	-0.0190695
cg07859439	2	197792757	4.77e-07	0.000430395	0.266286	26.0959	0.410634	0.418605	B4	PGAP1	0.104247	0.089189	0.015058
cg11989056	1	2090849	4.77e-07	0.000430395	0.369551	26.0956	0.410634	0.418605	B4	PRKCZ	0.412586	0.371928	0.0406586
cg07390844	18	72935911	4.78e-07	0.000430465	0.321799	26.0927	0.410635	0.418607	B4	TSHZ1	0.505701	0.476693	0.0290082
cg10124804	4	166282492	4.79e-07	0.000430465	-0.277493	26.0904	0.410636	0.418608	B4	NA	0.593594	0.626467	-0.0328728
cg15108641	10	99263320	4.8e-07	0.000430564	0.398416	26.0826	0.41064	0.418611	B4	UBTD1	0.350042	0.322081	0.027961
cg16534075	12	7522051	4.8e-07	0.000430564	-0.476816	26.0841	0.410639	0.41861	B4	CD163L1	0.467431	0.487595	-0.0201641
cg20935694	19	16252254	4.8e-07	0.000430564	-0.651798	26.0827	0.41064	0.418611	B4	HSH2D	0.232615	0.230074	0.00254119
cg12104982	19	5592815	4.83e-07	0.000432544	0.202698	26.0708	0.410645	0.418616	B4	SAFB2	0.944583	0.927768	0.0168153
cg02137551	9	95791966	4.85e-07	0.000433997	0.355325	26.0615	0.410649	0.41862	B4	FGD3	0.838435	0.822709	0.0157256
cg00691123	3	11632974	4.88e-07	0.000435599	0.401885	26.0516	0.410653	0.418625	B4	VGLL4	0.406937	0.367714	0.0392232
cg22769775	5	150139712	4.88e-07	0.000435746	0.311133	26.0485	0.410654	0.418626	B4	DCTN4	0.885506	0.869807	0.0156987
cg09935388	1	92947588	5.05e-07	0.000449707	0.132686	25.9817	0.410683	0.418656	B4	GFI1	0.816089	0.757699	0.0583904
cg05257429	14	89936184	5.08e-07	0.000452473	0.393896	25.9668	0.41069	0.418662	B4	FOXN3	0.803865	0.784847	0.019018
cg18939666	1	32109151	5.11e-07	0.000454027	0.513733	25.9574	0.410694	0.418666	B4	PEF1	0.537414	0.516088	0.0213257
cg08237401	1	94057789	5.14e-07	0.000455387	-0.234192	25.9445	0.410699	0.418672	B4	BCAR3	0.309909	0.338708	-0.0287988
cg20042331	2	86417205	5.14e-07	0.000455387	0.292587	25.943	0.4107	0.418673	B4	IMMT	0.676141	0.632796	0.0433452
cg23565505	4	79579100	5.15e-07	0.000455387	0.666526	25.9417	0.410701	0.418673	B4	LINC01094	0.288259	0.263746	0.0245135
cg23935522	12	77162317	5.14e-07	0.000455387	0.244541	25.9456	0.410699	0.418671	B4	ZDHHC17	0.76698	0.728446	0.0385337
cg13778723	15	56035463	5.15e-07	0.000455427	0.31913	25.9391	0.410702	0.418674	B4	PRTG	0.0369826	0.0323366	0.00464599
cg24153080_TC21	19	12940220	5.17e-07	0.000456363	0.563642	25.9325	0.410705	0.418677	C0	CALR	0.419932	0.393471	0.0264606
cg09804040	17	80457141	5.19e-07	0.000457508	-0.457086	25.925	0.410708	0.418681	B4	NA	0.454992	0.478535	-0.0235423
cg06696815	4	1284574	5.2e-07	0.000457777	0.522397	25.9214	0.410709	0.418682	B4	MAEA	0.195603	0.184413	0.0111896
cg00182893	6	139861189	5.23e-07	0.000459704	-0.180361	25.9105	0.410714	0.418687	B4	NA	0.527701	0.582217	-0.0545164
cg06053534	17	37174734	5.28e-07	0.00046269	0.593438	25.8909	0.410723	0.418696	B4	NA	0.254186	0.237552	0.0166343
cg12694142	1	28217105	5.28e-07	0.00046269	-0.338778	25.8901	0.410723	0.418696	B4	NA	0.939621	0.94803	-0.00840966
cg14688299	13	30728099	5.28e-07	0.00046269	-0.353544	25.8907	0.410723	0.418696	B4	NA	0.707135	0.736689	-0.0295532
cg11540119	3	47742869	5.3e-07	0.000464384	0.327211	25.8803	0.410727	0.4187	B4	SMARCC1	0.932842	0.922875	0.00996657
cg00916884	16	56666334	5.32e-07	0.000465098	0.14105	25.8732	0.41073	0.418703	B4	MT1M	0.0793751	0.0529391	0.026436
cg17739917	17	38477572	5.33e-07	0.000465098	0.280459	25.8724	0.410731	0.418704	B4	RARA	0.485302	0.449643	0.035659
cg13783174	10	112622757	5.34e-07	0.000465281	0.303774	25.8661	0.410733	0.418707	B4	NA	0.814953	0.793943	0.0210099
cg19222895	16	14020501	5.35e-07	0.000465281	0.314429	25.8646	0.410734	0.418707	B4	ERCC4	0.797184	0.779344	0.0178402
cg23204398	8	126365081	5.34e-07	0.000465281	0.226107	25.8655	0.410734	0.418707	B4	NSMCE2	0.520434	0.478291	0.042143
cg13575216_BC21	21	41443280	5.36e-07	0.00046563	-0.316037	25.8583	0.410737	0.41871	C0	MX1	0.851756	0.863249	-0.0114933
cg14465376	3	81766440	5.36e-07	0.00046563	0.378312	25.859	0.410737	0.41871	B4	GBE1	0.544892	0.507058	0.0378338
cg02049955	11	118045910	5.41e-07	0.000468553	0.662402	25.8409	0.410744	0.418718	B4	SCN2B	0.39992	0.373334	0.0265855
cg19911854	2	9933115	5.41e-07	0.000468553	-0.748189	25.8421	0.410744	0.418717	B4	NA	0.193637	0.192134	0.00150297
cg22984723	22	29514072	5.45e-07	0.000471685	-0.387176	25.8249	0.410751	0.418725	B4	KREMEN1	0.297151	0.304794	-0.0076437
cg04345008	5	138604103	5.47e-07	0.000472927	-0.521263	25.8161	0.410755	0.418729	B4	NA	0.267547	0.273996	-0.00644895
cg24952962	7	140675776	5.48e-07	0.000472927	0.426059	25.8149	0.410756	0.418729	B4	NA	0.830894	0.816486	0.0144078
cg13727066	17	64426938	5.51e-07	0.000474762	-0.2641	25.8047	0.41076	0.418734	B4	PRKCA	0.851189	0.867386	-0.0161975
cg19671311	12	122596763	5.57e-07	0.000478986	0.494442	25.7819	0.41077	0.418744	B4	MLXIP	0.730029	0.71412	0.0159088
cg26137635	19	32912751	5.56e-07	0.000478986	0.444392	25.7838	0.410769	0.418743	B4	DPY19L3	0.506022	0.467058	0.0389634
cg11678426	6	2876999	5.61e-07	0.000482052	-0.302115	25.7666	0.410777	0.418751	B4	SERPINB9P1	0.11659	0.126658	-0.0100687
cg09805196	10	91053513	5.63e-07	0.000482448	-0.214197	25.7603	0.410779	0.418753	B4	NA	0.849893	0.873535	-0.0236426
cg22418084	6	73623666	5.62e-07	0.000482448	0.414582	25.7619	0.410779	0.418753	B4	KCNQ5	0.604089	0.570215	0.0338744
cg19244583	20	32142877	5.65e-07	0.000483555	-0.338661	25.7533	0.410782	0.418756	B4	CBFA2T2	0.150676	0.171959	-0.0212829
cg16759488	3	31709941	5.67e-07	0.000484781	0.283274	25.7458	0.410786	0.41876	B4	OSBPL10	0.624679	0.577703	0.0469761
cg13071068	6	32141257	5.7e-07	0.000487022	0.303708	25.7341	0.410791	0.418765	B4	AGPAT1	0.211808	0.185229	0.0265789
cg13987180	1	168421563	5.72e-07	0.000487948	-0.287852	25.7256	0.410794	0.418769	B4	NA	0.890411	0.915363	-0.0249522
cg16488022	3	105676721	5.72e-07	0.000487948	-0.369764	25.727	0.410794	0.418768	B4	NA	0.905987	0.91619	-0.0102039
cg19420720	17	79816504	5.74e-07	0.00048872	0.350563	25.7201	0.410797	0.418771	B4	P4HB	0.621704	0.59049	0.0312134
cg09242027	3	106139757	5.77e-07	0.000490327	-0.45701	25.7088	0.410802	0.418776	B4	NA	0.942496	0.947731	-0.00523536
cg19225438	14	64915054	5.77e-07	0.000490327	-0.296712	25.709	0.410802	0.418776	B4	MIR548AZ;MTHFD1	0.949604	0.959987	-0.0103827
cg06408466	19	42789928	5.79e-07	0.000491359	-0.985565	25.7022	0.410804	0.418779	B4	CIC	0.325581	0.319815	0.00576654
cg09357175	12	53567662	5.81e-07	0.000491854	0.3368	25.6961	0.410807	0.418782	B4	CSAD	0.859961	0.844268	0.015693
cg15550330	5	78477601	5.81e-07	0.000491854	0.2746	25.6955	0.410807	0.418782	B4	NA	0.906759	0.894795	0.0119638
cg14044809	9	139514238	5.83e-07	0.000492271	-0.608302	25.6892	0.41081	0.418785	B4	NA	0.199545	0.195172	0.00437316
cg16509430	6	16699516	5.82e-07	0.000492271	0.43943	25.6912	0.410809	0.418784	B4	ATXN1	0.480086	0.456562	0.0235237
cg17518195	22	37317872	5.84e-07	0.000492757	0.325989	25.6849	0.410812	0.418787	B4	CSF2RB	0.776289	0.754946	0.0213432
cg04253213	3	38029373	5.88e-07	0.000495481	-0.504727	25.6714	0.410818	0.418793	B4	NA	0.371625	0.362049	0.00957632
cg06712932	12	94672432	5.89e-07	0.00049612	0.176187	25.6665	0.41082	0.418795	B4	PLXNC1	0.737843	0.690318	0.0475247
cg13265789	4	96470584	5.97e-07	0.000501991	0.275009	25.6403	0.410831	0.418806	B4	UNC5C	0.0883208	0.070419	0.0179018
cg01632240	8	42009223	5.98e-07	0.000502727	0.602158	25.635	0.410834	0.418809	B4	AP3M2	0.42409	0.398192	0.0258983
cg05008975	11	118022317	6.03e-07	0.00050572	0.716278	25.6199	0.41084	0.418815	B4	SCN4B	0.689882	0.676994	0.0128887
cg07899272	2	75049872	6.03e-07	0.00050572	-0.452286	25.6183	0.410841	0.418816	B4	NA	0.923363	0.93401	-0.0106472
cg03262246	5	133749006	6.05e-07	0.000505827	0.342541	25.6134	0.410843	0.418818	B4	CDKN2AIPNL	0.824105	0.807991	0.0161136
cg13253439_TC21	6	30646620	6.04e-07	0.000505827	0.311073	25.6155	0.410842	0.418817	C0	ATAT1;C6ORF136	0.863015	0.84423	0.0187856
cg23837109	10	75670435	6.06e-07	0.000506159	-0.369589	25.6098	0.410845	0.41882	B4	C10orf55;PLAU	0.280137	0.275143	0.00499413
cg07901199	2	242139830	6.06e-07	0.0005062	0.236542	25.6074	0.410846	0.418821	B4	ANO7	0.692309	0.650598	0.0417114
cg14595557	2	7006786	6.08e-07	0.000506217	-0.411159	25.6028	0.410848	0.418823	B4	CMPK2	0.389617	0.394776	-0.00515949
cg25739715	22	30663881	6.08e-07	0.000506217	-0.394058	25.6035	0.410847	0.418823	B4	OSM	0.105356	0.115656	-0.0103
cg19379599	21	39600322	6.09e-07	0.00050632	-0.2711	25.6001	0.410849	0.418824	B4	NA	0.410762	0.429236	-0.0184735
cg02265089	16	53986840	6.1e-07	0.000506718	-0.233663	25.5963	0.41085	0.418826	B4	FTO	0.833782	0.845584	-0.0118014
cg23975810	13	23966201	6.17e-07	0.000512265	-0.396529	25.5718	0.410861	0.418837	B4	SACS	0.853029	0.867843	-0.0148133
cg02003167	1	59362447	6.21e-07	0.000515162	-0.498515	25.5581	0.410867	0.418843	B4	LINC01135	0.133873	0.1345	-0.000627164
cg15616183	14	56054380	6.24e-07	0.000516489	0.37554	25.5506	0.41087	0.418846	B4	KTN1	0.736609	0.707405	0.0292045
cg06053959	17	1617291	6.25e-07	0.000516915	-0.742845	25.5447	0.410873	0.418849	B4	MIR22;C17orf91	0.32403	0.315701	0.00832902
cg22367835	22	23006387	6.25e-07	0.000516915	-0.338468	25.5445	0.410873	0.418849	B4	NA	0.906689	0.918408	-0.0117189
cg15222124	4	78067593	6.27e-07	0.000517388	0.335153	25.5404	0.410875	0.418851	B4	NA	0.544133	0.499016	0.0451165
cg04574358	6	43349415	6.31e-07	0.000519495	0.649165	25.5276	0.41088	0.418856	B4	NA	0.477718	0.450979	0.0267397
cg21159422	3	183256275	6.3e-07	0.000519495	0.30989	25.5296	0.410879	0.418855	B4	KLHL6	0.860411	0.83474	0.0256714
cg16789703	2	103625424	6.32e-07	0.000520321	-0.388271	25.5222	0.410883	0.418859	B4	NA	0.801488	0.83205	-0.0305626
cg11407363	18	19988293	6.34e-07	0.00052116	-0.314197	25.5167	0.410885	0.418861	B4	NA	0.866659	0.888001	-0.0213422
cg08222192	1	65348569	6.36e-07	0.000521385	-0.277395	25.5091	0.410888	0.418864	B4	JAK1	0.920729	0.938291	-0.0175617
cg09468832	21	45199094	6.35e-07	0.000521385	0.401491	25.5131	0.410887	0.418863	B4	NA	0.197285	0.179682	0.0176031
cg10893656	7	157367871	6.36e-07	0.000521385	-0.232558	25.51	0.410888	0.418864	B4	MIR153-2;PTPRN2	0.651312	0.683085	-0.0317723
cg08799032	2	46229638	6.38e-07	0.000521849	0.268073	25.5051	0.41089	0.418866	B4	PRKCE	0.609491	0.570004	0.0394875
cg23815306	5	891843	6.4e-07	0.0005235	0.608833	25.4964	0.410894	0.41887	B4	TRIP13;BRD9	0.45717	0.434581	0.0225886
cg09606941	2	190445880	6.42e-07	0.000523649	0.198698	25.4922	0.410896	0.418872	B4	SLC40A1	0.0338256	0.0248977	0.00892785
cg13466180	19	13054470	6.42e-07	0.000523649	0.291139	25.4914	0.410896	0.418872	B4	CALR	0.642897	0.602536	0.0403611
cg00683922	1	207242569	6.46e-07	0.000526597	0.210917	25.4778	0.410902	0.418878	B4	PFKFB2	0.559579	0.495568	0.0640115
cg01597112	12	46759825	6.49e-07	0.000528518	0.291056	25.4682	0.410906	0.418883	B4	SLC38A2	0.433806	0.389369	0.0444363
cg21877182	15	38903252	6.53e-07	0.000530696	-0.341522	25.4576	0.410911	0.418887	B4	NA	0.843341	0.873035	-0.029694
cg00605470	11	1776688	6.62e-07	0.000536923	-0.642321	25.4295	0.410923	0.4189	B4	CTSD	0.472273	0.480154	-0.00788083
cg27660188	2	6974821	6.62e-07	0.000536923	0.532165	25.4303	0.410922	0.418899	B4	NRIR	0.940236	0.936875	0.0033602
cg00978018	4	8473819	6.64e-07	0.000538336	0.305595	25.4219	0.410926	0.418903	B4	TRMT44	0.868949	0.852979	0.0159697
cg05480110	3	195534854	6.65e-07	0.000538607	-0.192694	25.4187	0.410927	0.418904	B4	MUC4	0.899833	0.920448	-0.0206148
cg00646179	14	75620233	6.69e-07	0.000541133	0.320614	25.407	0.410933	0.41891	B4	TMED10	0.712221	0.672817	0.0394036
cg04503500	11	77158423	6.71e-07	0.000541656	0.312826	25.4006	0.410935	0.418912	B4	PAK1	0.88591	0.865926	0.0199846
cg19944138	7	133335445	6.71e-07	0.000541656	0.262434	25.4012	0.410935	0.418912	B4	EXOC4	0.760598	0.729034	0.0315641
cg24035363	17	34906848	6.73e-07	0.000542416	0.315117	25.3956	0.410937	0.418915	B4	GGNBP2	0.516813	0.501334	0.015478
cg05583334	5	107382854	6.74e-07	0.000542532	-0.338264	25.393	0.410939	0.418916	B4	FBXL17	0.913203	0.922438	-0.00923407
cg24085502	11	119066850	6.77e-07	0.000544437	-0.3633	25.3837	0.410943	0.41892	B4	CCDC153	0.893953	0.909267	-0.0153139
cg01057898	22	19706868	6.81e-07	0.000545765	-0.652421	25.3722	0.410948	0.418925	B4	SEPT5;SEPT5-GP1BB	0.352517	0.361503	-0.00898622
cg07320252	1	235068943	6.8e-07	0.000545765	0.251427	25.3752	0.410946	0.418924	B4	NA	0.925473	0.913308	0.0121654
cg09571369	3	150996563	6.8e-07	0.000545765	0.349859	25.3742	0.410947	0.418924	B4	P2RY14;MED12L	0.321205	0.285574	0.0356315
cg25758699	3	186257301	6.87e-07	0.000550489	0.314093	25.3525	0.410956	0.418934	B4	CRYGS	0.708946	0.670698	0.038248
cg03368318	4	86744925	6.9e-07	0.000551759	-0.146856	25.3456	0.410959	0.418937	B4	ARHGAP24	0.695347	0.748491	-0.0531441
cg23078782	22	29516651	6.95e-07	0.000555705	-0.173326	25.329	0.410966	0.418944	B4	KREMEN1	0.826942	0.855767	-0.0288256
cg26215571	1	231860964	6.97e-07	0.000556355	-0.384486	25.3244	0.410968	0.418946	B4	DISC1;TSNAX-DISC1	0.832397	0.853848	-0.0214508
cg06304817	15	81588069	7e-07	0.00055848	0.26118	25.3145	0.410973	0.418951	B4	IL16	0.177207	0.143794	0.0334123
cg08704974	4	169231356	7.03e-07	0.000559746	0.357609	25.3077	0.410976	0.418953	B4	DDX60	0.945179	0.938209	0.00696989
cg18431149	13	29232079	7.06e-07	0.000561742	0.330051	25.2983	0.41098	0.418958	B4	POMP	0.825575	0.807748	0.0178277
cg25058654	16	84118790	7.09e-07	0.0005633	0.789273	25.2906	0.410983	0.418961	B4	MBTPS1	0.452486	0.439196	0.0132904
cg04307083	4	57521138	7.11e-07	0.000564656	-0.437723	25.2835	0.410986	0.418964	B4	HOPX	0.208631	0.218779	-0.0101482
cg02222361	6	151325685	7.13e-07	0.000565402	0.384236	25.2787	0.410988	0.418966	B4	MTHFD1L	0.484281	0.45141	0.0328711
cg06703343	22	36563048	7.15e-07	0.000566419	-0.103818	25.2729	0.410991	0.418969	B4	APOL3	0.434612	0.519935	-0.0853229
cg13429095	1	206913187	7.17e-07	0.000567444	0.390554	25.2671	0.410993	0.418972	B4	NA	0.643596	0.646029	-0.00243329
cg13011390	16	4673918	7.21e-07	0.000569927	0.674528	25.256	0.410998	0.418976	B4	MGRN1	0.374129	0.343023	0.0311056
cg07635227	16	4714815	7.24e-07	0.000571753	0.223161	25.2474	0.411002	0.41898	B4	MGRN1	0.0510518	0.0365539	0.0144979
cg15809195	19	14037542	7.29e-07	0.000575024	0.215632	25.2315	0.411009	0.418987	B4	CC2D1A	0.699243	0.663211	0.0360322
cg24026299	10	13387206	7.29e-07	0.000575024	0.367678	25.232	0.411008	0.418987	B4	SEPHS1	0.696446	0.671004	0.0254421
cg07577824	20	17943403	7.31e-07	0.000575542	0.449831	25.2276	0.41101	0.418989	B4	SNORD17;SNX5	0.395764	0.379936	0.0158283
cg15830972	6	123038698	7.37e-07	0.000580138	-0.340939	25.2092	0.411018	0.418997	B4	PKIB	0.108431	0.116309	-0.00787759
cg06571075	20	13976143	7.39e-07	0.000581123	0.160594	25.2037	0.411021	0.419	B4	MACROD2	0.0630537	0.0434643	0.0195894
cg03527802	16	29819931	7.4e-07	0.000581165	0.394583	25.2014	0.411022	0.419001	B4	MAZ	0.562167	0.540839	0.021328
cg01718116	2	115919829	7.42e-07	0.000581554	0.197804	25.1979	0.411023	0.419002	B4	DPP10	0.0762636	0.0543901	0.0218736
cg06034548	5	95194408	7.42e-07	0.000581554	0.285167	25.1958	0.411024	0.419003	B4	C5orf27	0.370124	0.333082	0.0370422
cg12380988	17	79851485	7.47e-07	0.000584643	0.282386	25.1829	0.41103	0.419009	B4	ANAPC11	0.907007	0.892126	0.0148808
cg23560388	6	155542639	7.49e-07	0.00058522	0.257508	25.1765	0.411033	0.419012	B4	TIAM2	0.857591	0.842143	0.0154486
cg24727967	2	12204435	7.49e-07	0.00058522	-0.318479	25.1775	0.411032	0.419011	B4	LOC100506457	0.851846	0.875489	-0.023643
cg26295626	2	224698433	7.5e-07	0.00058522	-0.472692	25.1746	0.411033	0.419012	B4	AP1S3	0.944547	0.947853	-0.00330684
cg01554474	1	155107599	7.53e-07	0.000586542	0.376563	25.1658	0.411037	0.419016	B4	RAG1AP1	0.296296	0.270273	0.0260226
cg20701676	2	64782942	7.53e-07	0.000586542	0.549973	25.1674	0.411037	0.419016	B4	AFTPH	0.347095	0.332855	0.0142394
cg01821575	14	97847103	7.58e-07	0.000587438	-0.363175	25.1543	0.411042	0.419021	B4	NA	0.861433	0.887264	-0.0258304
cg04303875	7	120725133	7.57e-07	0.000587438	-0.255058	25.1564	0.411041	0.41902	B4	CPED1	0.890954	0.909994	-0.0190398
cg08097359	19	50064054	7.56e-07	0.000587438	0.30734	25.1596	0.41104	0.419019	B4	NOSIP	0.173804	0.151592	0.0222117
cg22230912	3	16331335	7.57e-07	0.000587438	0.345231	25.1555	0.411042	0.419021	B4	OXNAD1	0.791883	0.783681	0.00820289
cg11177614	10	90608993	7.65e-07	0.000592438	0.270227	25.1349	0.411051	0.41903	B4	ANKRD22	0.881444	0.863071	0.0183729
cg27247116	22	18456921	7.69e-07	0.000594907	-0.254027	25.1244	0.411055	0.419035	B4	MICAL3	0.818398	0.840868	-0.0224699
cg03246353	11	35120604	7.73e-07	0.000596097	0.393666	25.114	0.41106	0.419039	B4	NA	0.337594	0.3061	0.0314947
cg11928146	2	19546630	7.72e-07	0.000596097	0.682723	25.1151	0.411059	0.419039	B4	NA	0.54878	0.528756	0.0200235
cg12040201	8	114450647	7.71e-07	0.000596097	0.206622	25.1175	0.411058	0.419038	B4	CSMD3	0.19981	0.172618	0.0271916
cg24982532	4	169304803	7.74e-07	0.000596399	-0.309054	25.1109	0.411061	0.419041	B4	DDX60L	0.87672	0.901593	-0.0248736
cg19136487_BC21	13	108268519	7.83e-07	0.000603111	0.16302	25.0861	0.411072	0.419052	C0	TNFSF13B	0.655951	0.586892	0.0690587
cg01079652	1	79118191	7.88e-07	0.000603861	-0.255751	25.0752	0.411077	0.419056	B4	IFI44	0.923995	0.933718	-0.00972238
cg03352185	7	94517947	7.87e-07	0.000603861	0.28502	25.078	0.411075	0.419055	B4	NA	0.363085	0.331761	0.0313243
cg06391839	8	134510900	7.86e-07	0.000603861	-0.365748	25.0804	0.411074	0.419054	B4	ST3GAL1	0.127747	0.140544	-0.012797
cg08110950	13	49109917	7.87e-07	0.000603861	0.320219	25.0772	0.411076	0.419056	B4	NA	0.782374	0.758927	0.0234476
cg07133321	3	45607976	7.96e-07	0.000609466	0.276511	25.0544	0.411086	0.419066	B4	NA	0.780487	0.750774	0.0297136
cg23540139	11	614521	7.98e-07	0.000610113	-0.492707	25.0481	0.411088	0.419068	B4	IRF7	0.666471	0.691957	-0.0254856
cg27325404	10	75578748	7.98e-07	0.000610113	0.639661	25.0484	0.411088	0.419068	B4	CAMK2G	0.410731	0.385847	0.0248842
cg10183965	17	3824497	7.99e-07	0.000610218	0.529277	25.0457	0.411089	0.41907	B4	NA	0.578727	0.56016	0.0185674
cg15605235	1	45189743	8.05e-07	0.000612156	0.592953	25.031	0.411096	0.419076	B4	C1orf228	0.309442	0.285596	0.0238465
cg24221044	4	185275159	8.05e-07	0.000612156	-0.32312	25.032	0.411095	0.419076	B4	LOC728175	0.633041	0.661525	-0.0284838
cg25659578	3	53743877	8.04e-07	0.000612156	0.347324	25.0342	0.411094	0.419075	B4	CACNA1D	0.70201	0.669533	0.0324768
cg27201673	19	46975072	8.03e-07	0.000612156	0.138046	25.0351	0.411094	0.419074	B4	PNMAL1	0.208357	0.174164	0.0341929
cg04747996	3	160546500	8.06e-07	0.000612205	-0.36488	25.0288	0.411097	0.419077	B4	PPM1L	0.87285	0.888302	-0.0154517
cg13575216_BO21	21	41443280	8.08e-07	0.000612905	-0.29759	25.0244	0.411099	0.419079	C0	MX1	0.75112	0.769849	-0.0187287
cg08429605	17	71258613	8.14e-07	0.000617475	0.369471	25.0073	0.411106	0.419087	B4	CPSF4L	0.724757	0.698899	0.0258576
cg13796804	4	66536196	8.19e-07	0.000619576	0.216643	24.9964	0.411111	0.419091	B4	EPHA5	0.0381589	0.0280924	0.0100665
cg27288091	16	85837390	8.19e-07	0.000619576	0.395791	24.9963	0.411111	0.419091	B4	COX4I1	0.83563	0.816209	0.0194206
cg10058508	8	142243242	8.21e-07	0.000620869	0.32874	24.99	0.411114	0.419094	B4	SLC45A4	0.790836	0.764316	0.0265201
cg10551296	9	127153520	8.34e-07	0.000629585	0.31833	24.9589	0.411127	0.419108	B4	PSMB7	0.832644	0.814644	0.0179998
cg24722055	15	40093305	8.35e-07	0.000629585	-0.572652	24.9576	0.411128	0.419109	B4	GPR176	0.925916	0.932755	-0.00683934
cg12364136	7	158331217	8.39e-07	0.00063156	-0.515999	24.9471	0.411132	0.419113	B4	PTPRN2	0.759708	0.787797	-0.0280884
cg16134998	17	40439132	8.39e-07	0.00063156	-0.333572	24.9473	0.411132	0.419113	B4	STAT5A	0.0670788	0.0733764	-0.00629763
cg24241014	5	156710664	8.45e-07	0.000635825	0.297123	24.9314	0.411139	0.41912	B4	CYFIP2	0.172158	0.154008	0.0181491
cg10795009	17	70707996	8.48e-07	0.000636966	-0.306395	24.9257	0.411142	0.419123	B4	SLC39A11	0.937572	0.942666	-0.00509463
cg08088511	16	48413428	8.52e-07	0.000638931	0.397501	24.9154	0.411146	0.419127	B4	SIAH1	0.702637	0.679122	0.0235146
cg13473383	11	57434378	8.51e-07	0.000638931	0.71	24.9174	0.411145	0.419126	B4	ZDHHC5	0.16883	0.160267	0.00856274
cg06617834	4	54942790	8.57e-07	0.000641856	0.319085	24.9041	0.411151	0.419132	B4	NA	0.648513	0.617056	0.0314569
cg13600150	4	89298430	8.58e-07	0.000641858	-0.429483	24.9021	0.411152	0.419133	B4	HERC6	0.797129	0.809237	-0.0121079
cg21954370	15	45018720	8.6e-07	0.000642643	-0.295697	24.8976	0.411154	0.419135	B4	NA	0.178202	0.199684	-0.0214817
cg00823480	17	40168331	8.65e-07	0.000646253	0.289874	24.8842	0.41116	0.419141	B4	NKIRAS2;DNAJC7	0.89133	0.87978	0.0115502
cg07134632	4	2925654	8.68e-07	0.000647357	0.27022	24.8787	0.411162	0.419144	B4	ADD1	0.759695	0.72642	0.0332745
cg11655319	14	76983563	8.7e-07	0.000648414	-0.438948	24.8734	0.411164	0.419146	B4	NA	0.470673	0.485909	-0.0152354
cg25583591	15	90590483	8.72e-07	0.000649327	0.530932	24.8685	0.411166	0.419148	B4	ZNF710	0.401184	0.378904	0.0222803
cg26870438	10	6186015	8.74e-07	0.000650492	-0.360206	24.8628	0.411169	0.419151	B4	PFKFB3	0.534253	0.545657	-0.0114033
cg15049177	12	117476704	8.81e-07	0.000652808	0.335179	24.8485	0.411175	0.419157	B4	NA	0.64036	0.613709	0.0266503
cg17425550	2	129260966	8.79e-07	0.000652808	-0.32816	24.8515	0.411174	0.419156	B4	NA	0.89894	0.912551	-0.0136107
cg18446069	13	111644279	8.81e-07	0.000652808	-0.279042	24.8476	0.411176	0.419157	B4	NA	0.929418	0.941747	-0.0123293
cg18906520	12	123461288	8.8e-07	0.000652808	0.461269	24.8504	0.411174	0.419156	B4	OGFOD2	0.791727	0.770809	0.0209182
cg27309676	15	94720577	8.85e-07	0.000654838	0.305078	24.8393	0.411179	0.419161	B4	NA	0.604076	0.572219	0.0318567
cg00170307	7	95752710	8.86e-07	0.000655121	0.239537	24.8364	0.41118	0.419162	B4	SLC25A13	0.800813	0.758694	0.042119
cg18973586	4	963968	8.88e-07	0.000656267	-0.175106	24.8309	0.411183	0.419165	B4	DGKQ	0.945039	0.962021	-0.0169828
cg19388268	18	3679451	8.95e-07	0.000660657	0.262279	24.8153	0.41119	0.419172	B4	DLGAP1	0.820439	0.795595	0.024844
cg17118478	2	191543902	8.96e-07	0.000660754	-0.230311	24.813	0.411191	0.419173	B4	NAB1	0.875843	0.906823	-0.0309799
cg25179306	7	139431103	8.99e-07	0.00066193	0.618629	24.8074	0.411193	0.419175	B4	HIPK2	0.260337	0.246387	0.0139499
cg02698507	19	6091873	9.06e-07	0.000666388	0.262162	24.7896	0.411201	0.419183	B4	RFX2	0.739921	0.709956	0.0299648
cg09931038	8	1971479	9.07e-07	0.000666388	0.272283	24.7878	0.411202	0.419184	B4	NA	0.463467	0.440483	0.0229838
cg22306159	18	28783953	9.06e-07	0.000666388	0.308959	24.7915	0.4112	0.419182	B4	NA	0.829156	0.808626	0.0205291
cg20395108	4	173679958	9.15e-07	0.000671386	0.401726	24.7707	0.411209	0.419191	B4	GALNTL6	0.703625	0.693049	0.0105762
cg20985755	3	24536474	9.22e-07	0.000675698	0.130662	24.7557	0.411216	0.419198	B4	THRB	0.0939043	0.0618253	0.032079
cg10590350	12	51782847	9.23e-07	0.000675938	0.554131	24.753	0.411217	0.419199	B4	GALNT6	0.693794	0.67872	0.0150738
cg00246208	16	87758888	9.24e-07	0.000676245	-0.295117	24.7501	0.411218	0.419201	B4	KLHDC4	0.84683	0.875871	-0.0290414
cg02988397_TC21	15	44715449	9.32e-07	0.000681081	-0.310874	24.7336	0.411225	0.419208	C0	B2M	0.72291	0.766469	-0.043559
cg01153613	6	139928856	9.4e-07	0.000686012	0.267494	24.715	0.411233	0.419216	B4	NA	0.707926	0.674123	0.0338032
cg01257194	9	116161247	9.4e-07	0.000686012	0.5052	24.7157	0.411233	0.419216	B4	ALAD	0.402136	0.377005	0.0251316
cg26483667	11	34470406	9.42e-07	0.000686775	0.562648	24.7108	0.411235	0.419218	B4	CAT	0.410102	0.383044	0.027058
cg12341527	3	47676864	9.46e-07	0.000688438	-0.406113	24.7039	0.411238	0.419221	B4	SMARCC1	0.927626	0.937911	-0.0102851
cg22883080	22	36841223	9.48e-07	0.000689334	0.285538	24.6993	0.41124	0.419223	B4	NA	0.76353	0.729735	0.0337945
cg18168663	14	24644504	9.53e-07	0.000692801	0.568427	24.6872	0.411245	0.419228	B4	REC8	0.451466	0.423933	0.0275338
cg13764085	11	61607741	9.55e-07	0.000692984	0.27717	24.6847	0.411246	0.41923	B4	FADS2	0.855527	0.836968	0.018559
cg19597675	17	33382779	9.57e-07	0.000694116	0.36106	24.6794	0.411249	0.419232	B4	RFFL;RAD51L3-RFFL	0.951729	0.945436	0.00629332
cg21406720	7	43796586	9.59e-07	0.000694901	-0.244154	24.6752	0.411251	0.419234	B4	NA	0.655991	0.690947	-0.0349558
cg01654035	3	29133230	9.62e-07	0.000696337	-0.185615	24.669	0.411253	0.419236	B4	NA	0.0800157	0.0948545	-0.0148388
cg15958424	3	132036067	9.69e-07	0.000699411	0.556025	24.6547	0.411259	0.419243	B4	ACPP	0.310079	0.28197	0.0281089
cg20424584	10	91020581	9.68e-07	0.000699411	0.347073	24.6561	0.411259	0.419242	B4	NA	0.946341	0.939157	0.00718418
cg27389255	11	14664598	9.69e-07	0.000699411	0.422173	24.6542	0.41126	0.419243	B4	PSMA1;PDE3B	0.695957	0.670059	0.0258979
cg27631063	15	63135747	9.73e-07	0.000701649	-0.450625	24.6458	0.411263	0.419247	B4	TLN2	0.952902	0.958972	-0.00607019
cg27172378	1	12293395	9.86e-07	0.000710634	0.504448	24.618	0.411275	0.419259	B4	VPS13D	0.94159	0.936594	0.0049961
cg07717661	15	64382027	9.88e-07	0.000710824	0.269474	24.6141	0.411277	0.419261	B4	FAM96A	0.636942	0.598995	0.0379462
cg25284913	6	157270181	9.89e-07	0.000710824	0.411119	24.6136	0.411277	0.419261	B4	ARID1B	0.341879	0.30558	0.0362994
cg00434123	2	191505431	9.91e-07	0.000711648	-0.482767	24.6093	0.411279	0.419263	B4	NA	0.370793	0.367841	0.00295181
cg16416759	12	95186935	9.93e-07	0.0007122	0.361837	24.6043	0.411281	0.419265	B4	NA	0.387055	0.354491	0.0325646
cg18650626	7	1914073	9.93e-07	0.0007122	0.111285	24.6038	0.411282	0.419265	B4	MAD1L1	0.967268	0.950563	0.0167049
cg18565023	17	32503	9.96e-07	0.000713372	-0.189122	24.5986	0.411284	0.419268	B4	DOC2B	0.778592	0.806654	-0.0280625
cg07158065	8	96084821	9.97e-07	0.000713505	0.519805	24.5953	0.411285	0.419269	B4	NA	0.685987	0.665981	0.0200058
cg22673476	2	233983207	9.98e-07	0.000713505	0.46684	24.5943	0.411286	0.41927	B4	INPP5D	0.379237	0.368867	0.0103705
cg09494176	4	3193868	1.01e-06	0.000718119	-0.268621	24.5793	0.411292	0.419276	B4	HTT	0.915682	0.931222	-0.0155403
cg00970764	4	106395483	1.01e-06	0.000721316	-0.259151	24.5651	0.411298	0.419283	B4	PPA2	0.108488	0.125796	-0.0173088
cg03076094	16	4357346	1.02e-06	0.000721316	0.592591	24.5577	0.411302	0.419286	B4	NA	0.366484	0.348577	0.0179069
cg04587103	10	97624495	1.01e-06	0.000721316	0.326858	24.5622	0.4113	0.419284	B4	ENTPD1-AS1;ENTPD1	0.828272	0.807963	0.0203095
cg05883128	4	169239131	1.01e-06	0.000721316	-0.341385	24.5662	0.411298	0.419282	B4	DDX60	0.49502	0.529446	-0.0344265
cg07784959	2	136873409	1.02e-06	0.000721316	0.259392	24.5576	0.411302	0.419286	B4	CXCR4	0.714708	0.683791	0.0309165
cg16544734	14	20972508	1.02e-06	0.000721316	0.256788	24.5568	0.411302	0.419286	B4	NA	0.896291	0.887808	0.00848298
cg25888755_BC21	21	41449821	1.02e-06	0.000721316	0.304866	24.5577	0.411302	0.419286	C0	MX1	0.948349	0.940528	0.00782084
cg06121272	22	41018064	1.02e-06	0.000723364	0.397566	24.5492	0.411305	0.41929	B4	MKL1	0.435397	0.402915	0.0324823
cg23498922	20	47731131	1.03e-06	0.000731834	0.2847	24.5236	0.411316	0.419301	B4	STAU1	0.882541	0.862399	0.0201419
cg21374048	17	56013560	1.04e-06	0.000733596	-0.627825	24.5168	0.411319	0.419304	B4	NA	0.196348	0.197558	-0.00120925
cg05227865	5	173221156	1.05e-06	0.000738862	-0.49462	24.5004	0.411327	0.419311	B4	NA	0.288203	0.292753	-0.00455005
cg05430201	1	67205292	1.05e-06	0.000739303	-0.436266	24.4973	0.411328	0.419313	B4	SGIP1	0.178159	0.187923	-0.00976326
cg05374531	7	132114646	1.05e-06	0.000742391	-0.304616	24.485	0.411333	0.419318	B4	PLXNA4	0.889455	0.905918	-0.0164627
cg11343177	7	77321828	1.05e-06	0.000742391	0.398028	24.4851	0.411333	0.419318	B4	NA	0.88908	0.877158	0.0119221
cg25282251	5	94084034	1.06e-06	0.000743075	0.343705	24.4813	0.411335	0.41932	B4	MCTP1	0.467086	0.431062	0.0360247
cg01729180	15	40268744	1.06e-06	0.000744836	-0.101457	24.4746	0.411338	0.419323	B4	EIF2AK4	0.778461	0.830157	-0.0516958
cg04949429	10	126290192	1.07e-06	0.000749642	-0.270914	24.4596	0.411344	0.419329	B4	LHPP	0.902423	0.916416	-0.0139924
cg26656139	12	124973211	1.07e-06	0.000751503	0.640809	24.4527	0.411347	0.419332	B4	NCOR2	0.61306	0.601663	0.0113974
cg08889930	3	127317798	1.08e-06	0.000755787	0.389586	24.438	0.411354	0.419339	B4	MCM2	0.831059	0.818103	0.0129556
cg22673320	22	43509870	1.08e-06	0.000755787	-0.334408	24.4374	0.411354	0.419339	B4	BIK	0.358326	0.365901	-0.00757434
cg10080732	17	1626575	1.08e-06	0.000756708	-0.353191	24.433	0.411356	0.419341	B4	WDR81	0.0668596	0.0754938	-0.00863413
cg02475695	16	616220	1.09e-06	0.000761603	0.265252	24.418	0.411362	0.419348	B4	NHLRC4	0.911838	0.898047	0.0137913
cg11014468	3	53362965	1.09e-06	0.000762093	0.564907	24.4148	0.411364	0.419349	B4	DCP1A	0.438504	0.402196	0.0363089
cg24521685	4	185748534	1.09e-06	0.000762288	-0.335358	24.4124	0.411365	0.41935	B4	ACSL1	0.72737	0.743641	-0.0162705
cg07346751	2	174223564	1.09e-06	0.000763209	0.316301	24.4073	0.411367	0.419353	B4	CDCA7	0.779683	0.775893	0.00379018
cg09630287	8	135703784	1.1e-06	0.000763209	0.353364	24.4049	0.411368	0.419354	B4	ZFAT	0.323636	0.29699	0.0266461
cg19348272	7	77044158	1.1e-06	0.000763209	-0.329971	24.4044	0.411368	0.419354	B4	PION	0.92329	0.933991	-0.0107014
cg11236775	1	208115307	1.1e-06	0.000765431	-0.179251	24.3966	0.411372	0.419357	B4	NA	0.603647	0.627265	-0.0236181
cg26161004	8	11413186	1.1e-06	0.000766568	0.386084	24.3917	0.411374	0.41936	B4	BLK	0.62391	0.602619	0.0212906
cg23831685	1	174844547	1.11e-06	0.000768878	-0.290222	24.3837	0.411377	0.419363	B4	RABGAP1L	0.895796	0.904941	-0.00914502
cg10574570	12	92860575	1.11e-06	0.000770269	0.25816	24.3763	0.411381	0.419366	B4	NA	0.841128	0.829555	0.011573
cg27455595	19	3570830	1.11e-06	0.000770269	0.345974	24.3765	0.411381	0.419366	B4	NA	0.794367	0.775922	0.0184441
cg24339395	14	35844969	1.11e-06	0.000771702	-0.483251	24.3707	0.411383	0.419369	B4	NA	0.315745	0.329523	-0.0137777
cg27432516	16	84377774	1.12e-06	0.000774618	-0.582636	24.3611	0.411387	0.419373	B4	NA	0.386147	0.376105	0.0100419
cg14728380	17	80280330	1.14e-06	0.00078641	0.213067	24.3286	0.411401	0.419388	B4	SECTM1	0.3803	0.346148	0.0341516
cg18305324	6	31590580	1.14e-06	0.000788838	0.523439	24.3205	0.411405	0.419391	B4	SNORA38;BAT2	0.702362	0.682646	0.0197158
cg25718604	20	57601474	1.14e-06	0.000788838	0.272791	24.3187	0.411406	0.419392	B4	TUBB1	0.777528	0.749351	0.028177
cg04420502	12	70320468	1.15e-06	0.000793448	0.276578	24.305	0.411412	0.419398	B4	MYRFL	0.953379	0.946569	0.00681003
cg06015525	12	57872123	1.16e-06	0.000796274	0.417781	24.2959	0.411416	0.419402	B4	ARHGAP9	0.340384	0.327523	0.0128619
cg07980223	11	128672370	1.17e-06	0.000802033	0.644252	24.2794	0.411423	0.419409	B4	FLI1	0.312323	0.287997	0.0243258
cg19214239	1	22834996	1.17e-06	0.000807076	0.241808	24.2649	0.411429	0.419416	B4	ZBTB40	0.878971	0.851068	0.0279027
cg27240317	8	117363782	1.19e-06	0.000817964	0.492766	24.2358	0.411442	0.419429	B4	NA	0.412272	0.389181	0.0230908
cg07253769	12	113447342	1.2e-06	0.000818514	0.272714	24.2271	0.411446	0.419433	B4	OAS2	0.748482	0.719763	0.028719
cg13193497	6	159344810	1.2e-06	0.000818514	-0.396679	24.2276	0.411445	0.419432	B4	NA	0.611866	0.631624	-0.0197575
cg14532484	9	138458521	1.2e-06	0.000818514	0.193263	24.2284	0.411445	0.419432	B4	PAEP	0.605977	0.556246	0.049731
cg18588247	4	42644829	1.2e-06	0.000818514	-0.290388	24.2274	0.411445	0.419432	B4	ATP8A1	0.918673	0.933755	-0.015082
cg11750985	11	2799936	1.2e-06	0.000820688	-0.707186	24.2199	0.411449	0.419436	B4	KCNQ1	0.317064	0.31426	0.00280365
cg26098517	15	48626047	1.21e-06	0.0008231	0.66352	24.2108	0.411453	0.41944	B4	DUT	0.445319	0.431491	0.013828
cg27309871	11	86224410	1.21e-06	0.0008231	-0.336427	24.2102	0.411453	0.41944	B4	ME3	0.92111	0.933798	-0.0126883
cg21834463	6	134538515	1.21e-06	0.000828283	0.362512	24.1957	0.411459	0.419447	B4	SGK1	0.397738	0.355091	0.042647
cg18898103	11	128452127	1.22e-06	0.000830908	0.275492	24.1874	0.411463	0.41945	B4	ETS1	0.871025	0.846	0.0250247
cg07161953	6	42756405	1.22e-06	0.000830989	0.239654	24.1854	0.411464	0.419451	B4	NA	0.867668	0.848999	0.0186692
cg07283011	3	133970158	1.22e-06	0.00083154	0.326507	24.1822	0.411465	0.419453	B4	RYK	0.898443	0.88449	0.0139528
cg10833299	2	242749776	1.23e-06	0.000834003	0.102443	24.1744	0.411469	0.419456	B4	NEU4	0.855108	0.792782	0.0623258
cg01427685	20	48883946	1.23e-06	0.000834601	-0.324095	24.1693	0.411471	0.419458	B4	LINC01272	0.349213	0.350158	-0.000945214
cg16256390	14	99712336	1.23e-06	0.000834601	0.211174	24.1696	0.411471	0.419458	B4	BCL11B	0.123371	0.0964211	0.0269497
cg09046203	2	85539734	1.23e-06	0.000835934	0.336137	24.1642	0.411473	0.419461	B4	NA	0.789376	0.768315	0.0210614
cg25597163	7	66234307	1.24e-06	0.000836819	0.538404	24.1602	0.411475	0.419462	B4	RABGEF1	0.34783	0.316962	0.0308672
cg05301191	22	31852880	1.25e-06	0.000843146	0.311209	24.1431	0.411482	0.41947	B4	EIF4ENIF1	0.920194	0.906858	0.0133355
cg00969478_TO21	1	78619537	1.25e-06	0.000843932	-0.120359	24.1394	0.411484	0.419472	C0	IFI44L	0.838332	0.871952	-0.0336193
cg00529978	10	126376995	1.25e-06	0.000845698	-0.292368	24.1334	0.411486	0.419474	B4	FAM53B	0.88548	0.905203	-0.0197236
cg16521917	7	145813946	1.25e-06	0.000846581	0.174392	24.1294	0.411488	0.419476	B4	CNTNAP2	0.0727089	0.0506712	0.0220377
cg14820653	2	173046018	1.26e-06	0.000851387	-0.459398	24.1145	0.411495	0.419483	B4	NA	0.943017	0.948779	-0.00576164
cg23322640	6	111675295	1.26e-06	0.000851387	0.237043	24.1143	0.411495	0.419483	B4	REV3L	0.834193	0.810308	0.0238849
cg02675946	11	64993239	1.27e-06	0.000852246	0.419946	24.1097	0.411497	0.419485	B4	SLC22A20	0.110799	0.10122	0.00957888
cg08857729	1	67217826	1.27e-06	0.000852246	0.230588	24.1087	0.411497	0.419485	B4	TCTEX1D1	0.0342002	0.0266451	0.00755512
cg25888253_TC21	21	41419380	1.27e-06	0.000852658	-0.688723	24.1059	0.411498	0.419486	C0	MX1	0.956578	0.958585	-0.0020073
cg01373896	19	1854724	1.28e-06	0.000859269	0.366801	24.0884	0.411506	0.419494	B4	KLF16	0.783339	0.75939	0.023949
cg02652361	11	65263917	1.28e-06	0.000859767	0.39387	24.0818	0.411509	0.419497	B4	MALAT1	0.467039	0.44055	0.0264895
cg08656159	9	140487351	1.28e-06	0.000859767	0.48867	24.0833	0.411508	0.419496	B4	NA	0.635877	0.607753	0.0281242
cg16156591	5	150466839	1.28e-06	0.000859767	-0.38118	24.0852	0.411507	0.419496	B4	TNIP1	0.176242	0.194114	-0.0178721
cg10201857	17	38486151	1.3e-06	0.00086737	0.360892	24.062	0.411518	0.419506	B4	RARA	0.354371	0.321594	0.0327765
cg19444422	16	58417843	1.3e-06	0.00086737	-0.280964	24.0604	0.411518	0.419507	B4	NA	0.91929	0.937357	-0.0180667
cg10440877	2	208378475	1.3e-06	0.000869738	0.408184	24.0513	0.411522	0.419511	B4	NA	0.50623	0.465818	0.0404121
cg18281935	1	113239335	1.3e-06	0.000869738	0.377715	24.052	0.411522	0.41951	B4	MOV10	0.937098	0.931178	0.00591978
cg13710613	9	140574551	1.31e-06	0.000874457	0.406464	24.0385	0.411528	0.419516	B4	EHMT1	0.34193	0.315009	0.0269214
cg03259188	2	118860242	1.32e-06	0.00087915	0.272951	24.0259	0.411533	0.419522	B4	INSIG2	0.883668	0.863824	0.0198444
cg07846304	5	158478030	1.33e-06	0.000887014	-0.510103	24.006	0.411542	0.419531	B4	EBF1	0.201881	0.199011	0.00286976
cg00193210	22	31985572	1.35e-06	0.000895233	0.225605	23.9789	0.411554	0.419543	B4	SFI1	0.675797	0.626528	0.0492695
cg03447547	14	94577039	1.35e-06	0.000895233	-0.213405	23.9784	0.411554	0.419543	B4	IFI27	0.855669	0.87826	-0.0225906
cg10644885	19	11687621	1.35e-06	0.000895233	0.284817	23.9831	0.411552	0.419541	B4	ACP5	0.883853	0.866483	0.0173692
cg14551693	19	52325651	1.35e-06	0.000895233	0.226655	23.9838	0.411552	0.419541	B4	FPR3	0.375324	0.323173	0.0521516
cg23761815	10	73083123	1.35e-06	0.000895233	0.27348	23.9797	0.411553	0.419542	B4	SLC29A3	0.80151	0.773472	0.0280375
cg08177288	13	46894874	1.36e-06	0.000900695	0.435564	23.9643	0.41156	0.419549	B4	NA	0.369819	0.358704	0.0111155
cg19301109	14	22943953	1.37e-06	0.000904375	-0.254772	23.9543	0.411565	0.419554	B4	NA	0.454906	0.47962	-0.024714
cg19882179	15	83241506	1.37e-06	0.000905217	-0.41166	23.9505	0.411566	0.419555	B4	CPEB1	0.849157	0.860927	-0.0117699
cg25261361	8	145057101	1.37e-06	0.000905217	-0.407261	23.9488	0.411567	0.419556	B4	PARP10	0.751348	0.764217	-0.012869
cg14897843	17	71020214	1.38e-06	0.000912895	0.190017	23.9299	0.411575	0.419565	B4	SLC39A11	0.917761	0.893012	0.0247489
cg11534391	12	41831486	1.39e-06	0.000913164	-0.139675	23.9276	0.411576	0.419566	B4	PDZRN4	0.555991	0.610602	-0.054611
cg09816471	16	11761860	1.39e-06	0.000913563	0.449813	23.9244	0.411578	0.419567	B4	SNN	0.247038	0.227264	0.0197739
cg14519515	11	67033594	1.39e-06	0.000913563	0.327197	23.9231	0.411578	0.419568	B4	ADRBK1	0.214983	0.201956	0.0130271
cg20387706	2	102097314	1.4e-06	0.000918169	-0.528825	23.9112	0.411583	0.419573	B4	NA	0.770857	0.784101	-0.0132444
cg14428587	7	139756917	1.4e-06	0.000920043	-0.273313	23.9053	0.411586	0.419576	B4	PARP12	0.896538	0.906492	-0.00995396
cg04128997	4	170096453	1.41e-06	0.000926895	-0.53159	23.8867	0.411594	0.419584	B4	SH3RF1	0.750176	0.768892	-0.0187156
cg17980508_TC21	1	78620028	1.41e-06	0.000926895	-0.452853	23.8872	0.411594	0.419584	C0	IFI44L	0.22727	0.21592	0.0113497
cg13869120	19	7702767	1.42e-06	0.000928402	0.277457	23.8817	0.411596	0.419586	B4	STXBP2	0.719735	0.68462	0.0351151
cg00498146	7	111724874	1.42e-06	0.000930496	-0.287985	23.8754	0.411599	0.419589	B4	DOCK4	0.206783	0.217739	-0.0109562
cg04981165	3	59645614	1.42e-06	0.00093102	-0.399022	23.8725	0.4116	0.41959	B4	NA	0.941715	0.948601	-0.00688574
cg25998594	14	24632095	1.43e-06	0.000931387	-0.220813	23.8681	0.411602	0.419592	B4	IRF9	0.8771	0.897371	-0.0202715
cg26633897	3	26159018	1.43e-06	0.000931387	-0.321113	23.8692	0.411602	0.419592	B4	NA	0.900228	0.90909	-0.00886204
cg18593395	2	201481022	1.44e-06	0.000935707	-0.179614	23.857	0.411607	0.419597	B4	AOX1	0.765054	0.799981	-0.0349269
cg00410753	16	68033859	1.44e-06	0.000936725	0.49773	23.8521	0.411609	0.419599	B4	DPEP2	0.631799	0.619212	0.012587
cg22748815	7	99965437	1.44e-06	0.000936725	0.279141	23.8513	0.411609	0.4196	B4	PILRB	0.899119	0.883131	0.015988
cg12398079	5	93222917	1.44e-06	0.000937997	-0.249713	23.8468	0.411611	0.419602	B4	FAM172A	0.178798	0.200091	-0.0212932
cg00512674	2	36780691	1.45e-06	0.00093919	0.277984	23.8394	0.411615	0.419605	B4	FEZ2	0.502445	0.457185	0.04526
cg00533183_TC21	6	32842965	1.45e-06	0.00093919	-0.424913	23.8402	0.411614	0.419605	C0	PSMB8-AS1;PSMB9	0.646221	0.683464	-0.0372429
cg07251887	17	73641809	1.45e-06	0.00093919	0.398406	23.839	0.411615	0.419605	B4	RECQL5;LOC100130933	0.46356	0.426057	0.0375031
cg10505659	19	39303809	1.45e-06	0.000940391	0.654478	23.8347	0.411617	0.419607	B4	LGALS4	0.24351	0.226926	0.0165834
cg06758448	2	192067742	1.47e-06	0.000953371	-0.388884	23.8052	0.41163	0.41962	B4	NA	0.134625	0.146614	-0.0119894
cg07992500	2	37896583	1.48e-06	0.000953927	0.159542	23.8005	0.411632	0.419622	B4	CDC42EP3	0.670217	0.61695	0.0532667
cg18446238	15	40332663	1.48e-06	0.000953927	0.54782	23.8021	0.411631	0.419621	B4	SRP14-AS1;SRP14	0.322652	0.305904	0.016748
cg26899367	17	32399	1.48e-06	0.00095756	-0.357538	23.7911	0.411636	0.419626	B4	DOC2B	0.338241	0.345712	-0.00747052
cg00533183_BO21	6	32842965	1.49e-06	0.000958891	-0.347628	23.7813	0.41164	0.419631	C0	PSMB8-AS1;PSMB9	0.678459	0.71965	-0.0411911
cg12449837	22	31364356	1.49e-06	0.000958891	-0.218413	23.7843	0.411639	0.419629	B4	MORC2;TUG1	0.830915	0.850176	-0.019261
cg19638572	1	206733139	1.49e-06	0.000958891	0.413189	23.7819	0.41164	0.41963	B4	RASSF5	0.50521	0.501776	0.00343392
cg21210021	3	151978579	1.49e-06	0.000958891	0.263724	23.7825	0.411639	0.41963	B4	NA	0.693235	0.651384	0.0418518
cg27142074	3	101595104	1.49e-06	0.000959954	0.292131	23.7774	0.411642	0.419632	B4	NA	0.660155	0.633548	0.0266063
cg05150036	10	5888619	1.49e-06	0.000960328	0.193608	23.7748	0.411643	0.419634	B4	NA	0.811538	0.78258	0.0289588
cg08117309	14	33403862	1.5e-06	0.000961113	0.160529	23.7715	0.411644	0.419635	B4	NA	0.0744555	0.0507978	0.0236576
cg05164144	5	59474020	1.5e-06	0.000963042	0.1859	23.7657	0.411647	0.419638	B4	PDE4D	0.753302	0.718986	0.034316
cg21296320	2	145248607	1.51e-06	0.000964371	-0.290652	23.7612	0.411649	0.41964	B4	ZEB2	0.943687	0.955473	-0.0117855
cg13108141	7	129590607	1.51e-06	0.000966549	0.273905	23.754	0.411652	0.419643	B4	UBE2H	0.174889	0.162012	0.0128765
cg22252450	3	72888487	1.51e-06	0.000966549	0.475431	23.7531	0.411652	0.419643	B4	SHQ1	0.907797	0.899162	0.00863518
cg14893934	17	39113059	1.51e-06	0.000967147	-0.468441	23.7502	0.411654	0.419645	B4	NA	0.934439	0.943783	-0.00934423
cg21878584	20	61556053	1.52e-06	0.000968474	0.298978	23.744	0.411656	0.419647	B4	DIDO1	0.739242	0.731666	0.00757599
cg23791996	10	74091419	1.52e-06	0.000968474	-0.332392	23.7441	0.411656	0.419647	B4	NA	0.0785992	0.0861441	-0.0075449
cg21299445	16	87758548	1.52e-06	0.000971125	-0.412003	23.7367	0.411659	0.419651	B4	KLHDC4	0.938879	0.947055	-0.00817607
cg12402318	15	52135487	1.53e-06	0.000975621	0.273244	23.7257	0.411664	0.419655	B4	TMOD3	0.911959	0.900554	0.0114054
cg06857094	6	31762442	1.54e-06	0.000982249	0.279794	23.7102	0.411671	0.419662	B4	VARS	0.472857	0.443137	0.0297196
cg00864012	17	62294665	1.55e-06	0.000986538	0.313692	23.6976	0.411676	0.419668	B4	TEX2	0.674995	0.648695	0.0263001
cg06754214	3	184499112	1.55e-06	0.000986538	0.317583	23.6963	0.411677	0.419669	B4	NA	0.741487	0.71806	0.0234271
cg09332231	5	138927884	1.56e-06	0.000986538	-0.506506	23.6946	0.411678	0.419669	B4	NA	0.275467	0.262895	0.0125724
cg15674627	11	1509252	1.56e-06	0.000986538	-0.323491	23.6948	0.411678	0.419669	B4	MOB2	0.903662	0.916024	-0.0123622
cg10068788	8	131336410	1.57e-06	0.000995457	0.535431	23.6741	0.411687	0.419678	B4	ASAP1	0.299908	0.280423	0.0194851
cg24215776	11	65152051	1.57e-06	0.000995457	-0.552	23.673	0.411687	0.419679	B4	NA	0.353484	0.375972	-0.0224882
cg17746707	1	9048966	1.58e-06	0.000999501	-0.335304	23.663	0.411692	0.419683	B4	NA	0.861071	0.885587	-0.0245153
cg20271029	1	46859845	1.58e-06	0.000999501	0.221218	23.6614	0.411692	0.419684	B4	FAAH	0.198846	0.169828	0.0290187
cg09985385	20	14742840	1.58e-06	0.00099951	-0.233513	23.6596	0.411693	0.419685	B4	MACROD2	0.864252	0.882019	-0.017767
cg23606722	12	133319848	1.59e-06	0.00100227	0.254803	23.6524	0.411696	0.419688	B4	ANKLE2	0.805796	0.772934	0.032862
cg13910681	9	130740599	1.6e-06	0.00100528	0.414009	23.6384	0.411702	0.419694	B4	FAM102A	0.1635	0.153735	0.00976445
cg14807837	15	57668552	1.6e-06	0.00100528	0.276488	23.6395	0.411702	0.419694	B4	CGNL1	0.0226729	0.0184151	0.00425779
cg16478871	16	28199217	1.59e-06	0.00100528	-0.171484	23.6442	0.4117	0.419692	B4	XPO6	0.173216	0.21995	-0.0467337
cg17568671	13	25079332	1.6e-06	0.00100528	0.311396	23.6408	0.411701	0.419693	B4	PARP4	0.693364	0.660002	0.0333618
cg24846037	2	64821532	1.6e-06	0.00100528	0.275808	23.6378	0.411703	0.419695	B4	NA	0.740508	0.713064	0.0274437
cg08282375	20	48883904	1.6e-06	0.00100574	-0.326292	23.6352	0.411704	0.419696	B4	LINC01272	0.332099	0.339501	-0.00740153
cg17868815	16	81476731	1.61e-06	0.00100707	0.371167	23.6292	0.411706	0.419698	B4	NA	0.540024	0.514429	0.0255951
cg22011526	6	36857605	1.61e-06	0.00100707	0.248296	23.6292	0.411706	0.419698	B4	C6orf89	0.843173	0.817764	0.0254091
cg13733008	4	78088735	1.61e-06	0.00100779	-0.315572	23.626	0.411708	0.4197	B4	CCNG2	0.887498	0.905979	-0.0184802
cg26672098	2	42326070	1.62e-06	0.0010115	0.593403	23.6169	0.411712	0.419704	B4	NA	0.541469	0.52253	0.018939
cg07881400	19	47803608	1.62e-06	0.00101234	-0.305105	23.6136	0.411713	0.419705	B4	NA	0.134675	0.141128	-0.00645389
cg04986922	7	123077850	1.65e-06	0.0010264	-0.338716	23.5782	0.411729	0.419721	B4	NA	0.834057	0.854087	-0.0200307
cg05089469	5	112354166	1.64e-06	0.0010264	0.400317	23.5818	0.411727	0.419719	B4	DCP2	0.841431	0.829457	0.0119746
cg18346707	2	231732249	1.65e-06	0.0010264	-0.340067	23.5803	0.411728	0.41972	B4	ITM2C	0.196834	0.202865	-0.00603127
cg23248357	5	2755376	1.65e-06	0.0010264	0.215373	23.5772	0.411729	0.419721	B4	C5orf38	0.05766	0.0441266	0.0135334
cg25110019	16	83838230	1.65e-06	0.0010264	0.243683	23.5782	0.411729	0.419721	B4	LOC102724163	0.842324	0.816596	0.025728
cg26965801	1	200122591	1.65e-06	0.00102773	-0.223086	23.573	0.411731	0.419723	B4	NR5A2	0.0757229	0.0872965	-0.0115736
cg01908419	20	3989981	1.66e-06	0.00102803	0.549272	23.566	0.411734	0.419726	B4	RNF24	0.70191	0.686013	0.0158969
cg03110996	2	191883483	1.66e-06	0.00102803	-0.230604	23.5665	0.411734	0.419726	B4	NA	0.826385	0.857886	-0.0315006
cg14891427	7	29075255	1.66e-06	0.00102803	-0.326148	23.5657	0.411734	0.419727	B4	CPVL	0.834515	0.85955	-0.025035
cg16222083	1	212209131	1.66e-06	0.00102803	-0.0812096	23.5672	0.411733	0.419726	B4	INTS7;DTL	0.030671	0.0554042	-0.0247332
cg16805334	10	103661276	1.67e-06	0.00103581	-0.224075	23.5488	0.411741	0.419734	B4	C10orf76	0.890951	0.914195	-0.0232446
cg04987871	16	21623995	1.69e-06	0.00104655	0.579203	23.5262	0.411751	0.419744	B4	METTL9	0.948712	0.944537	0.00417482
cg00490406	1	159046773	1.69e-06	0.00104664	-0.148332	23.5212	0.411753	0.419746	B4	AIM2	0.399687	0.464026	-0.0643388
cg09948374	1	174844517	1.69e-06	0.00104664	-0.222397	23.5216	0.411753	0.419746	B4	RABGAP1L	0.753223	0.778112	-0.0248887
cg15328937	2	7212089	1.69e-06	0.00104664	-0.427017	23.5211	0.411754	0.419746	B4	LOC101929452	0.298721	0.299088	-0.0003665
cg17960140	12	6727305	1.7e-06	0.00105142	0.403561	23.5102	0.411758	0.419751	B4	NA	0.912668	0.905316	0.00735179
cg04019115	8	103109790	1.71e-06	0.00105147	-0.324923	23.5077	0.411759	0.419752	B4	NCALD	0.924354	0.940727	-0.0163733
cg07900372	5	78857250	1.71e-06	0.00105147	-0.275126	23.5068	0.41176	0.419753	B4	NA	0.864269	0.891978	-0.0277094
cg01502872	6	33173119	1.71e-06	0.00105225	0.495813	23.5036	0.411761	0.419754	B4	HSD17B8	0.371123	0.36008	0.0110425
cg04816140	9	92763384	1.71e-06	0.00105256	-0.286712	23.5014	0.411762	0.419755	B4	NA	0.26018	0.266416	-0.00623691
cg24482780	17	28687147	1.71e-06	0.0010539	0.253611	23.4972	0.411764	0.419757	B4	NA	0.790685	0.764394	0.0262913
cg10009208	11	209713	1.73e-06	0.00105993	0.595861	23.484	0.41177	0.419763	B4	RIC8A	0.567892	0.554278	0.0136141
cg00533183_BC21	6	32842965	1.73e-06	0.00106106	-0.308125	23.4802	0.411771	0.419765	C0	PSMB8-AS1;PSMB9	0.720789	0.760114	-0.0393254
cg10573236	2	31547363	1.73e-06	0.00106268	-0.286591	23.4754	0.411773	0.419767	B4	NA	0.0630692	0.0705901	-0.00752093
cg16085344	4	42414653	1.74e-06	0.00106331	-0.197015	23.4726	0.411775	0.419768	B4	ATP8A1	0.869933	0.885502	-0.0155681
cg03293068	15	81377206	1.74e-06	0.0010644	-0.309128	23.4672	0.411777	0.41977	B4	NA	0.191103	0.199643	-0.00854018
cg26349045	18	34112297	1.74e-06	0.0010644	-0.359581	23.4683	0.411777	0.41977	B4	FHOD3	0.910287	0.919934	-0.00964681
cg00176020	22	24856594	1.74e-06	0.00106528	0.260009	23.4639	0.411778	0.419772	B4	ADORA2A-AS1	0.27549	0.241939	0.0335516
cg00655901	2	61848401	1.75e-06	0.0010712	-0.508835	23.4511	0.411784	0.419778	B4	NA	0.946312	0.950596	-0.00428386
cg03202732	11	63655087	1.76e-06	0.00107434	0.257898	23.4435	0.411787	0.419781	B4	MARK2	0.344365	0.299969	0.0443956
cg18222865	11	14664689	1.76e-06	0.00107435	0.352986	23.4418	0.411788	0.419782	B4	PSMA1;PDE3B	0.66565	0.642936	0.0227139
cg22989958	2	74783039	1.77e-06	0.00107559	0.682813	23.4379	0.41179	0.419784	B4	DOK1	0.342417	0.316732	0.0256854
cg19716697	8	144449916	1.77e-06	0.00107794	-0.307531	23.4318	0.411792	0.419786	B4	RHPN1;RHPN1-AS1	0.714587	0.727333	-0.0127462
cg06045844	22	39487493	1.78e-06	0.00108075	-0.283072	23.4249	0.411796	0.419789	B4	NA	0.882991	0.908097	-0.0251058
cg00833893	5	10434669	1.78e-06	0.00108308	-0.132596	23.419	0.411798	0.419792	B4	2021-03-06	0.766153	0.815058	-0.0489049
cg02686200	17	74693901	1.79e-06	0.00108548	-0.385408	23.4121	0.411801	0.419795	B4	MXRA7	0.852221	0.866533	-0.0143118
cg20054731	14	68139772	1.79e-06	0.00108548	0.628816	23.4096	0.411802	0.419796	B4	VTI1B	0.546455	0.528686	0.0177692
cg20334432_TC21	15	44715235	1.79e-06	0.00108548	-0.346971	23.4112	0.411802	0.419795	C0	B2M	0.669391	0.717324	-0.0479329
cg04104358	11	12180973	1.8e-06	0.00108583	0.22616	23.4024	0.411805	0.419799	B4	MICAL2	0.628457	0.584988	0.0434693
cg04442417	20	62191507	1.8e-06	0.00108583	0.223668	23.4035	0.411805	0.419799	B4	PRIC285	0.864375	0.848508	0.0158671
cg09311009	1	154131466	1.8e-06	0.00108583	0.345702	23.4033	0.411805	0.419799	B4	TPM3	0.730804	0.722451	0.00835222
cg13099242	5	35922910	1.79e-06	0.00108583	-0.429854	23.4066	0.411804	0.419797	B4	CAPSL	0.764571	0.782225	-0.0176546
cg25554716	4	39765845	1.8e-06	0.00108907	-0.382378	23.3948	0.411809	0.419803	B4	UBE2K	0.936405	0.943548	-0.00714315
cg22214659	15	91455349	1.81e-06	0.0010921	0.451994	23.3876	0.411812	0.419806	B4	MAN2A2	0.753357	0.731631	0.0217261
cg06041607	11	116741075	1.82e-06	0.00109643	-0.541047	23.3768	0.411817	0.419811	B4	SIK3	0.264986	0.262553	0.00243262
cg12005098	10	91295338	1.82e-06	0.00109643	0.238302	23.3763	0.411817	0.419811	B4	SLC16A12	0.0282966	0.0233755	0.00492103
cg09319843	18	25757569	1.82e-06	0.00109664	0.131862	23.3743	0.411818	0.419812	B4	CDH2	0.0679679	0.0458801	0.0220878
cg05331734	10	44252773	1.83e-06	0.00109811	-0.3157	23.37	0.41182	0.419814	B4	NA	0.568265	0.590465	-0.0222004
cg13573239	15	93465857	1.83e-06	0.00109855	0.304076	23.3676	0.411821	0.419815	B4	CHD2	0.155374	0.137154	0.0182202
cg18343957	14	48144197	1.84e-06	0.00110387	0.124506	23.3562	0.411826	0.41982	B4	MDGA2	0.120951	0.0782802	0.0426708
cg16587582	5	131770410	1.85e-06	0.00111177	0.306803	23.3401	0.411833	0.419827	B4	C5orf56	0.879292	0.867604	0.0116875
cg12343619	1	234794046	1.86e-06	0.00111257	-0.734908	23.3371	0.411834	0.419828	B4	LOC101927787	0.391597	0.389718	0.00187938
cg10716444	3	141405880	1.86e-06	0.00111274	-0.215859	23.3352	0.411835	0.419829	B4	NA	0.609902	0.622157	-0.0122549
cg04448420	9	139372440	1.86e-06	0.00111311	-0.428063	23.3329	0.411836	0.41983	B4	SEC16A	0.95767	0.960511	-0.00284086
cg02290460	8	619875	1.86e-06	0.00111353	0.274956	23.3289	0.411837	0.419832	B4	ERICH1	0.880467	0.869061	0.0114061
cg05647891	4	153346037	1.86e-06	0.00111353	0.204378	23.3304	0.411837	0.419831	B4	FBXW7	0.729566	0.69343	0.0361354
cg19815228	10	134232489	1.87e-06	0.00111619	0.290165	23.3225	0.41184	0.419835	B4	NA	0.609883	0.579842	0.0300406
cg02950416	1	156611951	1.88e-06	0.00111888	0.2817	23.3128	0.411844	0.419839	B4	BCAN	0.124693	0.105587	0.0191061
cg09371300_TC21	6	31896889	1.88e-06	0.00111888	0.492617	23.314	0.411844	0.419839	C0	C2	0.288933	0.278463	0.0104705
cg17271504	1	201864501	1.88e-06	0.00111888	-0.46115	23.3131	0.411844	0.419839	B4	NA	0.869811	0.884346	-0.0145354
cg04079306	4	175206217	1.89e-06	0.00112524	0.50216	23.2998	0.41185	0.419845	B4	FBXO8;CEP44	0.441347	0.39677	0.0445766
cg07970948	7	149543165	1.91e-06	0.00113407	0.132306	23.2803	0.411859	0.419854	B4	ZNF862	0.93927	0.915998	0.0232721
cg26445999	11	57308888	1.91e-06	0.00113407	0.36887	23.2823	0.411858	0.419853	B4	SMTNL1	0.938727	0.932517	0.00621034
cg27546881	1	239882877	1.91e-06	0.00113407	0.350033	23.2792	0.411859	0.419854	B4	CHRM3;CHRM3-AS2	0.183155	0.164409	0.0187459
cg01370179	X	153218937	1.92e-06	0.00113472	0.233844	23.2717	0.411862	0.419858	B4	HCFC1	0.158016	0.145427	0.0125885
cg03210276	12	113445157	1.92e-06	0.00113472	0.373774	23.2737	0.411862	0.419857	B4	OAS2	0.928803	0.922288	0.00651539
cg15245051	22	36563117	1.92e-06	0.00113472	-0.150257	23.2721	0.411862	0.419857	B4	APOL3	0.270018	0.3171	-0.0470814
cg24898914_BC21	6	32842929	1.91e-06	0.00113472	-0.304513	23.2756	0.411861	0.419856	C0	PSMB8-AS1;PSMB9	0.84843	0.878669	-0.030239
cg09408571	1	101003634	1.92e-06	0.00113732	0.0795823	23.2654	0.411865	0.41986	B4	GPR88	0.852468	0.789668	0.0628003
cg21714061	17	42275551	1.93e-06	0.0011407	0.326438	23.2579	0.411868	0.419864	B4	ATXN7L3	0.646229	0.612411	0.0338183
cg05355684	16	88720379	1.93e-06	0.00114215	-0.221231	23.2537	0.41187	0.419866	B4	MVD	0.913877	0.932261	-0.0183837
cg19277969	17	75295839	1.94e-06	0.00114233	-0.478964	23.2518	0.411871	0.419866	B4	2021-09-09	0.950264	0.954806	-0.00454214
cg05824709	1	156119420	1.94e-06	0.00114324	0.227033	23.2486	0.411873	0.419868	B4	SEMA4A	0.749773	0.722527	0.0272468
cg08675002	5	90437527	1.95e-06	0.0011458	0.322455	23.2425	0.411875	0.419871	B4	GPR98	0.81486	0.796187	0.0186728
cg09906988	14	45724030	1.95e-06	0.00114616	0.225463	23.2403	0.411876	0.419872	B4	MIS18BP1	0.557953	0.514653	0.0433009
cg05682581	8	929958	1.96e-06	0.00115	0.107836	23.232	0.41188	0.419875	B4	NA	0.216488	0.158049	0.0584387
cg24508249	1	201689184	1.96e-06	0.00115064	-0.262519	23.2292	0.411881	0.419876	B4	NAV1;IPO9-AS1	0.93663	0.946712	-0.0100824
cg05336510	9	86237434	1.97e-06	0.00115431	0.310816	23.2186	0.411886	0.419881	B4	IDNK	0.852293	0.834556	0.0177371
cg15267998	11	34373473	1.97e-06	0.00115431	0.252398	23.2197	0.411885	0.419881	B4	ABTB2	0.691369	0.663672	0.0276966
cg18766600	6	106981405	1.97e-06	0.00115431	-0.639747	23.2181	0.411886	0.419881	B4	AIM1	0.383315	0.37714	0.00617586
cg18211585	6	7048351	1.98e-06	0.00115955	0.377249	23.2074	0.411891	0.419886	B4	NA	0.909939	0.898583	0.0113553
cg01519222	X	9677911	1.98e-06	0.00116023	-0.26749	23.2046	0.411892	0.419887	B4	TBL1X	0.894378	0.912972	-0.0185942
cg04550751	8	10274959	1.99e-06	0.0011634	-0.061003	23.1975	0.411895	0.419891	B4	MSRA	0.683439	0.788198	-0.10476
cg27630863	18	45428160	1.99e-06	0.00116345	0.284342	23.1959	0.411896	0.419891	B4	SMAD2	0.410913	0.391281	0.0196321
cg00379740	17	38507518	2e-06	0.00116576	0.321377	23.1903	0.411898	0.419894	B4	RARA	0.763584	0.738753	0.0248313
cg02670686	16	57125674	2e-06	0.00116621	-0.811737	23.1841	0.411901	0.419897	B4	CPNE2	0.209282	0.202135	0.00714753
cg06578117	10	61444070	2e-06	0.00116621	-0.326031	23.1828	0.411901	0.419897	B4	SLC16A9	0.883245	0.899224	-0.0159792
cg11292438	16	67424867	2e-06	0.00116621	0.481255	23.1877	0.411899	0.419895	B4	TPPP3	0.451273	0.421424	0.0298491
cg24341513	1	229616385	2e-06	0.00116621	-0.237191	23.1817	0.411902	0.419898	B4	NUP133	0.916149	0.932949	-0.0168001
cg24969942	10	61468728	2e-06	0.00116621	0.179499	23.1822	0.411902	0.419897	B4	SLC16A9	0.040089	0.0283858	0.0117032
cg13231546	6	38557009	2.01e-06	0.0011665	-0.344352	23.1796	0.411903	0.419899	B4	BTBD9	0.939165	0.947974	-0.00880899
cg10401268	9	130570921	2.01e-06	0.00116733	-0.286429	23.1751	0.411905	0.419901	B4	FPGS	0.91106	0.920862	-0.00980159
cg18631743	22	20104954	2.01e-06	0.00116733	-0.351881	23.1765	0.411904	0.4199	B4	TRMT2A;RANBP1	0.302812	0.322823	-0.0200116
cg08835163	20	34475554	2.03e-06	0.00117996	0.330297	23.1518	0.411915	0.419911	B4	PHF20	0.471644	0.420186	0.051458
cg00463399	1	68220464	2.06e-06	0.00119446	-0.616179	23.1255	0.411926	0.419923	B4	GNG12	0.219244	0.220391	-0.00114733
cg06259584	20	5103593	2.07e-06	0.00119792	0.31904	23.1166	0.41193	0.419927	B4	PCNA	0.898604	0.886176	0.0124279
cg19893830	2	202832067	2.07e-06	0.00119792	-0.278461	23.1169	0.41193	0.419926	B4	NA	0.85956	0.875327	-0.0157663
cg03922703	18	48351704	2.08e-06	0.0012027	-0.72063	23.1042	0.411936	0.419932	B4	MRO	0.954583	0.957391	-0.00280795
cg05373256	11	61522178	2.08e-06	0.0012027	0.412579	23.1051	0.411935	0.419932	B4	C11orf9;DKFZP434K028	0.875132	0.864398	0.0107346
cg08092318	16	75625571	2.08e-06	0.0012027	0.257805	23.1039	0.411936	0.419932	B4	NA	0.776496	0.747951	0.028545
cg02061804	17	32453	2.09e-06	0.00120284	-0.139123	23.1006	0.411937	0.419934	B4	DOC2B	0.507788	0.558952	-0.0511646
cg20471736	18	61264604	2.09e-06	0.00120284	-0.253032	23.1019	0.411937	0.419933	B4	SERPINB13	0.932088	0.94692	-0.0148315
cg12122789	18	46420304	2.09e-06	0.00120528	-0.293976	23.0949	0.41194	0.419936	B4	NA	0.896143	0.912225	-0.0160827
cg24153078_BC21	19	12940057	2.11e-06	0.00121222	0.517064	23.0818	0.411945	0.419942	C0	CALR	0.30647	0.29007	0.0164005
cg22500132	1	155162752	2.11e-06	0.00121626	0.219417	23.0735	0.411949	0.419946	B4	MUC1	0.0383898	0.0290994	0.0092904
cg08086385	3	72430211	2.12e-06	0.00121729	0.308492	23.0656	0.411953	0.419949	B4	RYBP	0.844839	0.82641	0.0184285
cg09988676	2	233390969	2.12e-06	0.00121729	-0.22965	23.0673	0.411952	0.419949	B4	CHRND	0.686217	0.714027	-0.0278095
cg17683477	10	135119443	2.12e-06	0.00121729	0.553757	23.0657	0.411953	0.419949	B4	TUBGCP2	0.294992	0.271697	0.0232953
cg25473949	2	6987620	2.12e-06	0.00121729	0.414608	23.0673	0.411952	0.419949	B4	CMPK2	0.950431	0.946029	0.00440247
cg09367268	6	6643814	2.13e-06	0.00121903	-0.50672	23.0612	0.411954	0.419951	B4	LY86	0.902661	0.912599	-0.00993745
cg01081584	15	40268610	2.13e-06	0.00121931	-0.106915	23.0583	0.411956	0.419953	B4	EIF2AK4	0.878277	0.909642	-0.0313647
cg17572056	3	195947062	2.13e-06	0.00121931	0.316063	23.0562	0.411957	0.419954	B4	OSTalpha	0.545244	0.504496	0.0407472
cg19536810	12	59313817	2.13e-06	0.00121931	0.143293	23.057	0.411956	0.419953	B4	LRIG3	0.080251	0.0559688	0.0242822
cg27139457	2	85637739	2.14e-06	0.00121985	0.513775	23.0537	0.411958	0.419955	B4	CAPG	0.618229	0.597426	0.020803
cg20588566	17	19209758	2.14e-06	0.00122179	-0.351494	23.049	0.41196	0.419957	B4	EPN2-AS1;EPN2	0.0587305	0.0654995	-0.00676899
cg01587268	8	119990223	2.15e-06	0.00122673	-0.319151	23.0373	0.411965	0.419962	B4	NA	0.474433	0.490543	-0.0161097
cg09485845	15	70783715	2.15e-06	0.00122673	-0.334906	23.039	0.411964	0.419961	B4	NA	0.101739	0.109735	-0.00799541
cg15868083_BC21	11	312434	2.15e-06	0.00122673	-0.335136	23.0362	0.411965	0.419962	C0	IFITM1	0.850913	0.877478	-0.0265655
cg01156249	16	4714794	2.17e-06	0.00123441	0.240033	23.0201	0.411972	0.41997	B4	MGRN1	0.0743507	0.0574373	0.0169133
cg01760100	16	90130162	2.17e-06	0.00123441	-0.389569	23.0208	0.411972	0.419969	B4	PRDM7	0.928256	0.935512	-0.00725632
cg20498089	11	44614255	2.17e-06	0.00123441	-0.615358	23.0191	0.411973	0.41997	B4	CD82	0.269783	0.262251	0.00753227
cg16210489	17	74325037	2.18e-06	0.00123785	-0.252952	23.0119	0.411976	0.419973	B4	PRPSAP1	0.57522	0.596564	-0.0213442
cg26953862	12	6651909	2.19e-06	0.00123988	0.325622	23.0071	0.411978	0.419975	B4	IFFO1	0.861719	0.851737	0.00998103
cg01016466	1	27369367	2.19e-06	0.00124289	0.367378	23.0001	0.411981	0.419979	B4	NA	0.812274	0.795135	0.0171385
cg10278149	2	208016923	2.19e-06	0.00124289	0.211115	22.9991	0.411982	0.419979	B4	KLF7	0.781593	0.762042	0.0195509
cg19426731	19	49992527	2.2e-06	0.00124289	0.355957	22.9976	0.411982	0.41998	B4	SNORD32A;RPL13A;RPL13AP5;SNORD33	0.199385	0.188277	0.0111076
cg16213375	11	61584727	2.2e-06	0.00124402	-0.49017	22.9943	0.411984	0.419981	B4	FADS1	0.1069	0.111427	-0.00452686
cg01560057	1	198567998	2.2e-06	0.00124522	-0.256681	22.9908	0.411985	0.419983	B4	NA	0.918274	0.935867	-0.0175931
cg03199330	15	101655797	2.21e-06	0.00124607	-0.360601	22.9879	0.411986	0.419984	B4	NA	0.483266	0.48994	-0.00667428
cg08757868	6	90832027	2.21e-06	0.00124926	-0.239963	22.9813	0.411989	0.419987	B4	BACH2	0.886066	0.913921	-0.027855
cg07279206	21	40297980	2.22e-06	0.00125012	-0.498637	22.9784	0.411991	0.419988	B4	LOC400867	0.152873	0.153952	-0.00107903
cg17687451	3	29227007	2.22e-06	0.0012526	-0.368019	22.9728	0.411993	0.419991	B4	NA	0.891436	0.905477	-0.0140411
cg00575846	12	56120877	2.27e-06	0.00127414	0.326406	22.9339	0.41201	0.420008	B4	CD63	0.639557	0.616077	0.0234798
cg05431723	11	3121590	2.26e-06	0.00127414	-0.243971	22.9357	0.412009	0.420007	B4	OSBPL5	0.864383	0.88888	-0.0244968
cg10222868	17	28220107	2.27e-06	0.00127414	-0.892708	22.9339	0.41201	0.420008	B4	SSH2	0.344948	0.337658	0.00728968
cg25571973	12	52347158	2.27e-06	0.00127597	0.301178	22.9295	0.412012	0.42001	B4	ACVR1B	0.759288	0.737078	0.0222104
cg20321106	3	149498107	2.28e-06	0.00128178	0.279975	22.9188	0.412017	0.420015	B4	ANKUB1	0.913475	0.904112	0.0093633
cg08353847	10	6968167	2.29e-06	0.00128598	-0.165143	22.9107	0.41202	0.420018	B4	NA	0.271783	0.323559	-0.0517764
cg10020581	16	3055154	2.3e-06	0.00129065	0.321645	22.9019	0.412024	0.420022	B4	NA	0.407474	0.367893	0.0395812
cg11076487	4	186709238	2.31e-06	0.00129625	-0.368662	22.8916	0.412029	0.420027	B4	SORBS2	0.834999	0.860678	-0.0256783
cg09031958	5	179203369	2.33e-06	0.0013016	0.245645	22.8812	0.412033	0.420032	B4	MAML1	0.903474	0.887695	0.0157796
cg15288149	5	6409323	2.33e-06	0.0013016	-0.319538	22.8803	0.412034	0.420032	B4	NA	0.912682	0.924877	-0.0121954
cg04075191	2	115919785	2.34e-06	0.00130632	0.162946	22.8697	0.412038	0.420037	B4	DPP10	0.0861031	0.0578523	0.0282508
cg08500171	6	31590674	2.34e-06	0.00130632	0.297296	22.8685	0.412039	0.420037	B4	SNORA38;BAT2	0.741662	0.716386	0.0252768
cg26867393	8	30440319	2.34e-06	0.00130632	-0.161791	22.8693	0.412038	0.420037	B4	GTF2E2	0.814425	0.833478	-0.0190535
cg03131767	12	123446272	2.35e-06	0.00130857	0.300889	22.8634	0.412041	0.42004	B4	ABCB9	0.862407	0.848525	0.0138826
cg03398785	9	127633544	2.35e-06	0.00130857	0.346211	22.8591	0.412043	0.420041	B4	ARPC5L	0.681953	0.66453	0.0174228
cg03819286	16	4673974	2.35e-06	0.00130857	0.420093	22.8604	0.412042	0.420041	B4	MGRN1	0.601677	0.574387	0.0272897
cg25393503	1	177047057	2.35e-06	0.00130857	-0.397581	22.8607	0.412042	0.420041	B4	ASTN1	0.759881	0.782626	-0.0227457
cg06895124	8	141588750	2.35e-06	0.00130905	0.442014	22.8569	0.412044	0.420042	B4	EIF2C2	0.606186	0.578839	0.0273467
cg18704110	2	73143534	2.36e-06	0.00131068	0.277979	22.8514	0.412046	0.420045	B4	EMX1	0.022625	0.0192314	0.00339359
cg27138281	6	84140898	2.36e-06	0.00131068	0.184826	22.8514	0.412046	0.420045	B4	ME1	0.0450775	0.0342382	0.0108393
cg09277709	19	46224285	2.37e-06	0.00131199	0.310124	22.8449	0.412049	0.420048	B4	FBXO46	0.755392	0.730583	0.0248085
cg12519569	16	56316719	2.37e-06	0.00131199	0.261923	22.8451	0.412049	0.420048	B4	GNAO1	0.677197	0.653302	0.0238946
cg12774649	2	216468225	2.37e-06	0.00131199	-0.391967	22.8462	0.412048	0.420047	B4	NA	0.817498	0.842278	-0.0247797
cg09344472	22	36766620	2.38e-06	0.00131438	0.472695	22.8352	0.412053	0.420052	B4	MYH9	0.163531	0.145344	0.0181874
cg09421562	17	56357994	2.38e-06	0.00131438	-0.47773	22.8338	0.412054	0.420053	B4	MPO	0.439114	0.454608	-0.0154937
cg16251918	10	80873603	2.38e-06	0.00131438	0.224137	22.8375	0.412052	0.420051	B4	ZMIZ1	0.901095	0.875718	0.025377
cg21633461	12	52404098	2.38e-06	0.00131438	-0.972742	22.8388	0.412052	0.420051	B4	GRASP	0.357446	0.358193	-0.000746763
cg23282949	X	153211709	2.38e-06	0.00131438	0.298412	22.835	0.412053	0.420052	B4	RENBP	0.66145	0.627598	0.033852
cg26323129	1	235112874	2.39e-06	0.00131639	0.309577	22.8293	0.412056	0.420055	B4	NA	0.373031	0.327181	0.0458502
cg19176199	5	5605441	2.4e-06	0.00132111	-0.323921	22.8205	0.41206	0.420059	B4	NA	0.831804	0.846312	-0.0145083
cg10502149	10	63746909	2.4e-06	0.00132191	-0.268152	22.8172	0.412061	0.42006	B4	ARID5B	0.880203	0.907063	-0.0268598
cg18322600	14	88455060	2.4e-06	0.00132191	0.268426	22.8164	0.412062	0.420061	B4	GALC	0.912404	0.901228	0.0111759
cg09777883	11	112093696	2.41e-06	0.00132671	0.335944	22.8076	0.412065	0.420064	B4	NA	0.640272	0.612401	0.0278708
cg02411663	12	8130007	2.42e-06	0.00133202	0.359082	22.7981	0.41207	0.420069	B4	NA	0.324443	0.287133	0.0373096
cg03129049	13	85668189	2.43e-06	0.00133231	-0.381767	22.792	0.412072	0.420071	B4	LINC00375	0.875183	0.887477	-0.0122938
cg08651937	3	156530506	2.43e-06	0.00133231	0.417412	22.7917	0.412072	0.420071	B4	PA2G4P4	0.402496	0.361073	0.0414236
cg08992189	10	71075007	2.43e-06	0.00133231	0.295932	22.7943	0.412071	0.42007	B4	HK1	0.623007	0.585068	0.0379397
cg17378969	11	29540517	2.43e-06	0.00133231	0.215175	22.7953	0.412071	0.42007	B4	NA	0.604581	0.558566	0.0460152
cg12925851	2	234288659	2.44e-06	0.00133563	-0.53538	22.7819	0.412077	0.420076	B4	DGKD	0.733882	0.757413	-0.0235309
cg22881336	7	99959494	2.44e-06	0.00133563	0.365633	22.7828	0.412076	0.420075	B4	STAG3L5P-PVRIG2P-PILRB;PILRB	0.712877	0.68807	0.0248065
cg26283496	3	146269126	2.44e-06	0.00133563	-0.270768	22.7847	0.412075	0.420075	B4	NA	0.80099	0.836198	-0.0352079
cg26683198	1	57039392	2.44e-06	0.00133563	0.313757	22.7809	0.412077	0.420076	B4	PPAP2B	0.48496	0.453403	0.0315566
cg12578602	17	62356313	2.45e-06	0.0013358	-0.385398	22.7791	0.412078	0.420077	B4	NA	0.352967	0.376611	-0.0236442
cg10369537	9	78834330	2.47e-06	0.00134537	0.363797	22.7633	0.412085	0.420084	B4	PCSK5	0.367875	0.345035	0.0228401
cg26145152	1	68163609	2.47e-06	0.00134627	0.296339	22.7605	0.412086	0.420085	B4	NA	0.879634	0.862725	0.0169091
cg04180462	11	107993298	2.48e-06	0.00134951	0.62217	22.7527	0.412089	0.420089	B4	ACAT1	0.455708	0.432409	0.0232983
cg09147843	16	53467612	2.48e-06	0.00134951	0.235389	22.7533	0.412089	0.420089	B4	RBL2	0.918841	0.904824	0.0140175
cg20478129	14	27067372	2.48e-06	0.00134965	0.13305	22.751	0.41209	0.42009	B4	NOVA1	0.0719877	0.0454822	0.0265055
cg27058988	15	67200879	2.49e-06	0.00135172	-0.387589	22.7465	0.412092	0.420092	B4	NA	0.137735	0.13449	0.00324506
cg19137569	1	154781600	2.49e-06	0.00135497	-0.283932	22.7402	0.412095	0.420094	B4	KCNN3	0.837294	0.866565	-0.0292707
cg11099984	18	60864615	2.5e-06	0.00135594	0.329267	22.7373	0.412096	0.420096	B4	BCL2	0.579948	0.578308	0.00164064
cg11804928	17	38220298	2.51e-06	0.00136115	0.513842	22.7281	0.4121	0.4201	B4	THRA	0.262277	0.22972	0.0325564
cg16541031	11	615519	2.52e-06	0.00136409	-0.305207	22.7223	0.412103	0.420102	B4	IRF7	0.0611902	0.0701076	-0.00891736
cg14960293	3	155571198	2.52e-06	0.00136634	0.257978	22.7175	0.412105	0.420105	B4	SLC33A1	0.0965445	0.0863188	0.0102257
cg06216065	1	27155559	2.54e-06	0.00137308	0.329748	22.7054	0.41211	0.42011	B4	ZDHHC18	0.786679	0.773245	0.0134339
cg15845746	2	120438237	2.54e-06	0.00137308	0.4856	22.7047	0.41211	0.42011	B4	TMEM177	0.786112	0.766718	0.0193939
cg14374866	1	56983336	2.54e-06	0.00137413	-0.435768	22.7002	0.412112	0.420112	B4	PPAP2B	0.939749	0.945779	-0.00602938
cg24025716	7	100485262	2.54e-06	0.00137413	0.35709	22.7007	0.412112	0.420112	B4	SRRT	0.0915097	0.0799537	0.011556
cg27015054	19	36698957	2.56e-06	0.0013804	0.283604	22.6896	0.412117	0.420117	B4	ZNF565	0.823078	0.804389	0.0186887
cg02976843	17	2843257	2.56e-06	0.00138136	0.374892	22.6868	0.412118	0.420118	B4	RAP1GAP2	0.538331	0.511383	0.0269472
cg10467021	20	45981590	2.56e-06	0.0013817	0.384606	22.6848	0.412119	0.420119	B4	ZMYND8	0.59174	0.56132	0.0304201
cg16668359	2	45159434	2.58e-06	0.00138673	0.209954	22.6761	0.412123	0.420123	B4	NA	0.0918307	0.0659338	0.0258969
cg26382697	11	2406712	2.58e-06	0.00138728	-0.264063	22.6738	0.412124	0.420124	B4	CD81	0.79969	0.835258	-0.0355681
cg24517899	10	126290093	2.59e-06	0.00139434	-0.384062	22.6621	0.412129	0.420129	B4	LHPP	0.798722	0.823791	-0.0250697
cg03302822	10	99928067	2.59e-06	0.00139438	-0.357308	22.6606	0.41213	0.42013	B4	C10orf28	0.790197	0.817595	-0.0273981
cg07543400	17	3824384	2.61e-06	0.00139882	0.58946	22.6525	0.412133	0.420134	B4	NA	0.598206	0.584561	0.013645
cg09368363_TC21	6	31739504	2.61e-06	0.00139882	0.373772	22.6513	0.412134	0.420134	C0	MSH5;MSH5-SAPCD1	0.207049	0.193303	0.0137454
cg11849692	10	103875969	2.62e-06	0.00140444	0.51426	22.6404	0.412139	0.420139	B4	LDB1	0.565179	0.546051	0.019127
cg24417337	8	11665358	2.62e-06	0.00140444	-0.261442	22.6404	0.412139	0.420139	B4	FDFT1	0.328665	0.34777	-0.0191045
cg17806401	8	56791649	2.63e-06	0.00140566	-0.600077	22.6372	0.41214	0.42014	B4	LYN	0.291782	0.287407	0.00437564
cg02909097	17	2843206	2.63e-06	0.0014068	0.415091	22.6329	0.412142	0.420142	B4	RAP1GAP2	0.66601	0.643434	0.0225765
cg16421089	15	44830262	2.63e-06	0.0014068	0.348522	22.6327	0.412142	0.420142	B4	EIF3J-AS1;EIF3J	0.18573	0.171966	0.0137637
cg25056837	12	118489272	2.64e-06	0.00140828	-0.391265	22.6292	0.412144	0.420144	B4	WSB2	0.261005	0.273913	-0.0129082
cg25888759_TC21	21	41450167	2.65e-06	0.00141408	0.449924	22.6194	0.412148	0.420148	C0	MX1	0.945929	0.943022	0.00290678
cg10955164	22	39919237	2.66e-06	0.0014191	0.513638	22.6109	0.412152	0.420152	B4	NA	0.76845	0.763253	0.0051972
cg03587597	8	144105055	2.66e-06	0.00142028	-0.297912	22.6077	0.412153	0.420154	B4	NA	0.93906	0.94465	-0.0055904
cg21220721	1	6341230	2.67e-06	0.00142041	0.115151	22.6061	0.412154	0.420154	B4	ACOT7	0.955537	0.934195	0.0213425
cg09702161	1	36843511	2.68e-06	0.0014255	-0.438929	22.5975	0.412157	0.420158	B4	STK40	0.702757	0.735395	-0.0326381
cg08683263	16	30078162	2.69e-06	0.00142875	0.518018	22.5901	0.412161	0.420161	B4	ALDOA	0.368206	0.353447	0.0147586
cg09561353	9	131047932	2.69e-06	0.00142875	-0.272756	22.5906	0.41216	0.420161	B4	SWI5	0.906129	0.919509	-0.01338
cg02461054	8	110620426	2.7e-06	0.00143382	-0.414841	22.5815	0.412164	0.420165	B4	SYBU	0.806208	0.828928	-0.0227201
cg08238388	17	66301554	2.71e-06	0.00144036	0.250675	22.5709	0.412169	0.42017	B4	ARSG	0.880952	0.861041	0.0199105
cg12705211	1	114398019	2.73e-06	0.00144794	0.453159	22.5561	0.412176	0.420177	B4	PTPN22;AP4B1-AS1	0.92187	0.91555	0.00632027
cg18249173	7	35293245	2.73e-06	0.00144794	0.180119	22.5571	0.412175	0.420176	B4	TBX20	0.0456264	0.030818	0.0148084
cg26124980	4	94749890	2.73e-06	0.00144794	0.200758	22.5569	0.412175	0.420176	B4	ATOH1	0.0567027	0.0440408	0.0126619
cg20853889	15	93580227	2.74e-06	0.00145078	0.247375	22.5479	0.412179	0.42018	B4	NA	0.67192	0.631687	0.0402331
cg21124952	12	56544386	2.74e-06	0.00145078	0.255202	22.5496	0.412178	0.42018	B4	NA	0.628241	0.591408	0.0368329
cg21142557	1	204370262	2.74e-06	0.00145078	0.274333	22.5487	0.412179	0.42018	B4	NA	0.910331	0.896706	0.0136258
cg09961264	3	194818128	2.76e-06	0.00146035	0.208931	22.5332	0.412186	0.420187	B4	XXYLT1	0.830218	0.800839	0.0293786
cg15302400	10	99207845	2.77e-06	0.00146131	0.494976	22.5304	0.412187	0.420188	B4	ZDHHC16	0.606742	0.587797	0.0189442
cg04836151	8	144213766	2.78e-06	0.00146406	0.0961057	22.5252	0.412189	0.42019	B4	NA	0.720626	0.633161	0.0874652
cg24933645	1	220101728	2.79e-06	0.00146877	0.195765	22.5174	0.412192	0.420194	B4	SLC30A10	0.106504	0.0846075	0.0218965
cg18937561	10	14879252	2.79e-06	0.00147025	0.329135	22.5139	0.412194	0.420195	B4	CDNF;HSPA14	0.878108	0.863124	0.0149842
cg13139972	4	107957430	2.81e-06	0.00147899	0.142735	22.5006	0.4122	0.420201	B4	DKK2	0.0816038	0.0574969	0.024107
cg10392172	11	64764297	2.82e-06	0.00148587	-0.566488	22.4898	0.412205	0.420206	B4	BATF2	0.192476	0.189955	0.00252157
cg05016806	20	62585720	2.83e-06	0.00148614	0.686911	22.488	0.412205	0.420207	B4	UCKL1-AS1;UCKL1	0.523644	0.508676	0.0149675
cg02939761	5	150948506	2.83e-06	0.00148712	-0.351733	22.4853	0.412207	0.420208	B4	FAT2	0.91582	0.927131	-0.0113107
cg17072983	2	208007258	2.84e-06	0.00149137	0.56158	22.4771	0.41221	0.420212	B4	KLF7	0.309876	0.283477	0.0263987
cg22206104	17	16344518	2.84e-06	0.00149137	0.347613	22.4767	0.41221	0.420212	B4	SNORD65;LRRC75A-AS1	0.39931	0.377756	0.0215541
cg07267547	15	67200651	2.85e-06	0.00149162	-0.475342	22.4748	0.412211	0.420213	B4	NA	0.16696	0.165464	0.00149683
cg07846307	17	3861532	2.85e-06	0.00149162	0.426881	22.4694	0.412213	0.420215	B4	ATP2A3	0.531044	0.493835	0.037209
cg13236370	17	36497241	2.85e-06	0.00149162	0.616142	22.4695	0.412213	0.420215	B4	GPR179	0.439903	0.42365	0.0162524
cg16356622	1	36351841	2.85e-06	0.00149162	0.623183	22.4712	0.412213	0.420215	B4	EIF2C1	0.362293	0.337736	0.0245566
cg21138186	9	19033735	2.85e-06	0.00149162	-0.310507	22.4694	0.412213	0.420215	B4	SAXO1	0.909229	0.922102	-0.0128732
cg06268694	22	46932642	2.87e-06	0.00149578	0.212477	22.4587	0.412218	0.42022	B4	CELSR1	0.158577	0.138489	0.0200888
cg12174507	1	167603130	2.87e-06	0.00149578	0.413127	22.4592	0.412218	0.42022	B4	RCSD1	0.676621	0.653244	0.0233768
cg18262140	16	55082847	2.87e-06	0.00149578	-0.169804	22.4574	0.412219	0.420221	B4	NA	0.876307	0.909662	-0.0333546
cg21148428	20	47487052	2.86e-06	0.00149578	-0.762285	22.4612	0.412217	0.420219	B4	NA	0.264338	0.246316	0.0180217
cg24146265	5	134565677	2.87e-06	0.00149578	-0.391703	22.4568	0.412219	0.420221	B4	NA	0.884715	0.900252	-0.0155365
cg21718586	2	7025230	2.87e-06	0.00149624	0.36613	22.4548	0.41222	0.420222	B4	RSAD2	0.95227	0.948954	0.00331561
cg01950011	8	37396511	2.88e-06	0.00149645	0.316349	22.4531	0.412221	0.420223	B4	NA	0.832852	0.816695	0.0161574
cg15344640	5	176774729	2.89e-06	0.0015	0.311974	22.4469	0.412223	0.420225	B4	LMAN2	0.927213	0.917603	0.00960998
cg22283451	8	126680821	2.89e-06	0.00150188	0.266211	22.443	0.412225	0.420227	B4	NA	0.749568	0.718882	0.0306862
cg07438401	3	67698057	2.9e-06	0.00150224	-0.286914	22.4387	0.412227	0.420229	B4	SUCLG2	0.907602	0.925274	-0.017672
cg14055655	19	50117794	2.9e-06	0.00150224	-0.276064	22.4384	0.412227	0.420229	B4	PRR12	0.829716	0.858841	-0.029125
cg15689385	17	48266120	2.89e-06	0.00150224	0.728418	22.4406	0.412226	0.420228	B4	COL1A1	0.635055	0.624759	0.0102952
cg03141347	6	47094389	2.91e-06	0.00150539	-0.31754	22.4328	0.41223	0.420232	B4	NA	0.860661	0.884846	-0.0241845
cg14658964	1	45189026	2.91e-06	0.00150556	0.269002	22.4303	0.412231	0.420233	B4	C1orf228	0.147168	0.116254	0.0309132
cg24006547	11	71259341	2.91e-06	0.00150556	-0.315047	22.4298	0.412231	0.420233	B4	KRTAP5-9	0.676094	0.697646	-0.0215523
cg13019030	1	55594063	2.92e-06	0.0015088	-0.296638	22.423	0.412234	0.420236	B4	USP24	0.850162	0.877763	-0.0276013
cg16254309	7	145814152	2.92e-06	0.0015088	0.327586	22.4214	0.412235	0.420237	B4	CNTNAP2	0.129203	0.11173	0.017473
cg18032342	3	52513988	2.92e-06	0.0015088	0.252061	22.4213	0.412235	0.420237	B4	NISCH	0.840168	0.822874	0.0172941
cg26977633	17	6660650	2.94e-06	0.00151737	-0.374609	22.4085	0.41224	0.420243	B4	XAF1	0.053558	0.0588074	-0.00524937
cg25704227	18	21974223	2.95e-06	0.00151931	0.240488	22.4045	0.412242	0.420244	B4	OSBPL1A	0.789617	0.763923	0.0256942
cg00969478_BC21	1	78619537	2.95e-06	0.00152089	-0.162225	22.3997	0.412244	0.420246	C0	IFI44L	0.901921	0.917913	-0.0159922
cg06717097	16	84103349	2.95e-06	0.00152089	0.265884	22.3997	0.412244	0.420247	B4	MBTPS1	0.398858	0.350583	0.0482749
cg17445342	4	164395512	2.96e-06	0.00152138	0.269318	22.3977	0.412245	0.420247	B4	TKTL2	0.733564	0.719458	0.0141063
cg13198984	17	80129470	2.96e-06	0.00152378	0.272111	22.3926	0.412247	0.42025	B4	CCDC57	0.939116	0.931927	0.00718959
cg24395115	12	92549716	2.97e-06	0.00152378	0.305431	22.3917	0.412248	0.42025	B4	NA	0.830128	0.805303	0.0248246
cg08390994	22	36563027	2.97e-06	0.00152449	-0.116248	22.3894	0.412249	0.420251	B4	APOL3	0.259312	0.312442	-0.0531304
cg04794556	2	1612264	2.98e-06	0.00152729	-0.353922	22.3826	0.412252	0.420254	B4	NA	0.834874	0.849896	-0.0150226
cg11998307	17	1549434	2.98e-06	0.00152729	-0.58526	22.3819	0.412252	0.420254	B4	SCARF1	0.621651	0.625364	-0.00371302
cg21678540	4	13929921	2.98e-06	0.00152729	-0.375565	22.3816	0.412252	0.420255	B4	LINC01182	0.749508	0.766957	-0.0174485
cg22250546	19	33791370	2.99e-06	0.00152935	0.489745	22.3775	0.412254	0.420256	B4	CEBPA	0.388195	0.36529	0.0229056
cg01449341	19	55044295	2.99e-06	0.00153226	-0.283441	22.3723	0.412256	0.420259	B4	KIR3DX1	0.877134	0.898178	-0.0210445
cg23243492	3	194214992	3e-06	0.00153438	0.559987	22.3682	0.412258	0.420261	B4	NA	0.931226	0.926435	0.0047905
cg26552621	19	1271019	3.01e-06	0.00153637	0.304276	22.3642	0.41226	0.420262	B4	C19orf23;CIRBP	0.709474	0.700299	0.00917494
cg08313271	12	977707	3.02e-06	0.00154239	0.435734	22.3549	0.412264	0.420266	B4	WNK1	0.647202	0.624079	0.0231229
cg10532262	3	172428426	3.02e-06	0.00154245	-0.194191	22.3535	0.412264	0.420267	B4	NCEH1	0.0493654	0.0626006	-0.0132352
cg26768406	17	35446112	3.03e-06	0.00154399	0.443021	22.3501	0.412266	0.420269	B4	ACACA	0.566264	0.53603	0.0302341
cg19643276	17	79817123	3.04e-06	0.00154732	0.505269	22.3444	0.412268	0.420271	B4	P4HB	0.572689	0.554326	0.0183634
cg05167074	19	41091695	3.04e-06	0.00155049	-0.262689	22.3387	0.412271	0.420274	B4	SHKBP1	0.483181	0.498253	-0.0150722
cg08659902	19	58286731	3.05e-06	0.00155049	-0.28144	22.3376	0.412271	0.420274	B4	ZNF586	0.932964	0.943415	-0.0104508
cg00237520	5	177764237	3.05e-06	0.00155097	-0.431999	22.3356	0.412272	0.420275	B4	COL23A1	0.955996	0.959148	-0.00315144
cg09008531	16	46695850	3.05e-06	0.00155119	0.23558	22.3339	0.412273	0.420276	B4	VPS35	0.821608	0.802792	0.0188156
cg19300568	4	2060112	3.06e-06	0.00155307	0.218649	22.3301	0.412275	0.420278	B4	NAT8L	0.0475639	0.0362371	0.0113268
cg03048488	1	15733844	3.07e-06	0.00155785	-0.255781	22.3213	0.412278	0.420282	B4	NA	0.871546	0.897752	-0.0262064
cg16077842	11	19232005	3.07e-06	0.00155785	0.235699	22.3212	0.412278	0.420282	B4	CSRP3	0.798094	0.778638	0.0194559
cg25442140	7	135005166	3.09e-06	0.00156843	-0.221903	22.3062	0.412285	0.420288	B4	NA	0.189509	0.204547	-0.0150375
cg12798869	11	82762804	3.11e-06	0.00157333	-0.451881	22.2986	0.412288	0.420292	B4	RAB30	0.931081	0.93738	-0.00629945
cg01287555	13	41704639	3.12e-06	0.00157716	0.318281	22.2924	0.412291	0.420294	B4	KBTBD6	0.604847	0.583154	0.0216931
cg14855796	4	169230566	3.12e-06	0.00157964	0.548973	22.2878	0.412293	0.420296	B4	DDX60	0.944872	0.940254	0.00461755
cg16554099	6	7053734	3.13e-06	0.00158107	0.207415	22.2847	0.412294	0.420298	B4	NA	0.861412	0.839024	0.0223879
cg06223162	1	101003688	3.13e-06	0.00158183	0.0500371	22.2823	0.412295	0.420299	B4	GPR88	0.64283	0.517743	0.125087
cg04188723	15	40096351	3.14e-06	0.00158354	0.555531	22.2788	0.412297	0.420301	B4	GPR176	0.364449	0.332293	0.0321559
cg00969690_TC21	1	78661753	3.14e-06	0.0015854	0.799251	22.2746	0.412299	0.420302	C0	IFI44	0.949698	0.94732	0.00237816
cg24618413	X	40007471	3.14e-06	0.0015854	-0.632026	22.2737	0.412299	0.420303	B4	BCOR	0.285929	0.274867	0.0110621
cg05046816	17	9911700	3.15e-06	0.00158743	0.266954	22.2698	0.412301	0.420305	B4	GAS7	0.799453	0.778634	0.0208189
cg10717691	1	210426358	3.16e-06	0.00159108	0.166169	22.2612	0.412305	0.420308	B4	NA	0.0713109	0.0526371	0.0186739
cg11986820	7	6116978	3.16e-06	0.00159108	0.227407	22.2612	0.412305	0.420308	B4	NA	0.769466	0.752109	0.0173573
cg12912403	8	106837944	3.16e-06	0.00159108	-0.369877	22.2624	0.412304	0.420308	B4	ZFPM2-AS1	0.907506	0.920636	-0.0131307
cg05058316	6	168786787	3.18e-06	0.00159474	-0.31022	22.2538	0.412308	0.420312	B4	NA	0.802315	0.829948	-0.0276327
cg26250129	17	79239903	3.17e-06	0.00159474	0.305312	22.2545	0.412308	0.420311	B4	SLC38A10	0.612918	0.56854	0.0443783
cg16622958	16	87397796	3.18e-06	0.00159609	0.0836202	22.2508	0.412309	0.420313	B4	FBXO31	0.892553	0.835801	0.056752
cg11176595	4	40232649	3.19e-06	0.0015998	0.310126	22.2448	0.412312	0.420316	B4	RHOH	0.598694	0.582731	0.0159635
cg13054523	17	81055722	3.2e-06	0.00160632	0.194452	22.2353	0.412316	0.42032	B4	NA	0.934225	0.917342	0.0168826
cg26656375	20	30168680	3.21e-06	0.00160751	0.26258	22.2324	0.412317	0.420321	B4	NA	0.808633	0.795057	0.0135763
cg04051889	16	85028024	3.21e-06	0.00160826	0.275143	22.2291	0.412319	0.420323	B4	ZDHHC7	0.86131	0.843284	0.0180265
cg09912350	4	156588326	3.22e-06	0.00160826	0.162143	22.2282	0.412319	0.420323	B4	GUCY1A3	0.0454931	0.0306364	0.0148567
cg24000501	13	64038327	3.22e-06	0.00160826	-0.703907	22.2275	0.41232	0.420323	B4	NA	0.612817	0.628688	-0.0158705
cg15748362	13	78315550	3.23e-06	0.00161152	-0.226865	22.2221	0.412322	0.420326	B4	SLAIN1	0.660592	0.692252	-0.0316598
cg00960240	11	317046	3.24e-06	0.00161675	-0.329987	22.2129	0.412326	0.42033	B4	NA	0.854709	0.878044	-0.0233351
cg16772022	X	153211711	3.24e-06	0.00161675	0.152885	22.2139	0.412325	0.42033	B4	RENBP	0.881367	0.84406	0.0373066
cg05706766	12	47740526	3.25e-06	0.0016183	0.332527	22.2096	0.412327	0.420331	B4	NA	0.931711	0.922106	0.00960433
cg25984164	1	174844560	3.25e-06	0.00162134	-0.19956	22.2045	0.41233	0.420334	B4	RABGAP1L	0.87479	0.889058	-0.014268
cg07380496	5	71403420	3.26e-06	0.00162347	0.253379	22.2005	0.412331	0.420336	B4	MAP1B	0.0318081	0.0258165	0.00599158
cg06033320	8	66750110	3.28e-06	0.00162754	-0.148269	22.1912	0.412335	0.42034	B4	PDE7A	0.661589	0.725697	-0.0641077
cg11360963	9	36994340	3.27e-06	0.00162754	-0.311137	22.1918	0.412335	0.420339	B4	PAX5	0.879601	0.896436	-0.0168358
cg12483927	1	211667682	3.27e-06	0.00162754	0.301125	22.1924	0.412335	0.420339	B4	RD3	0.934482	0.925431	0.00905073
cg14553881	17	79361650	3.28e-06	0.00162754	-0.157552	22.1888	0.412336	0.420341	B4	NA	0.177008	0.201357	-0.0243495
cg23039316	12	6452051	3.28e-06	0.00162754	0.401535	22.1892	0.412336	0.420341	B4	TNFRSF1A	0.921287	0.91489	0.00639669
cg12102181	3	136468191	3.29e-06	0.00163173	0.499966	22.1823	0.412339	0.420344	B4	STAG1	0.604748	0.594274	0.0104745
cg05327106	3	194942344	3.31e-06	0.00163869	-0.743591	22.1724	0.412344	0.420348	B4	XXYLT1	0.296485	0.28595	0.0105356
cg11136886	1	33609509	3.31e-06	0.00163973	0.415897	22.1685	0.412345	0.42035	B4	NA	0.620764	0.59781	0.022954
cg13265199	5	110079889	3.31e-06	0.00163973	0.238231	22.1685	0.412345	0.42035	B4	SLC25A46	0.753172	0.727214	0.0259585
cg12880172	11	14331348	3.32e-06	0.00164302	-0.309482	22.1631	0.412348	0.420352	B4	RRAS2	0.885668	0.902767	-0.0170991
cg09207372	8	38763116	3.33e-06	0.00164385	0.434221	22.1608	0.412349	0.420353	B4	PLEKHA2	0.340136	0.302522	0.0376135
cg09780107	1	244531718	3.33e-06	0.00164607	0.354815	22.1554	0.412351	0.420356	B4	C1orf100	0.486412	0.451163	0.0352485
cg21650076	6	5516496	3.33e-06	0.00164607	-0.247962	22.1556	0.412351	0.420356	B4	FARS2	0.90038	0.924105	-0.023725
cg14754151	19	33162944	3.35e-06	0.00165131	-0.375115	22.1477	0.412354	0.420359	B4	ANKRD27	0.206378	0.204275	0.00210251
cg02424985	12	123367854	3.35e-06	0.00165135	-0.545688	22.1464	0.412355	0.42036	B4	VPS37B	0.291907	0.294793	-0.00288661
cg06807905	1	110776546	3.35e-06	0.00165267	0.372727	22.1434	0.412356	0.420361	B4	KCNC4	0.730017	0.715164	0.0148534
cg00440194	11	95436310	3.36e-06	0.0016543	-0.348008	22.1401	0.412358	0.420362	B4	NA	0.707866	0.747235	-0.0393693
cg17287107	2	108904503	3.37e-06	0.00165609	-0.350111	22.1366	0.412359	0.420364	B4	SULT1C2	0.805236	0.821251	-0.016015
cg00301370	12	10902496	3.37e-06	0.00165612	0.296718	22.134	0.41236	0.420365	B4	LOC101928162	0.775762	0.741258	0.0345036
cg24714082	1	167595191	3.37e-06	0.00165612	0.395559	22.1348	0.41236	0.420365	B4	NA	0.761862	0.736371	0.0254911
cg19443198	16	25270176	3.37e-06	0.00165654	0.311177	22.1322	0.412361	0.420366	B4	ZKSCAN2	0.242113	0.220805	0.0213084
cg06108038	X	12811269	3.38e-06	0.00165891	0.25969	22.1271	0.412364	0.420368	B4	PRPS2	0.713289	0.692772	0.020517
cg12233756	7	127438201	3.38e-06	0.00165891	0.448425	22.1267	0.412364	0.420369	B4	SND1	0.693236	0.671206	0.0220301
cg05290056	16	903892	3.39e-06	0.00166132	-0.3188	22.1211	0.412366	0.420371	B4	LMF1	0.90949	0.924119	-0.0146283
cg17972995	6	45655391	3.39e-06	0.00166132	-0.281158	22.1215	0.412366	0.420371	B4	NA	0.886291	0.906844	-0.0205534
cg02124524	16	85655007	3.41e-06	0.00166682	0.263054	22.1119	0.41237	0.420375	B4	KIAA0182	0.96989	0.964287	0.00560299
cg26420013	5	6632020	3.41e-06	0.00166682	0.373508	22.1131	0.41237	0.420375	B4	SRD5A1;NSUN2	0.665005	0.641654	0.0233505
cg20318233	10	23670334	3.41e-06	0.00166711	-0.299166	22.1102	0.412371	0.420376	B4	NA	0.861787	0.884581	-0.0227939
cg02004370	16	69362629	3.42e-06	0.00166986	0.30619	22.1054	0.412373	0.420378	B4	PDF;COG8	0.74326	0.718483	0.0247763
cg06401307	2	1978113	3.42e-06	0.00166986	-0.365713	22.1043	0.412374	0.420379	B4	MYT1L	0.869246	0.883711	-0.0144656
cg15370819	19	54379397	3.44e-06	0.00167861	0.435839	22.0924	0.412379	0.420384	B4	MYADM	0.557019	0.532866	0.0241529
cg14571284	9	130516077	3.46e-06	0.00168539	0.334134	22.0821	0.412383	0.420388	B4	SH2D3C	0.838994	0.825298	0.0136963
cg21142743	1	228272495	3.46e-06	0.00168539	0.312791	22.0817	0.412383	0.420389	B4	ARF1	0.120622	0.111102	0.00951958
cg09674223	16	58914345	3.46e-06	0.00168669	-0.369776	22.0789	0.412385	0.42039	B4	NA	0.561033	0.590395	-0.0293618
cg03873220	7	139760375	3.49e-06	0.00169633	-0.379362	22.0648	0.412391	0.420396	B4	PARP12	0.874767	0.890613	-0.015846
cg17146917	17	4674194	3.49e-06	0.00169633	0.174191	22.0654	0.412391	0.420396	B4	TM4SF5	0.712241	0.679898	0.032343
cg26800010	14	73614321	3.49e-06	0.00169748	0.339385	22.0621	0.412392	0.420397	B4	PSEN1	0.734644	0.708758	0.0258852
cg18917986	2	152118728	3.51e-06	0.00170281	-0.278987	22.0545	0.412395	0.420401	B4	RBM43	0.0657323	0.0753049	-0.00957262
cg25457442	3	69082739	3.51e-06	0.00170311	-0.292445	22.0529	0.412396	0.420402	B4	TMF1	0.822902	0.843993	-0.0210909
cg01063305	7	90344583	3.53e-06	0.00171084	-0.361628	22.0425	0.412401	0.420406	B4	CDK14	0.916748	0.932034	-0.0152862
cg01355407	5	102117717	3.54e-06	0.00171456	0.282692	22.0359	0.412404	0.420409	B4	NA	0.856027	0.843474	0.0125526
cg10096215	16	68034002	3.54e-06	0.00171456	0.253633	22.0342	0.412404	0.42041	B4	DPEP2	0.132518	0.107785	0.0247324
cg24376955	10	43637359	3.54e-06	0.00171456	0.442835	22.035	0.412404	0.42041	B4	CSGALNACT2	0.64843	0.631531	0.0168995
cg18878242	3	186848672	3.55e-06	0.00171941	-0.23178	22.0272	0.412407	0.420413	B4	RPL39L	0.286937	0.33014	-0.0432034
cg21836117	14	73012519	3.56e-06	0.00171941	-0.402729	22.026	0.412408	0.420414	B4	RGS6	0.822539	0.837408	-0.0148691
cg01781867	9	139024872	3.56e-06	0.00172051	0.466572	22.0234	0.412409	0.420415	B4	NA	0.181979	0.168286	0.0136937
cg22913249	4	41215979	3.57e-06	0.00172379	0.178485	22.0182	0.412411	0.420417	B4	APBB2	0.0423028	0.031713	0.0105898
cg03505103	21	39863771	3.58e-06	0.0017285	-0.233771	22.0115	0.412414	0.42042	B4	ERG	0.716249	0.737658	-0.0214085
cg24365676	2	201922108	3.59e-06	0.00173238	0.233472	22.0057	0.412417	0.420423	B4	FAM126B	0.906998	0.892495	0.0145026
cg15135438	12	124864645	3.6e-06	0.00173338	-1.11414	22.0025	0.412418	0.420424	B4	NCOR2	0.290901	0.273948	0.0169536
cg19579005	6	30782272	3.6e-06	0.00173338	0.178394	22.0019	0.412418	0.420424	B4	NA	0.0788553	0.0674559	0.0113994
cg12222277	1	2191658	3.61e-06	0.001738	0.293952	21.9953	0.412421	0.420427	B4	SKI	0.896926	0.887855	0.00907143
cg23612423	12	55350219	3.63e-06	0.00174574	0.0994758	21.9851	0.412426	0.420432	B4	TESPA1	0.669581	0.609546	0.0600354
cg19486606	16	14595555	3.64e-06	0.00174833	-0.696182	21.9808	0.412428	0.420434	B4	PARN	0.19899	0.196772	0.00221818
cg23097139	15	75918757	3.65e-06	0.00175236	0.367322	21.9749	0.41243	0.420436	B4	SNUPN	0.678929	0.655812	0.0231173
cg02432272	13	43537831	3.67e-06	0.0017594	0.663203	21.9619	0.412436	0.420442	B4	EPSTI1	0.924641	0.919816	0.0048253
cg05048002	16	30077837	3.67e-06	0.0017594	0.322613	21.9627	0.412436	0.420442	B4	ALDOA	0.0755718	0.0695781	0.00599377
cg17725378	5	131130438	3.67e-06	0.0017594	0.318632	21.9644	0.412435	0.420441	B4	FNIP1	0.620004	0.583339	0.0366653
cg26945145	5	107339091	3.67e-06	0.0017594	-0.306409	21.9617	0.412436	0.420442	B4	FBXL17	0.0677913	0.0743796	-0.00658828
cg15122536	11	68123164	3.67e-06	0.00175991	-0.281167	21.9598	0.412437	0.420443	B4	LRP5	0.895922	0.911501	-0.0155792
cg14137166	22	50979665	3.68e-06	0.00176107	-0.484441	21.9559	0.412439	0.420445	B4	NA	0.323208	0.32148	0.00172758
cg24153151_TC21	19	12943407	3.68e-06	0.00176107	0.283167	21.9564	0.412438	0.420445	C0	CALR	0.818737	0.79705	0.0216874
cg25687744	8	2066636	3.69e-06	0.00176172	-0.288882	21.9539	0.412439	0.420446	B4	MYOM2	0.817701	0.838186	-0.0204851
cg01923915	2	96965099	3.69e-06	0.00176274	0.220082	21.9515	0.412441	0.420447	B4	SNRNP200	0.93647	0.925196	0.0112739
cg14714225	8	1955214	3.7e-06	0.00176408	0.61276	21.9487	0.412442	0.420448	B4	NA	0.420379	0.39592	0.0244595
cg02624791	10	33314085	3.7e-06	0.00176505	-0.419512	21.9454	0.412443	0.42045	B4	NA	0.775439	0.800519	-0.02508
cg11132913	1	59285109	3.7e-06	0.00176505	0.310495	21.945	0.412443	0.42045	B4	NA	0.906408	0.89731	0.00909816
cg27072996	19	822635	3.71e-06	0.00176749	0.161295	21.941	0.412445	0.420452	B4	LPPR3	0.144489	0.104343	0.0401458
cg16928313	2	120578956	3.71e-06	0.00176854	-0.393261	21.9385	0.412446	0.420453	B4	PTPN4	0.893781	0.909219	-0.0154386
cg08390732	19	30101243	3.72e-06	0.00176864	-0.282744	21.9371	0.412447	0.420453	B4	POP4	0.90795	0.9247	-0.0167507
cg08070022	3	101497478	3.72e-06	0.00177081	0.280538	21.9334	0.412448	0.420455	B4	FAM55C	0.146327	0.122725	0.023602
cg12875720	14	85983929	3.73e-06	0.00177239	-0.298733	21.9303	0.41245	0.420456	B4	NA	0.904465	0.923348	-0.0188822
cg23851638	19	47803550	3.75e-06	0.00178268	-0.344599	21.9174	0.412456	0.420462	B4	NA	0.0753505	0.0829074	-0.0075569
cg09471471	12	56323020	3.76e-06	0.00178366	0.349142	21.9142	0.412457	0.420464	B4	WIBG	0.300199	0.292412	0.0077869
cg27073431	2	47404636	3.76e-06	0.00178366	0.298593	21.9138	0.412457	0.420464	B4	CALM2	0.542687	0.498541	0.0441454
cg15627721	2	232045255	3.77e-06	0.00178574	0.295039	21.9095	0.412459	0.420466	B4	NA	0.451834	0.412741	0.0390938
cg21807240	14	23425770	3.77e-06	0.00178574	-0.341101	21.9089	0.412459	0.420466	B4	HAUS4	0.0522651	0.0565842	-0.00431904
cg11115622	14	65169958	3.78e-06	0.00178923	0.23321	21.9036	0.412462	0.420468	B4	PLEKHG3	0.211333	0.167398	0.0439348
cg21686213	11	315118	3.78e-06	0.00178923	-0.297586	21.9024	0.412462	0.420469	B4	IFITM1	0.710791	0.751866	-0.0410746
cg12648759	1	161812851	3.79e-06	0.00179079	-0.242714	21.8994	0.412463	0.42047	B4	ATF6	0.78992	0.819135	-0.029215
cg05622472	14	100841429	3.79e-06	0.00179318	0.15136	21.8955	0.412465	0.420472	B4	WDR25;WARS	0.863337	0.8445	0.0188371
cg02328035	5	6338017	3.82e-06	0.00180631	-0.324352	21.8795	0.412472	0.420479	B4	FLJ33360	0.918341	0.926998	-0.00865741
cg21708888	22	24915037	3.83e-06	0.001807	-0.542181	21.8775	0.412473	0.42048	B4	UPB1	0.277344	0.283583	-0.00623875
cg14880079	3	194120150	3.83e-06	0.00180701	-0.529457	21.8763	0.412474	0.420481	B4	GP5	0.207261	0.199415	0.00784587
cg00519069	19	14491737	3.84e-06	0.00180885	0.251173	21.8729	0.412475	0.420482	B4	CD97	0.40132	0.379027	0.0222923
cg01935221	6	32945631	3.85e-06	0.00181316	0.409421	21.8666	0.412478	0.420485	B4	BRD2	0.709222	0.69808	0.0111418
cg07031236	10	73983766	3.85e-06	0.00181316	0.282575	21.8648	0.412479	0.420486	B4	ANAPC16	0.58588	0.555977	0.0299027
cg16625765	16	29838413	3.85e-06	0.00181316	0.319988	21.8644	0.412479	0.420486	B4	MVP	0.446108	0.423434	0.0226745
cg03516270	1	150265420	3.86e-06	0.0018162	-0.354269	21.8598	0.412481	0.420488	B4	MRPS21	0.895807	0.911286	-0.0154788
cg01447236	3	156675914	3.87e-06	0.00181837	-0.314051	21.8561	0.412482	0.42049	B4	LEKR1	0.918618	0.930316	-0.0116976
cg12003079	12	6984857	3.88e-06	0.00182316	0.268246	21.8496	0.412485	0.420492	B4	NA	0.793089	0.767578	0.0255109
cg08416150	18	46841159	3.9e-06	0.00183269	-0.250774	21.8378	0.41249	0.420498	B4	DYM	0.809771	0.821374	-0.0116027
cg21102668	3	31750687	3.92e-06	0.00183808	-0.332803	21.8307	0.412494	0.420501	B4	OSBPL10;OSBPL10-AS1	0.748774	0.781507	-0.0327333
cg03068899	7	22998575	3.93e-06	0.00184114	-0.374186	21.8261	0.412496	0.420503	B4	FAM126A	0.945855	0.951902	-0.00604708
cg24722720	2	168720150	3.95e-06	0.00185041	-0.282554	21.8147	0.412501	0.420508	B4	LOC105616981;B3GALT1	0.929656	0.942994	-0.0133373
cg04492270	5	125890295	3.96e-06	0.00185383	-0.447762	21.8098	0.412503	0.42051	B4	ALDH7A1	0.941058	0.947798	-0.00674016
cg18034719	5	176860863	3.97e-06	0.00185481	-0.278225	21.8062	0.412504	0.420512	B4	GRK6	0.80505	0.82392	-0.0188698
cg18201630	17	3840779	3.97e-06	0.00185481	0.231481	21.8062	0.412504	0.420512	B4	ATP2A3	0.897578	0.875164	0.0224135
cg09296845	15	90775669	3.97e-06	0.0018552	0.201929	21.8045	0.412505	0.420513	B4	CIB1	0.795676	0.769132	0.0265438
cg08471846	19	799621	3.97e-06	0.00185636	0.417117	21.802	0.412506	0.420514	B4	PTBP1	0.336704	0.320819	0.0158859
cg00381193	5	170042332	3.98e-06	0.00185647	-0.428172	21.8007	0.412507	0.420514	B4	KCNIP1	0.510575	0.530323	-0.0197475
cg21704050	3	151063814	3.98e-06	0.00185678	-0.358817	21.7991	0.412507	0.420515	B4	P2RY12;MED12L	0.210892	0.21736	-0.00646783
cg15571120	22	40831159	4.03e-06	0.00187707	0.391615	21.776	0.412518	0.420525	B4	MKL1	0.371898	0.343896	0.0280017
cg03269060	3	158450208	4.05e-06	0.00188785	0.145092	21.762	0.412524	0.420532	B4	RARRES1	0.0362507	0.026397	0.00985375
cg15907014	3	139038698	4.05e-06	0.00188785	-0.18473	21.762	0.412524	0.420532	B4	NA	0.655258	0.69452	-0.0392619
cg06558158	8	64144576	4.06e-06	0.00188982	-0.282059	21.7587	0.412525	0.420533	B4	NA	0.889634	0.910451	-0.0208178
cg03527852	1	27990385	4.07e-06	0.00189037	-0.509115	21.7556	0.412527	0.420535	B4	NA	0.961798	0.963997	-0.00219886
cg10440718	21	26569698	4.07e-06	0.00189037	0.188952	21.7558	0.412526	0.420534	B4	NA	0.852107	0.829887	0.02222
cg13528170	5	94330007	4.07e-06	0.00189074	-0.338445	21.7539	0.412527	0.420535	B4	MCTP1	0.91351	0.930832	-0.0173224
cg22327832	7	111913258	4.08e-06	0.00189213	-0.480302	21.7512	0.412528	0.420536	B4	ZNF277	0.619779	0.634763	-0.0149848
cg17480224	20	30947514	4.09e-06	0.00189707	0.311902	21.7448	0.412531	0.420539	B4	ASXL1	0.238821	0.224111	0.0147095
cg16769027	3	154829128	4.11e-06	0.00190688	-0.314994	21.7332	0.412536	0.420545	B4	MME	0.832236	0.864618	-0.0323824
cg18278694	1	179945973	4.14e-06	0.00191629	0.541525	21.722	0.412541	0.42055	B4	CEP350	0.311359	0.285068	0.0262907
cg01263479	4	156588328	4.15e-06	0.00191922	0.271898	21.7165	0.412544	0.420552	B4	GUCY1A3	0.126361	0.102173	0.0241874
cg15452182	1	170502937	4.15e-06	0.00191922	0.169985	21.7176	0.412543	0.420552	B4	GORAB;LOC101928650	0.82559	0.790791	0.0347994
cg00814786	3	99691460	4.15e-06	0.00191987	0.324008	21.7141	0.412545	0.420553	B4	MIR548G;CMSS1;FILIP1L	0.878842	0.869506	0.0093352
cg08769199	11	64653280	4.15e-06	0.00191987	0.241185	21.7133	0.412545	0.420553	B4	NA	0.211891	0.171329	0.0405625
cg15284593	17	76565091	4.19e-06	0.00193357	0.25005	21.6978	0.412552	0.42056	B4	DNAH17	0.895135	0.876122	0.0190128
cg17217017	7	158828449	4.21e-06	0.00194483	-0.716014	21.6849	0.412558	0.420566	B4	VIPR2	0.40459	0.415038	-0.0104486
cg26261940	2	242169525	4.22e-06	0.00194795	0.444728	21.6805	0.41256	0.420568	B4	HDLBP	0.712225	0.695633	0.016592
cg27392286	3	87424754	4.24e-06	0.00195564	-0.398489	21.6713	0.412564	0.420572	B4	NA	0.871579	0.884151	-0.0125718
cg08840379	17	71720686	4.25e-06	0.00195602	-0.396538	21.6697	0.412564	0.420573	B4	NA	0.944768	0.950548	-0.00578068
cg10047774	5	150591563	4.25e-06	0.00195604	-0.258004	21.6684	0.412565	0.420574	B4	CCDC69	0.0718213	0.0838652	-0.0120438
cg01488553	5	176361472	4.26e-06	0.00195949	-0.302625	21.6637	0.412567	0.420576	B4	UIMC1	0.930077	0.941646	-0.0115685
cg24687894	20	62705934	4.26e-06	0.00196074	0.37475	21.6612	0.412568	0.420577	B4	RGS19	0.704111	0.690305	0.0138063
cg10759972	8	1971471	4.28e-06	0.00196711	0.271921	21.6532	0.412571	0.42058	B4	NA	0.434429	0.411571	0.0228579
cg18726079	4	140834011	4.28e-06	0.00196711	-0.475943	21.6522	0.412572	0.420581	B4	MAML3	0.93378	0.942658	-0.0088777
cg07091529	2	16804409	4.3e-06	0.00197372	0.359788	21.6442	0.412575	0.420584	B4	FAM49A	0.49411	0.460839	0.0332712
cg02881166	15	70091289	4.31e-06	0.00197557	0.284469	21.6411	0.412577	0.420586	B4	NA	0.931231	0.922272	0.00895894
cg24606533	1	56973115	4.31e-06	0.00197774	-0.69468	21.6377	0.412578	0.420587	B4	PPAP2B	0.321448	0.310642	0.0108056
cg16238475	17	5087767	4.32e-06	0.00197919	-0.214546	21.635	0.41258	0.420589	B4	ZNF594	0.866895	0.89738	-0.0304855
cg02643958	2	191726329	4.32e-06	0.00197984	0.396658	21.6331	0.41258	0.420589	B4	NA	0.612177	0.581265	0.0309115
cg22437221	5	39203007	4.33e-06	0.00198268	0.365284	21.629	0.412582	0.420591	B4	FYB	0.31796	0.300214	0.0177464
cg15040708	13	41556498	4.35e-06	0.00199072	0.159831	21.6192	0.412586	0.420596	B4	ELF1	0.187107	0.156989	0.030118
cg20259191	17	55059920	4.36e-06	0.00199072	0.222273	21.6184	0.412587	0.420596	B4	SCPEP1	0.890434	0.871458	0.0189753
cg14353998	12	121477219	4.37e-06	0.00199663	-0.315652	21.6113	0.41259	0.420599	B4	OASL	0.136548	0.145505	-0.00895655
cg15581537	7	23375935	4.37e-06	0.00199673	0.2291	21.61	0.412591	0.4206	B4	IGF2BP3	0.381199	0.339384	0.041815
cg10137821	3	50268209	4.4e-06	0.0020066	0.695403	21.5976	0.412596	0.420605	B4	GNAI2	0.529141	0.51315	0.0159915
cg21883766	10	32640226	4.4e-06	0.0020066	0.509222	21.5983	0.412596	0.420605	B4	LOC102031319;EPC1	0.540294	0.515966	0.0243285
cg01112784	10	62671136	4.41e-06	0.00200899	-0.296318	21.594	0.412598	0.420607	B4	RHOBTB1	0.855498	0.873338	-0.01784
cg22623261	7	37257303	4.42e-06	0.0020137	0.317358	21.5881	0.4126	0.42061	B4	ELMO1	0.872948	0.857157	0.0157903
cg21474340	8	21027101	4.43e-06	0.00201515	-0.31414	21.5854	0.412601	0.420611	B4	NA	0.152821	0.161041	-0.00822081
cg00756943	15	91208460	4.43e-06	0.00201535	0.20178	21.584	0.412602	0.420611	B4	NA	0.324113	0.296933	0.0271802
cg00366413	12	7072696	4.46e-06	0.00202741	0.357164	21.5701	0.412608	0.420618	B4	MIR141;MIR200C	0.691647	0.669152	0.0224956
cg04432319	20	13200931	4.46e-06	0.00202741	0.133293	21.5696	0.412608	0.420618	B4	ISM1	0.0866764	0.0611851	0.0254913
cg03573679	7	2445727	4.48e-06	0.0020335	-0.303503	21.5624	0.412611	0.420621	B4	CHST12	0.0203731	0.0234991	-0.00312593
cg19700232	12	52953079	4.48e-06	0.0020348	-0.322801	21.5599	0.412613	0.420622	B4	NA	0.755402	0.785371	-0.0299688
cg01233897	5	56060091	4.49e-06	0.00203708	-0.487336	21.5561	0.412614	0.420624	B4	NA	0.196934	0.191972	0.00496208
cg07275606	5	17267415	4.49e-06	0.00203708	0.219832	21.5552	0.412615	0.420624	B4	BASP1	0.774308	0.741733	0.0325747
cg06706159	19	18260350	4.5e-06	0.0020381	-0.0992232	21.5528	0.412616	0.420625	B4	MAST3	0.878223	0.918506	-0.0402831
cg12605333	22	44568203	4.5e-06	0.0020381	0.666556	21.5518	0.412616	0.420626	B4	PARVG	0.332126	0.312533	0.0195926
cg03612233	3	111386652	4.52e-06	0.00204244	0.336355	21.5445	0.412619	0.420629	B4	NA	0.549151	0.525124	0.0240267
cg08894273	1	161109487	4.52e-06	0.00204244	0.383767	21.5455	0.412619	0.420629	B4	NA	0.388005	0.353565	0.0344394
cg21416692	1	33803805	4.52e-06	0.00204244	0.293779	21.5439	0.41262	0.420629	B4	PHC2	0.766789	0.740597	0.0261919
cg02990352	11	126174640	4.54e-06	0.00204813	0.282458	21.5371	0.412623	0.420632	B4	DCPS	0.780116	0.771986	0.0081304
cg01954140	3	191043438	4.55e-06	0.00205237	-0.341422	21.5305	0.412625	0.420635	B4	UTS2D	0.921061	0.927894	-0.0068327
cg27630192	7	108213750	4.55e-06	0.00205237	0.368069	21.5316	0.412625	0.420635	B4	DNAJB9	0.89203	0.87914	0.0128903
cg11552370	12	751121	4.55e-06	0.0020524	0.285273	21.5293	0.412626	0.420636	B4	NINJ2;LOC100049716	0.925076	0.914422	0.010654
cg25166437	17	1549284	4.56e-06	0.0020558	-0.822905	21.5248	0.412628	0.420638	B4	SCARF1	0.222468	0.2157	0.00676722
cg22806934	11	122577359	4.58e-06	0.00206216	0.30249	21.5174	0.412631	0.420641	B4	UBASH3B	0.715063	0.693638	0.0214246
cg02744428	16	85580761	4.59e-06	0.00206321	-0.112738	21.514	0.412633	0.420643	B4	NA	0.888446	0.927196	-0.0387507
cg05756780	1	154380705	4.59e-06	0.00206321	0.506702	21.5145	0.412632	0.420642	B4	IL6R	0.249888	0.226397	0.0234914
cg03367413	4	117153367	4.61e-06	0.00207108	-0.420234	21.5027	0.412638	0.420648	B4	NA	0.941655	0.947079	-0.00542442
cg09318880	1	65232182	4.61e-06	0.00207108	0.338492	21.5042	0.412637	0.420647	B4	RAVER2	0.907474	0.894861	0.0126134
cg17594757	1	16769001	4.61e-06	0.00207108	0.306498	21.5029	0.412638	0.420648	B4	NECAP2	0.741549	0.729449	0.0120994
cg03306641	11	5645703	4.62e-06	0.00207248	-0.272394	21.5002	0.412639	0.420649	B4	TRIM6-TRIM34;TRIM34	0.84746	0.865608	-0.0181472
cg22546130	22	19950026	4.63e-06	0.0020742	0.323502	21.4973	0.41264	0.42065	B4	COMT	0.594666	0.580629	0.0140375
cg14930775	10	114133657	4.63e-06	0.00207423	0.20303	21.4949	0.412641	0.420651	B4	ACSL5	0.885715	0.865088	0.020627
cg23856790	9	36036024	4.63e-06	0.00207423	-0.231034	21.4958	0.412641	0.420651	B4	RECK	0.872959	0.892214	-0.0192554
cg03753331	2	115919006	4.65e-06	0.00208086	0.152792	21.4862	0.412645	0.420655	B4	DPP10	0.0952067	0.0710708	0.0241358
cg08476354	2	13059185	4.65e-06	0.00208086	0.287368	21.4861	0.412645	0.420655	B4	NA	0.859188	0.849399	0.00978926
cg03237868	4	52919914	4.65e-06	0.00208092	-0.405556	21.4848	0.412645	0.420656	B4	SPATA18	0.739447	0.756538	-0.0170915
cg25585856	4	89388924	4.66e-06	0.00208176	0.422645	21.4828	0.412646	0.420657	B4	HERC5	0.944208	0.94327	0.000938039
cg01329687	16	11761803	4.69e-06	0.00209356	0.268661	21.4703	0.412652	0.420662	B4	SNN	0.293826	0.262076	0.0317493
cg11848254	7	134939464	4.7e-06	0.00209638	-0.235959	21.4664	0.412654	0.420664	B4	STRA8	0.217265	0.224258	-0.00699277
cg15477500	3	44957542	4.75e-06	0.00211671	0.598917	21.4459	0.412663	0.420673	B4	ZDHHC3	0.452968	0.427795	0.0251726
cg00504445	5	66712085	4.76e-06	0.00211784	0.269961	21.4394	0.412665	0.420676	B4	NA	0.544543	0.517632	0.0269115
cg06451566	6	107187275	4.76e-06	0.00211784	-0.30846	21.4412	0.412665	0.420675	B4	LOC100422737	0.922593	0.935245	-0.0126526
cg13117745	3	45595108	4.76e-06	0.00211784	-0.295571	21.439	0.412666	0.420676	B4	NA	0.0848578	0.0883013	-0.00344345
cg15133570	2	42461490	4.76e-06	0.00211784	0.296488	21.4388	0.412666	0.420676	B4	EML4	0.813905	0.792981	0.0209244
cg15666066	6	53224548	4.76e-06	0.00211784	-0.274344	21.4404	0.412665	0.420676	B4	NA	0.124867	0.132504	-0.00763735
cg01913767	1	27989282	4.79e-06	0.0021268	-0.478305	21.4268	0.412671	0.420682	B4	NA	0.161188	0.174012	-0.0128243
cg03437912	13	29232327	4.79e-06	0.0021268	0.374774	21.4276	0.412671	0.420681	B4	POMP	0.288718	0.26519	0.0235278
cg23638139	11	73104087	4.79e-06	0.0021268	0.311953	21.4282	0.41267	0.420681	B4	RELT	0.828279	0.815209	0.0130697
cg09837467	1	183523933	4.8e-06	0.00212767	0.297856	21.4248	0.412672	0.420683	B4	NA	0.422086	0.386107	0.0359788
cg04408104	2	160106670	4.81e-06	0.00213082	-0.311815	21.4206	0.412674	0.420685	B4	WDSUB1	0.152489	0.149168	0.00332099
cg12663684	10	75570314	4.81e-06	0.00213082	0.48247	21.4193	0.412674	0.420685	B4	NDST2	0.244883	0.218487	0.0263969
cg24564692	1	27852202	4.81e-06	0.00213082	0.338605	21.4183	0.412675	0.420686	B4	NA	0.0742208	0.0658996	0.00832118
cg03963853	16	4732369	4.82e-06	0.00213289	0.1427	21.4152	0.412676	0.420687	B4	MGRN1	0.948212	0.936274	0.0119378
cg08145373	11	2407008	4.83e-06	0.0021345	-0.226678	21.4125	0.412677	0.420688	B4	CD81	0.81611	0.854391	-0.0382803
cg15279186	12	53994642	4.83e-06	0.00213452	0.349626	21.4113	0.412678	0.420689	B4	ATF7	0.767712	0.74916	0.0185517
cg02420943	2	99122909	4.84e-06	0.00213731	0.337269	21.4075	0.412679	0.42069	B4	INPP4A	0.741209	0.717055	0.0241538
cg08746290	7	104829801	4.85e-06	0.00213807	-0.402605	21.4032	0.412681	0.420692	B4	SRPK2	0.902655	0.909652	-0.00699661
cg10632566	20	17938801	4.85e-06	0.00213807	0.359946	21.4036	0.412681	0.420692	B4	SNX5	0.481108	0.440672	0.040436
cg12378285	2	136808729	4.85e-06	0.00213807	0.219255	21.4039	0.412681	0.420692	B4	NA	0.645437	0.607744	0.0376926
cg20761853	17	76850198	4.86e-06	0.0021429	0.198286	21.3975	0.412684	0.420695	B4	TIMP2	0.810186	0.767632	0.0425537
cg07519747	17	67319481	4.88e-06	0.002151	0.385007	21.3888	0.412688	0.420699	B4	ABCA5	0.738149	0.717731	0.0204181
cg03512076	8	103907077	4.9e-06	0.00215417	-0.388729	21.3835	0.41269	0.420701	B4	NA	0.781275	0.80593	-0.0246553
cg22108567	7	5535582	4.9e-06	0.00215417	-0.521606	21.3838	0.41269	0.420701	B4	FBXL18;MIR589	0.180446	0.181961	-0.00151461
cg19958586	3	46449195	4.9e-06	0.00215584	-0.289521	21.3808	0.412691	0.420702	B4	LOC102724297;CCRL2	0.175558	0.173799	0.00175913
cg07357032	1	245019869	4.91e-06	0.00215732	0.32004	21.3782	0.412692	0.420704	B4	HNRNPU	0.537977	0.503497	0.03448
cg18642162	6	26464521	4.91e-06	0.00215777	-0.494442	21.3766	0.412693	0.420704	B4	BTN2A1	0.952267	0.95671	-0.00444249
cg05986838	8	8643530	4.93e-06	0.00216255	0.403109	21.371	0.412696	0.420707	B4	MFHAS1	0.576661	0.561904	0.0147573
cg27332633	20	52462675	4.93e-06	0.00216255	0.306304	21.3698	0.412696	0.420707	B4	NA	0.870131	0.858877	0.0112545
cg23193759	10	71389896	4.94e-06	0.00216808	0.302486	21.3635	0.412699	0.42071	B4	C10orf35	0.178409	0.162699	0.0157095
cg01725130	14	92994158	4.95e-06	0.00217016	-0.249179	21.3604	0.4127	0.420711	B4	RIN3	0.921725	0.939749	-0.0180232
cg03157659	6	169810136	4.96e-06	0.0021741	-0.548177	21.3556	0.412702	0.420714	B4	NA	0.277868	0.282765	-0.00489654
cg11823511	1	91183697	4.97e-06	0.00217459	0.139561	21.3528	0.412703	0.420715	B4	BARHL2	0.0869414	0.0579777	0.0289637
cg16901027	16	50730221	4.97e-06	0.00217459	0.274056	21.3529	0.412703	0.420715	B4	NOD2	0.112666	0.0943175	0.0183481
cg12535280	11	12399498	4.98e-06	0.00217839	0.164098	21.3482	0.412706	0.420717	B4	PARVA	0.13351	0.10362	0.0298895
cg09462203	22	38187901	4.99e-06	0.00218082	-0.267339	21.3448	0.412707	0.420719	B4	NA	0.172974	0.168195	0.00477934
cg05656812	1	232021560	5.01e-06	0.00218578	-0.31336	21.3391	0.41271	0.420721	B4	DISC1;TSNAX-DISC1	0.844832	0.869838	-0.0250062
cg04576915	13	76277579	5.01e-06	0.00218725	0.337722	21.3365	0.412711	0.420722	B4	LMO7	0.939685	0.930815	0.00886948
cg19014730	6	35635985	5.02e-06	0.00218976	-0.28616	21.3331	0.412712	0.420724	B4	FKBP5	0.886736	0.90008	-0.0133435
cg03798942	11	128566958	5.03e-06	0.00219109	0.346636	21.3307	0.412713	0.420725	B4	FLI1	0.233094	0.215563	0.0175306
cg08957513	18	53090924	5.04e-06	0.00219552	-0.320208	21.3244	0.412716	0.420728	B4	TCF4	0.862282	0.877565	-0.0152834
cg14178794	4	5713546	5.04e-06	0.00219552	0.359978	21.3243	0.412716	0.420728	B4	EVC	0.300812	0.285545	0.015267
cg07245854	22	27047909	5.06e-06	0.00220319	0.275296	21.3162	0.41272	0.420731	B4	NA	0.864111	0.848871	0.0152401
cg00090068	4	160304502	5.07e-06	0.00220379	-0.334548	21.3145	0.41272	0.420732	B4	NA	0.910398	0.924493	-0.0140951
cg25676074	8	71073335	5.07e-06	0.00220592	-0.29492	21.3114	0.412722	0.420733	B4	NCOA2	0.852387	0.870607	-0.0182204
cg00154119	15	68174054	5.09e-06	0.00220825	0.710305	21.3069	0.412724	0.420735	B4	NA	0.386743	0.364329	0.0224136
cg03075441	7	94905743	5.08e-06	0.00220825	-0.396456	21.3078	0.412723	0.420735	B4	PPP1R9A	0.926535	0.934941	-0.00840557
cg09242610	2	9357556	5.09e-06	0.00220874	-0.182404	21.3053	0.412724	0.420736	B4	ASAP2	0.7986	0.82285	-0.0242501
cg04727071	19	4061359	5.09e-06	0.00220897	0.218145	21.304	0.412725	0.420737	B4	ZBTB7A	0.16961	0.145458	0.0241517
cg00512563	16	87398040	5.11e-06	0.00221465	0.241764	21.2977	0.412728	0.42074	B4	FBXO31	0.527682	0.489043	0.0386382
cg08546443	6	69471289	5.15e-06	0.00223004	-0.439699	21.2826	0.412734	0.420746	B4	ADGRB3	0.904603	0.913099	-0.00849557
cg09545806	10	54531263	5.16e-06	0.00223237	-0.445719	21.2782	0.412736	0.420748	B4	MBL2	0.785837	0.807734	-0.0218965
cg25098739	7	36681980	5.16e-06	0.00223237	-0.459633	21.2788	0.412736	0.420748	B4	AOAH	0.891498	0.896493	-0.00499566
cg12766603	5	134493379	5.18e-06	0.00224189	-0.274914	21.2685	0.412741	0.420753	B4	C5orf66	0.938253	0.947214	-0.00896109
cg03624070	20	48892913	5.19e-06	0.00224307	0.665446	21.2663	0.412742	0.420754	B4	LINC01272	0.276106	0.250067	0.0260391
cg01346725	1	109622977	5.2e-06	0.00224558	0.293297	21.261	0.412744	0.420756	B4	NA	0.847603	0.829122	0.0184811
cg02825178	11	4071624	5.2e-06	0.00224558	0.489709	21.2608	0.412744	0.420756	B4	STIM1	0.46016	0.429078	0.0310818
cg22787849	19	5962736	5.2e-06	0.00224558	0.57222	21.2606	0.412744	0.420756	B4	RANBP3	0.607222	0.597254	0.00996721
cg06130893	12	113770888	5.22e-06	0.00224811	0.36505	21.2551	0.412746	0.420759	B4	SLC8B1	0.590275	0.565913	0.0243611
cg23718467	8	134632600	5.22e-06	0.00224811	0.178272	21.2549	0.412747	0.420759	B4	NA	0.528766	0.48061	0.0481557
cg26728986	19	45540955	5.22e-06	0.00224811	0.212709	21.2549	0.412747	0.420759	B4	SFRS16;RELB	0.960732	0.950878	0.00985393
cg00652796	3	96532832	5.23e-06	0.00225239	0.151465	21.25	0.412749	0.420761	B4	EPHA6	0.050172	0.0370836	0.0130884
cg26454414	5	36484508	5.24e-06	0.00225529	-0.384878	21.2462	0.41275	0.420763	B4	NA	0.940852	0.948138	-0.00728584
cg04933530	14	77419754	5.25e-06	0.00225763	0.296812	21.2419	0.412752	0.420765	B4	NA	0.847662	0.832066	0.0155961
cg12998961	2	64633204	5.25e-06	0.00225763	-0.314141	21.2419	0.412752	0.420765	B4	NA	0.769076	0.78784	-0.0187641
cg26541442	9	78994692	5.27e-06	0.00226181	0.344409	21.237	0.412754	0.420767	B4	NA	0.556192	0.525437	0.0307549
cg12883150	1	236678939	5.27e-06	0.00226359	0.396788	21.2343	0.412756	0.420768	B4	NA	0.545404	0.522981	0.0224225
cg00707741	2	242294482	5.29e-06	0.00226832	0.218187	21.2289	0.412758	0.42077	B4	FARP2	0.446653	0.40427	0.0423828
cg02198853	8	38688866	5.29e-06	0.00226862	0.377872	21.2274	0.412759	0.420771	B4	TACC1	0.909244	0.898853	0.0103909
cg03659519	18	74961966	5.29e-06	0.00226862	0.15125	21.2262	0.412759	0.420772	B4	GALR1	0.0606996	0.0444723	0.0162273
cg05372396	2	10540862	5.3e-06	0.00226862	-0.362287	21.2253	0.41276	0.420772	B4	HPCAL1	0.0980206	0.104991	-0.00697023
cg25350819	5	165035684	5.31e-06	0.00227128	-0.563956	21.2216	0.412761	0.420774	B4	NA	0.923359	0.926873	-0.0035144
cg26300313	4	864100	5.31e-06	0.00227128	-0.192695	21.2206	0.412762	0.420774	B4	GAK	0.797778	0.81526	-0.0174821
cg27572121	1	245974165	5.31e-06	0.00227145	-0.257051	21.2193	0.412762	0.420775	B4	SMYD3	0.937538	0.949229	-0.011691
cg05159623	16	22230029	5.33e-06	0.00227726	-0.260259	21.2131	0.412765	0.420778	B4	EEF2K	0.914886	0.927167	-0.0122806
cg05897250	6	164214895	5.34e-06	0.00227853	-0.364851	21.2097	0.412766	0.420779	B4	NA	0.912466	0.928926	-0.0164597
cg07798595	1	87379926	5.34e-06	0.00227853	-0.393858	21.2105	0.412766	0.420779	B4	HS2ST1;SEP15	0.0551648	0.0599702	-0.00480538
cg12047260	1	108409977	5.35e-06	0.00228164	-0.491928	21.2047	0.412769	0.420781	B4	VAV3	0.935159	0.941173	-0.00601398
cg24153083_BC21	19	12940344	5.35e-06	0.00228164	0.659062	21.2047	0.412769	0.420781	C0	CALR	0.266944	0.248904	0.01804
cg00431549	12	15039025	5.39e-06	0.00229607	-0.316809	21.1909	0.412775	0.420788	B4	MGP	0.170294	0.16683	0.00346354
cg06411447	16	89421749	5.41e-06	0.00230064	0.36656	21.1832	0.412778	0.420791	B4	ANKRD11	0.802777	0.791394	0.0113833
cg15215519	4	185214632	5.41e-06	0.00230064	0.246138	21.1824	0.412778	0.420791	B4	NA	0.840953	0.811656	0.0292971
cg17353075	5	115411456	5.41e-06	0.00230064	-0.546122	21.1832	0.412778	0.420791	B4	NA	0.20665	0.214163	-0.00751232
cg19126084	6	42358297	5.41e-06	0.00230064	0.357282	21.1838	0.412778	0.420791	B4	TRERF1	0.251299	0.237921	0.0133778
cg05507566	2	36757828	5.43e-06	0.00230608	0.295106	21.1763	0.412781	0.420794	B4	CRIM1	0.533145	0.48791	0.0452344
cg13548239	8	13211937	5.43e-06	0.00230608	-0.308251	21.1754	0.412782	0.420794	B4	DLC1	0.906587	0.922819	-0.0162327
cg01923337	16	2571449	5.45e-06	0.00231248	0.415701	21.1687	0.412784	0.420797	B4	AMDHD2	0.83162	0.818381	0.0132392
cg10774152	11	94374338	5.46e-06	0.00231382	-0.286242	21.1653	0.412786	0.420799	B4	NA	0.714107	0.731077	-0.0169695
cg23281729	18	78005477	5.46e-06	0.00231382	0.130525	21.1659	0.412786	0.420799	B4	PARD6G	0.0991014	0.078803	0.0202984
cg05788043	12	121303077	5.48e-06	0.00232218	0.488661	21.1569	0.41279	0.420803	B4	SPPL3	0.625631	0.613455	0.0121763
cg17573292	4	24801801	5.5e-06	0.00232901	0.164818	21.1499	0.412793	0.420806	B4	SOD3	0.0772716	0.0576303	0.0196413
cg26643870	22	41845659	5.51e-06	0.00233037	0.323931	21.1476	0.412794	0.420807	B4	NA	0.710894	0.688904	0.0219901
cg00206490	16	89469729	5.52e-06	0.00233137	0.230134	21.1445	0.412795	0.420808	B4	ANKRD11	0.228145	0.192947	0.0351986
cg25211532	3	77980860	5.51e-06	0.00233137	-0.319121	21.1455	0.412795	0.420808	B4	NA	0.842695	0.857762	-0.0150669
cg27094813	1	212624500	5.52e-06	0.00233288	0.395148	21.1421	0.412796	0.420809	B4	NA	0.621097	0.598349	0.0227476
cg00919013	8	12613847	5.53e-06	0.00233496	0.316446	21.1391	0.412797	0.420811	B4	LONRF1	0.400115	0.362808	0.0373071
cg13576859	9	97403129	5.55e-06	0.00234256	0.469693	21.1315	0.412801	0.420814	B4	FBP1	0.812326	0.797754	0.0145714
cg05137073	22	37782822	5.56e-06	0.0023446	-0.493551	21.1282	0.412802	0.420816	B4	ELFN2	0.72783	0.750437	-0.0226065
cg05987698	3	13520959	5.56e-06	0.0023446	0.217334	21.1275	0.412803	0.420816	B4	HDAC11	0.0318436	0.0242016	0.00764199
cg15705079	16	89571614	5.59e-06	0.00235325	0.515782	21.119	0.412806	0.42082	B4	NA	0.39722	0.38213	0.01509
cg13790603	3	24536478	5.62e-06	0.00236429	0.130323	21.1085	0.412811	0.420824	B4	THRB	0.150309	0.106946	0.0433636
cg18218638	19	54768850	5.63e-06	0.00236729	0.251895	21.1048	0.412813	0.420826	B4	NA	0.879304	0.862808	0.0164963
cg17923377	22	50174057	5.63e-06	0.00236948	0.786495	21.1019	0.412814	0.420827	B4	BRD1;LOC90834	0.409285	0.397394	0.0118904
cg14056564	10	14577533	5.65e-06	0.00237454	0.346753	21.0965	0.412816	0.42083	B4	FAM107B	0.849911	0.847093	0.00281809
cg03191260	8	28974423	5.66e-06	0.00237529	-0.760446	21.0941	0.412817	0.420831	B4	KIF13B	0.356615	0.349688	0.00692738
cg16608857	7	127580948	5.66e-06	0.00237529	0.357584	21.0936	0.412818	0.420831	B4	SND1	0.699469	0.674902	0.0245673
cg06671473	5	76795463	5.69e-06	0.00238683	-0.239609	21.0814	0.412823	0.420837	B4	NA	0.628919	0.661847	-0.0329284
cg16625613	3	46503692	5.69e-06	0.00238683	0.248959	21.0805	0.412823	0.420837	B4	LTF	0.65576	0.611016	0.0447443
cg18907942	10	48485073	5.69e-06	0.00238683	-0.371362	21.0815	0.412823	0.420837	B4	NA	0.914656	0.923598	-0.00894217
cg03839418	15	69597656	5.71e-06	0.00239088	-0.445602	21.076	0.412825	0.420839	B4	PAQR5	0.942499	0.94587	-0.00337168
cg25888491_BO21	21	41428506	5.74e-06	0.00240358	-0.206065	21.0643	0.41283	0.420844	C0	MX1	0.856405	0.883073	-0.0266679
cg19487885	16	66631572	5.77e-06	0.00241035	0.366154	21.0553	0.412834	0.420848	B4	NA	0.81553	0.799662	0.0158684
cg22815528	8	143763565	5.76e-06	0.00241035	-0.344509	21.056	0.412834	0.420848	B4	PSCA	0.900583	0.910113	-0.00953016
cg26167736	16	2568945	5.76e-06	0.00241035	0.324855	21.0571	0.412834	0.420848	B4	ATP6V0C;AMDHD2	0.638015	0.609211	0.0288046
cg01589580	18	77440800	5.77e-06	0.00241097	0.221928	21.0537	0.412835	0.420849	B4	CTDP1	0.163468	0.145547	0.0179206
cg15701795	5	167123958	5.78e-06	0.00241413	-0.36848	21.0499	0.412837	0.420851	B4	TENM2	0.849934	0.862034	-0.0121002
cg10522062	4	46038896	5.81e-06	0.00242287	-0.397875	21.0416	0.41284	0.420854	B4	GABRG1	0.923733	0.930443	-0.00671022
cg23708361	7	145813432	5.82e-06	0.00242567	0.212299	21.0382	0.412842	0.420856	B4	CNTNAP2	0.205977	0.161266	0.0447114
cg11873492	4	84140721	5.85e-06	0.00243711	-0.205901	21.0276	0.412847	0.420861	B4	NA	0.70634	0.749823	-0.0434833
cg00482802	2	161126330	5.86e-06	0.00243988	-0.117565	21.0233	0.412848	0.420863	B4	LOC100505984	0.0532467	0.0769625	-0.0237158
cg12987582	12	108040529	5.87e-06	0.00243988	-0.387509	21.0198	0.41285	0.420864	B4	BTBD11	0.829478	0.846641	-0.0171628
cg13663024	15	70797312	5.87e-06	0.00243988	-0.615275	21.0209	0.41285	0.420864	B4	NA	0.223784	0.226333	-0.00254898
cg20091528	10	76771624	5.87e-06	0.00243988	-0.414993	21.021	0.412849	0.420864	B4	KAT6B	0.947185	0.952427	-0.00524196
cg26161997	4	124281050	5.87e-06	0.00243988	0.26188	21.0198	0.41285	0.420864	B4	NA	0.663525	0.626143	0.0373827
cg03852311	20	30168797	5.87e-06	0.00244042	0.349933	21.0183	0.412851	0.420865	B4	NA	0.5788	0.551899	0.0269013
cg14804706	11	2416749	5.89e-06	0.00244749	0.216818	21.0114	0.412854	0.420868	B4	CD81	0.923003	0.912056	0.0109479
cg20073681	16	4674013	5.9e-06	0.00244836	0.274687	21.0084	0.412855	0.420869	B4	MGRN1	0.85714	0.837193	0.0199465
cg26339790_TC1	22	39080566	5.9e-06	0.00244836	0.468475	21.0095	0.412855	0.420869	C0	APOBEC3G	0.36735	0.355996	0.0113543
cg24630826	16	8755076	5.91e-06	0.00244941	0.0847809	21.0054	0.412856	0.420871	B4	NA	0.403928	0.329938	0.07399
cg26327551	3	15358747	5.91e-06	0.00244941	0.168021	21.0058	0.412856	0.420871	B4	SH3BP5	0.563567	0.503537	0.0600298
cg06753063	15	54302524	5.92e-06	0.00245169	-0.262552	21.0014	0.412858	0.420873	B4	NA	0.903951	0.92153	-0.0175791
cg13989603	3	151974942	5.92e-06	0.00245169	0.451413	21.0013	0.412858	0.420873	B4	NA	0.50985	0.499553	0.0102961
cg03538296	1	15392433	5.95e-06	0.00245306	-0.312147	20.9914	0.412863	0.420877	B4	KIAA1026	0.915194	0.925495	-0.0103006
cg08872220	22	37297963	5.95e-06	0.00245306	0.226906	20.9925	0.412862	0.420877	B4	NA	0.64962	0.634941	0.014679
cg09552289	11	3183871	5.95e-06	0.00245306	0.299847	20.9917	0.412862	0.420877	B4	OSBPL5	0.931681	0.925777	0.00590412
cg14853194	8	495822	5.94e-06	0.00245306	0.173746	20.9972	0.41286	0.420874	B4	TDRP	0.0493859	0.0382403	0.0111457
cg15650719	16	50321812	5.94e-06	0.00245306	0.30429	20.9949	0.412861	0.420875	B4	ADCY7	0.545908	0.520328	0.0255802
cg18932968	11	102576469	5.95e-06	0.00245306	-0.356877	20.9932	0.412862	0.420876	B4	MMP27	0.940445	0.948194	-0.00774927
cg21858904	1	55411328	5.95e-06	0.00245306	-0.237447	20.9919	0.412862	0.420877	B4	NA	0.351043	0.37087	-0.0198271
cg24334259	3	138311416	5.93e-06	0.00245306	0.50374	20.9985	0.412859	0.420874	B4	CEP70	0.916868	0.911245	0.00562267
cg00047081	5	73481748	5.96e-06	0.00245334	-0.3786	20.9895	0.412863	0.420878	B4	NA	0.922716	0.932093	-0.00937621
cg00235934	3	193765230	5.96e-06	0.00245334	-0.657467	20.989	0.412864	0.420878	B4	NA	0.198896	0.198603	0.000292795
cg04770127	13	43538335	6.01e-06	0.00247243	0.58563	20.9712	0.412871	0.420886	B4	EPSTI1	0.929647	0.92464	0.00500705
cg15789759	20	43330145	6.01e-06	0.00247243	-0.297451	20.9715	0.412871	0.420886	B4	NA	0.868751	0.88724	-0.0184886
cg13980609	11	66883117	6.09e-06	0.00250304	0.187152	20.9455	0.412883	0.420898	B4	NA	0.228709	0.183869	0.0448398
cg04851314	17	51900106	6.1e-06	0.00250344	-0.253744	20.9441	0.412883	0.420898	B4	KIF2B	0.927674	0.933923	-0.00624903
cg02276825	2	130184989	6.12e-06	0.00250673	-0.293176	20.9369	0.412886	0.420901	B4	NA	0.881532	0.894652	-0.0131201
cg06394229	19	39303775	6.11e-06	0.00250673	0.697447	20.9377	0.412886	0.420901	B4	LGALS4	0.476822	0.460199	0.0166228
cg15023933	6	169243555	6.12e-06	0.00250673	-0.36262	20.936	0.412887	0.420902	B4	NA	0.938473	0.943134	-0.00466081
cg23149436	6	80324762	6.11e-06	0.00250673	-0.176111	20.9395	0.412885	0.4209	B4	NA	0.855665	0.881394	-0.0257288
cg24698774	2	61562609	6.12e-06	0.00250673	0.302579	20.9371	0.412886	0.420901	B4	USP34	0.67389	0.642391	0.0314989
cg04497015	16	85780385	6.16e-06	0.00251764	-0.202038	20.9237	0.412892	0.420907	B4	C16orf74	0.803906	0.833616	-0.0297098
cg09311630	17	79369841	6.16e-06	0.00251764	0.200149	20.9222	0.412893	0.420908	B4	NA	0.0403783	0.0296292	0.0107491
cg14132167	6	90661052	6.16e-06	0.00251764	0.592289	20.9237	0.412892	0.420907	B4	BACH2	0.773625	0.761233	0.0123918
cg21339801	15	70780001	6.16e-06	0.00251764	0.407149	20.9223	0.412893	0.420908	B4	NA	0.66428	0.636225	0.0280556
cg21553977	6	26389754	6.16e-06	0.00251764	-0.938631	20.9218	0.412893	0.420908	B4	BTN2A2	0.303505	0.29177	0.0117345
cg03270969	2	242813189	6.17e-06	0.00252085	-0.312575	20.9182	0.412895	0.42091	B4	C2orf85	0.644669	0.672581	-0.027912
cg05184016	7	149543136	6.21e-06	0.00253414	0.215993	20.9063	0.4129	0.420915	B4	ZNF862	0.976961	0.970864	0.00609654
cg16644494	22	50971601	6.21e-06	0.00253414	-0.222346	20.9055	0.4129	0.420916	B4	ODF3B	0.830513	0.852773	-0.0222598
cg00609673	20	62703717	6.26e-06	0.00254915	0.585936	20.8906	0.412907	0.420922	B4	NA	0.687321	0.676298	0.0110223
cg04068518	14	77507317	6.26e-06	0.00254915	-0.311645	20.8896	0.412907	0.420923	B4	LOC283575	0.0519655	0.0579422	-0.00597674
cg15503403	8	142171237	6.26e-06	0.00254915	0.470181	20.891	0.412907	0.420922	B4	DENND3	0.642821	0.628563	0.0142585
cg22325330	14	102026932	6.26e-06	0.00254915	0.158882	20.8893	0.412907	0.420923	B4	MIR1247;DIO3	0.0568281	0.0410044	0.0158237
cg07317686	2	214884277	6.27e-06	0.00255132	-0.320456	20.886	0.412909	0.420924	B4	SPAG16	0.844178	0.870467	-0.0262883
cg15533935	12	93774767	6.28e-06	0.00255132	0.274442	20.8855	0.412909	0.420925	B4	NUDT4;NUDT4P2;NUDT4P1	0.384583	0.351623	0.0329605
cg25435020	8	101942218	6.29e-06	0.00255674	0.378453	20.8801	0.412911	0.420927	B4	YWHAZ	0.387147	0.360309	0.0268388
cg01115938	8	87524895	6.31e-06	0.00256195	0.239687	20.875	0.412914	0.420929	B4	NA	0.856846	0.840332	0.016514
cg17054691	17	79813439	6.32e-06	0.00256491	0.152461	20.8716	0.412915	0.420931	B4	P4HB	0.912944	0.892573	0.020371
cg05323251	19	10449942	6.33e-06	0.00256578	0.543924	20.8698	0.412916	0.420932	B4	ICAM3	0.243183	0.235174	0.00800867
cg01783894	1	27858917	6.33e-06	0.00256647	0.207352	20.8682	0.412917	0.420932	B4	NA	0.855719	0.830609	0.0251099
cg25122433	2	231602179	6.34e-06	0.00256837	0.401064	20.8656	0.412918	0.420933	B4	CAB39	0.382206	0.353327	0.0288783
cg04863053	6	14229138	6.37e-06	0.00257976	-0.238471	20.8555	0.412922	0.420938	B4	NA	0.848716	0.874206	-0.0254906
cg10760299	15	45669010	6.38e-06	0.00257976	0.101447	20.8528	0.412924	0.420939	B4	GATM	0.641156	0.580773	0.0603835
cg13968390	2	108904812	6.38e-06	0.00257976	-0.0778291	20.8525	0.412924	0.420939	B4	SULT1C2	0.687849	0.774843	-0.086994
cg19987210	12	63544752	6.38e-06	0.00257976	0.171572	20.853	0.412923	0.420939	B4	AVPR1A	0.11418	0.0810346	0.0331453
cg23024467	14	51354898	6.39e-06	0.00258098	-0.313483	20.8505	0.412925	0.42094	B4	ABHD12B	0.551022	0.565331	-0.0143092
cg06484638	17	79402455	6.39e-06	0.00258151	0.433663	20.849	0.412925	0.420941	B4	BAHCC1	0.435906	0.430942	0.00496454
cg00230282	2	219331047	6.4e-06	0.00258168	0.336108	20.8478	0.412926	0.420941	B4	USP37	0.582379	0.567613	0.0147657
cg15639556	1	23080947	6.41e-06	0.0025864	-0.377179	20.843	0.412928	0.420944	B4	EPHB2	0.783046	0.811726	-0.0286792
cg04343394	6	10695072	6.42e-06	0.00258731	-0.398502	20.8402	0.412929	0.420945	B4	PAK1IP1;C6orf52	0.0164898	0.0182881	-0.00179825
cg25607284	3	152016637	6.42e-06	0.00258731	0.499217	20.8406	0.412929	0.420945	B4	MBNL1	0.297569	0.278658	0.0189105
cg17638468	3	112694062	6.42e-06	0.00258741	0.264336	20.839	0.41293	0.420945	B4	CD200R1	0.0884417	0.0722182	0.0162234
cg09646392	13	108921052	6.46e-06	0.00259911	0.13472	20.8289	0.412934	0.42095	B4	TNFSF13B	0.408457	0.334415	0.0740421
cg02221750	19	17393354	6.47e-06	0.00260034	0.118957	20.8238	0.412936	0.420952	B4	ANKLE1	0.147032	0.117969	0.0290632
cg03400731	17	3747518	6.47e-06	0.00260034	0.344779	20.8242	0.412936	0.420952	B4	C17orf85	0.627769	0.595566	0.0322029
cg05623986	6	36459598	6.48e-06	0.00260034	0.22954	20.8226	0.412937	0.420953	B4	NA	0.714038	0.666886	0.0471526
cg11984187	1	36785205	6.47e-06	0.00260034	0.343161	20.8231	0.412937	0.420953	B4	SH3D21	0.724254	0.705338	0.0189167
cg12629909	6	32126616	6.47e-06	0.00260034	-0.277784	20.8237	0.412936	0.420952	B4	PPT2	0.872461	0.892547	-0.0200861
cg23728867	1	12304452	6.49e-06	0.00260502	0.543094	20.818	0.412939	0.420955	B4	VPS13D	0.536928	0.519379	0.0175493
cg21133936	10	80008235	6.5e-06	0.00260869	-0.301893	20.8141	0.412941	0.420957	B4	LINC00856	0.897	0.909032	-0.0120321
cg24537986	10	103114734	6.52e-06	0.00261236	0.68721	20.8096	0.412943	0.420959	B4	BTRC	0.250199	0.232376	0.0178233
cg24924751	14	75740066	6.52e-06	0.00261236	0.302739	20.8091	0.412943	0.420959	B4	NA	0.634804	0.605207	0.029597
cg14975420	10	91096289	6.52e-06	0.00261254	-0.473954	20.8079	0.412943	0.420959	B4	IFIT3	0.958019	0.961038	-0.00301907
cg04836442	1	181204428	6.54e-06	0.00261907	-0.312378	20.8019	0.412946	0.420962	B4	NA	0.926188	0.93884	-0.0126524
cg08459290	2	25873333	6.55e-06	0.00261927	-0.670135	20.8006	0.412946	0.420963	B4	DTNB	0.344069	0.332165	0.0119032
cg10475014	7	100484435	6.57e-06	0.00262767	0.13298	20.7932	0.41295	0.420966	B4	SRRT	0.910677	0.880642	0.0300354
cg02148654	7	157296159	6.58e-06	0.00262857	-0.159085	20.7914	0.412951	0.420967	B4	NA	0.161618	0.185909	-0.0242905
cg13181928	17	6947323	6.58e-06	0.00262862	0.333665	20.7903	0.412951	0.420967	B4	SLC16A11	0.197999	0.172393	0.0256056
cg24114251	5	179195667	6.59e-06	0.00262926	0.390701	20.7888	0.412952	0.420968	B4	MAML1	0.657403	0.62863	0.0287733
cg06850283	5	44389769	6.6e-06	0.00263285	0.204007	20.7841	0.412954	0.42097	B4	FGF10	0.117722	0.0939579	0.0237645
cg08643260	17	61824927	6.6e-06	0.00263285	0.37374	20.7837	0.412954	0.42097	B4	CCDC47	0.920619	0.913326	0.00729271
cg23277699	3	61167350	6.61e-06	0.00263285	-0.245955	20.7818	0.412955	0.420971	B4	FHIT	0.903298	0.92045	-0.0171528
cg26864036	16	83974716	6.61e-06	0.00263285	-0.229808	20.7824	0.412955	0.420971	B4	NA	0.947273	0.956835	-0.00956204
cg14604777	12	101988756	6.63e-06	0.00263938	0.253163	20.7758	0.412957	0.420974	B4	MYBPC1	0.371772	0.349751	0.0220213
cg21314480	2	75427945	6.63e-06	0.0026398	0.175556	20.7744	0.412958	0.420974	B4	TACR1	0.0526615	0.0368721	0.0157894
cg02988397	15	45007647	6.65e-06	0.00264223	-0.264404	20.771	0.41296	0.420976	B4	B2M	0.717811	0.762603	-0.0447918
cg05191076	4	66536186	6.65e-06	0.00264223	0.139547	20.7705	0.41296	0.420976	B4	EPHA5	0.0941443	0.0643213	0.029823
cg13784018	12	109249578	6.68e-06	0.00265145	0.360771	20.7614	0.412964	0.42098	B4	SSH1	0.802623	0.785711	0.0169112
cg15821589	1	78444904	6.68e-06	0.00265145	-0.0675794	20.7616	0.412964	0.42098	B4	FUBP1	0.021658	0.0460196	-0.0243615
cg08793459	17	57784647	6.7e-06	0.0026598	-0.203684	20.754	0.412967	0.420984	B4	PTRH2;TMEM49	0.0791147	0.0946844	-0.0155697
cg00645964	13	60024955	6.71e-06	0.00266107	-0.287343	20.752	0.412968	0.420984	B4	NA	0.915945	0.933193	-0.0172479
cg18713358	11	67038249	6.71e-06	0.0026611	0.578209	20.7509	0.412968	0.420985	B4	ADRBK1	0.202578	0.193163	0.00941508
cg06382664	11	73098877	6.72e-06	0.00266306	0.437174	20.7484	0.412969	0.420986	B4	RELT	0.466681	0.444822	0.0218595
cg02409596	13	77583449	6.73e-06	0.00266423	-0.307192	20.7465	0.41297	0.420987	B4	FBXL3	0.909712	0.930483	-0.0207712
cg13936938	10	114708973	6.74e-06	0.00266784	-0.383643	20.7421	0.412972	0.420989	B4	TCF7L2	0.101763	0.10343	-0.00166657
cg17465423	12	54784180	6.74e-06	0.00266784	-0.49475	20.7417	0.412972	0.420989	B4	ZNF385A	0.268606	0.271559	-0.00295296
cg19047119	5	59482823	6.76e-06	0.00267067	0.273375	20.7377	0.412974	0.420991	B4	PDE4D	0.85021	0.836474	0.013736
cg27584420	22	36764565	6.76e-06	0.00267067	0.299402	20.7374	0.412974	0.420991	B4	MYH9	0.427493	0.417279	0.010214
cg04508331	10	61460889	6.76e-06	0.00267161	-0.509119	20.7357	0.412975	0.420992	B4	SLC16A9	0.786444	0.799152	-0.0127083
cg01436624	6	43674465	6.78e-06	0.00267513	0.244169	20.732	0.412977	0.420993	B4	NA	0.566902	0.546065	0.0208365
cg00101555	2	39185781	6.79e-06	0.00267875	-0.70161	20.7275	0.412979	0.420995	B4	LOC100271715	0.948586	0.951481	-0.002895
cg15469732	12	117491896	6.79e-06	0.00267875	0.392574	20.7272	0.412979	0.420996	B4	TESC	0.673395	0.654112	0.0192827
cg09520857	2	242139924	6.8e-06	0.00267953	0.0827341	20.7255	0.41298	0.420996	B4	ANO7	0.939235	0.906054	0.0331809
cg08421685	3	238611	6.8e-06	0.00268011	0.138821	20.7241	0.41298	0.420997	B4	CHL1	0.114992	0.0819293	0.0330627
cg12491042	2	17771347	6.87e-06	0.00270361	-0.338442	20.7037	0.412989	0.421006	B4	VSNL1	0.903387	0.914593	-0.0112059
cg12880095	17	629613	6.87e-06	0.00270361	0.114282	20.703	0.412989	0.421006	B4	NA	0.771091	0.714771	0.0563201
cg14758757	17	79265454	6.88e-06	0.00270361	0.330133	20.703	0.41299	0.421006	B4	SLC38A10	0.897795	0.886514	0.0112802
cg21042285	13	23954979	6.88e-06	0.00270361	0.306275	20.7024	0.41299	0.421007	B4	SACS	0.919711	0.907439	0.0122717
cg25457000	10	4813681	6.91e-06	0.00271614	-0.188752	20.6921	0.412994	0.421011	B4	NA	0.679854	0.718683	-0.0388292
cg09084200	11	134095863	6.92e-06	0.00271906	0.487442	20.6889	0.412996	0.421013	B4	NCAPD3;VPS26B	0.322931	0.307089	0.0158421
cg22819055	14	103292589	6.93e-06	0.0027214	0.316642	20.6861	0.412997	0.421014	B4	TRAF3	0.540829	0.513832	0.0269964
cg03074946	12	120687694	6.95e-06	0.00272803	0.276221	20.6802	0.413	0.421017	B4	PXN	0.668428	0.640842	0.0275856
cg16374343	17	1014352	6.96e-06	0.00272803	-0.778799	20.6792	0.413	0.421017	B4	ABR	0.327516	0.323823	0.00369264
cg04254540	16	71951199	6.96e-06	0.00272889	0.34886	20.677	0.413001	0.421018	B4	KIAA0174	0.922323	0.914147	0.00817629
cg15304322	6	42313795	6.97e-06	0.00272889	0.333367	20.6754	0.413002	0.421019	B4	TRERF1	0.45592	0.437238	0.0186818
cg27305510	11	62434716	6.97e-06	0.00272889	0.2346	20.676	0.413001	0.421019	B4	C11orf48;METTL12	0.764011	0.74189	0.0221204
cg09390594	14	62028791	6.99e-06	0.00273543	-0.923189	20.6696	0.413004	0.421021	B4	NA	0.253679	0.242192	0.0114871
cg00460149	6	154831984	7.01e-06	0.00274021	0.252988	20.6651	0.413006	0.421023	B4	CNKSR3	0.0529852	0.0427974	0.0101878
cg25483707	4	1378952	7.02e-06	0.00274244	-0.325562	20.6624	0.413007	0.421025	B4	UVSSA	0.879095	0.889976	-0.0108808
cg09932794	13	28147747	7.03e-06	0.00274532	-0.285659	20.6593	0.413009	0.421026	B4	LNX2	0.918467	0.930395	-0.0119283
cg20628590	22	43551953	7.05e-06	0.00275297	0.607034	20.6527	0.413012	0.421029	B4	TSPO	0.320692	0.299973	0.020719
cg01440738	17	78301623	7.08e-06	0.00276402	0.255925	20.643	0.413016	0.421033	B4	RNF213	0.34025	0.294661	0.0455896
cg12549366	2	109779514	7.09e-06	0.00276402	-0.376515	20.6426	0.413016	0.421034	B4	SH3RF3	0.932874	0.940686	-0.00781233
cg17944885	19	12225735	7.12e-06	0.00277547	-0.16186	20.6333	0.41302	0.421038	B4	NA	0.872589	0.891571	-0.018982
cg00597118	8	103870375	7.14e-06	0.00277697	0.33201	20.626	0.413023	0.421041	B4	AZIN1	0.890952	0.884014	0.0069374
cg01488842	1	232726743	7.13e-06	0.00277697	-0.347136	20.629	0.413022	0.42104	B4	NA	0.421554	0.430346	-0.00879163
cg01906801	17	38191472	7.14e-06	0.00277697	0.415849	20.6287	0.413022	0.42104	B4	MED24	0.727291	0.706889	0.0204023
cg13328415	X	13034341	7.14e-06	0.00277697	0.392308	20.6273	0.413023	0.42104	B4	NA	0.621809	0.600093	0.0217168
cg20272496	11	46685396	7.14e-06	0.00277697	0.323831	20.6267	0.413023	0.421041	B4	ATG13	0.642047	0.616101	0.0259458
cg21270228	10	62184989	7.13e-06	0.00277697	-0.300479	20.6291	0.413022	0.42104	B4	ANK3	0.924517	0.932201	-0.00768457
cg13989196	9	20997763	7.15e-06	0.00277945	0.286529	20.6232	0.413025	0.421042	B4	NA	0.756105	0.743323	0.0127827
cg07702100	11	88178390	7.17e-06	0.00278261	0.234783	20.6198	0.413026	0.421044	B4	NA	0.814518	0.790577	0.0239409
cg15204603	10	75670373	7.18e-06	0.00278557	-0.423232	20.6167	0.413028	0.421045	B4	C10orf55;PLAU	0.197368	0.195617	0.00175145
cg16905911	20	48883976	7.2e-06	0.0027918	-0.433134	20.6112	0.41303	0.421048	B4	LINC01272	0.300107	0.294366	0.00574133
cg05977934	13	24030620	7.2e-06	0.00279251	-0.288475	20.6096	0.413031	0.421048	B4	NA	0.93858	0.947081	-0.00850116
cg24398087	5	21646443	7.22e-06	0.00279657	-0.319071	20.6057	0.413032	0.42105	B4	NA	0.886145	0.897916	-0.0117717
cg01321088	4	91156155	7.22e-06	0.00279762	-0.393888	20.6039	0.413033	0.421051	B4	FAM190A	0.935159	0.941915	-0.00675599
cg02480298	11	36421230	7.23e-06	0.00279762	-0.368842	20.6029	0.413034	0.421051	B4	PRR5L	0.939523	0.945968	-0.00644476
cg01328348	1	160839299	7.26e-06	0.00280975	-0.483535	20.5932	0.413038	0.421056	B4	NA	0.328528	0.314113	0.0144152
cg16905822	10	924646	7.27e-06	0.00280986	0.209614	20.5921	0.413038	0.421056	B4	LARP4B	0.888807	0.869053	0.0197537
cg20450979	4	176923542	7.27e-06	0.00281101	0.206012	20.5903	0.413039	0.421057	B4	GPM6A	0.0273865	0.0213775	0.00600894
cg00490655	2	164592854	7.29e-06	0.00281409	0.15088	20.587	0.413041	0.421059	B4	FIGN	0.124961	0.0869395	0.0380217
cg08084228	16	50700118	7.3e-06	0.00281745	-0.200603	20.5828	0.413042	0.42106	B4	NA	0.764952	0.78507	-0.0201175
cg17149467	19	16259656	7.3e-06	0.00281745	-0.729108	20.5826	0.413043	0.421061	B4	HSH2D	0.227593	0.218358	0.00923462
cg23467826	22	27024744	7.31e-06	0.00281874	-0.280369	20.5807	0.413043	0.421061	B4	CRYBA4	0.882507	0.900772	-0.0182651
cg08005692	1	155506056	7.32e-06	0.00282292	0.190324	20.5767	0.413045	0.421063	B4	ASH1L	0.221227	0.208034	0.0131925
cg16782719	12	129280334	7.33e-06	0.00282605	-0.356757	20.5734	0.413047	0.421065	B4	SLC15A4	0.818298	0.839623	-0.0213249
cg09168067	12	122271157	7.34e-06	0.00282737	0.366547	20.5715	0.413047	0.421066	B4	NA	0.767621	0.75071	0.016911
cg17518427	12	65076857	7.36e-06	0.00283362	0.541742	20.566	0.41305	0.421068	B4	RASSF3	0.915071	0.909824	0.00524695
cg10885338	2	106682640	7.39e-06	0.00284309	-0.231727	20.5583	0.413053	0.421071	B4	C2orf40	0.392066	0.410505	-0.0184388
cg08908247	11	66055170	7.41e-06	0.00284837	0.601127	20.5536	0.413055	0.421074	B4	YIF1A	0.325622	0.300662	0.0249591
cg05145314	7	140714351	7.41e-06	0.0028492	-0.148652	20.552	0.413056	0.421074	B4	MRPS33	0.0531584	0.0676309	-0.0144725
cg24665290	14	34420292	7.42e-06	0.00284944	0.150448	20.5508	0.413057	0.421075	B4	EGLN3	0.0564617	0.0414605	0.0150012
cg12716737	14	74317981	7.43e-06	0.00285059	0.330176	20.549	0.413057	0.421076	B4	PTGR2	0.520606	0.49244	0.0281663
cg09625543	21	40560659	7.44e-06	0.00285222	0.247025	20.5458	0.413059	0.421077	B4	BRWD1	0.454163	0.411438	0.042725
cg17075502	12	125412366	7.44e-06	0.00285222	-0.140014	20.5461	0.413059	0.421077	B4	NA	0.135908	0.158443	-0.0225353
cg27081704	11	118574745	7.44e-06	0.00285295	0.293368	20.5443	0.413059	0.421078	B4	NA	0.876971	0.864686	0.0122854
cg12466731	15	29253381	7.49e-06	0.00286919	-0.356881	20.5319	0.413065	0.421083	B4	APBA2	0.921943	0.931906	-0.00996255
cg00191458	5	169757859	7.54e-06	0.00288563	0.190177	20.5195	0.41307	0.421089	B4	LOC257358	0.305973	0.27309	0.0328836
cg11207540	12	52399731	7.54e-06	0.00288703	-0.474173	20.5175	0.413071	0.42109	B4	GRASP	0.215714	0.20967	0.00604375
cg10972127	6	107967104	7.56e-06	0.00289034	-0.264155	20.5142	0.413073	0.421091	B4	SOBP	0.737432	0.756147	-0.0187152
cg01036958	1	170502945	7.59e-06	0.00290334	0.21268	20.5042	0.413077	0.421096	B4	GORAB;LOC101928650	0.743969	0.71252	0.0314489
cg05006873	12	82194676	7.6e-06	0.00290472	-0.306429	20.5022	0.413078	0.421097	B4	NA	0.879877	0.895513	-0.0156361
cg06183287	1	48687392	7.61e-06	0.00290488	-0.394639	20.5001	0.413079	0.421098	B4	SLC5A9	0.936515	0.944789	-0.00827438
cg23414759	7	133245852	7.61e-06	0.00290488	-0.283835	20.5004	0.413079	0.421097	B4	EXOC4	0.913578	0.932824	-0.0192462
cg01219672	1	220960086	7.62e-06	0.00290897	0.219935	20.4962	0.413081	0.421099	B4	2021-03-01	0.0347778	0.0285418	0.006236
cg01122514	9	101508528	7.64e-06	0.0029113	0.511604	20.4926	0.413082	0.421101	B4	ANKS6	0.723587	0.709571	0.0140159
cg26387254	8	53043139	7.64e-06	0.0029113	-0.307995	20.4927	0.413082	0.421101	B4	ST18	0.861383	0.888422	-0.0270391
cg04307193	8	49383996	7.66e-06	0.00291869	-0.312339	20.4865	0.413085	0.421104	B4	NA	0.851474	0.872565	-0.0210907
cg11503550	14	75867017	7.68e-06	0.002924	-0.462663	20.4819	0.413087	0.421106	B4	NA	0.484611	0.494908	-0.0102969
cg16610041	1	46859860	7.69e-06	0.00292681	0.150264	20.479	0.413088	0.421107	B4	FAAH	0.0935703	0.0738827	0.0196875
cg00808555	17	37323734	7.7e-06	0.00293116	-0.678353	20.475	0.41309	0.421109	B4	ARL5C	0.232331	0.231149	0.0011822
cg17044311	10	101542983	7.71e-06	0.00293236	0.299105	20.4731	0.413091	0.42111	B4	ABCC2	0.669502	0.639937	0.0295646
cg04009456	4	25379436	7.74e-06	0.00294113	0.301712	20.4662	0.413094	0.421113	B4	ANAPC4	0.171184	0.157783	0.0134007
cg13198478	22	42573582	7.75e-06	0.00294205	-0.301502	20.4645	0.413095	0.421114	B4	TCF20	0.918738	0.936305	-0.0175668
cg05365320	1	200971339	7.77e-06	0.00294615	0.350631	20.4591	0.413097	0.421116	B4	KIF21B	0.911342	0.903052	0.00829033
cg05783449	2	64868710	7.77e-06	0.00294615	0.351129	20.459	0.413097	0.421116	B4	SERTAD2	0.697154	0.679014	0.0181403
cg18391344	1	198902062	7.77e-06	0.00294615	0.123895	20.4587	0.413097	0.421116	B4	MIR181A1HG	0.680938	0.620123	0.0608155
cg18474885	21	46292084	7.78e-06	0.00295102	0.358366	20.4544	0.413099	0.421118	B4	PTTG1IP	0.184036	0.163073	0.0209629
cg11803424	17	6663743	7.8e-06	0.00295532	0.376728	20.4505	0.413101	0.42112	B4	XAF1	0.947401	0.943472	0.00392848
cg11344771	3	188108786	7.83e-06	0.00296363	0.48496	20.4436	0.413104	0.421123	B4	LPP	0.944785	0.941672	0.00311212
cg12513294	11	3889218	7.83e-06	0.00296363	0.327522	20.4429	0.413104	0.421123	B4	STIM1	0.668285	0.655224	0.0130607
cg00899124	11	17449715	7.85e-06	0.0029707	-0.342158	20.4371	0.413107	0.421126	B4	ABCC8	0.872561	0.892415	-0.0198547
cg13667739	14	105944604	7.86e-06	0.00297371	-0.157168	20.4341	0.413108	0.421127	B4	CRIP2	0.142898	0.160949	-0.0180511
cg09369688	7	150777171	7.87e-06	0.00297396	0.326955	20.4319	0.413109	0.421128	B4	FASTK	0.0999079	0.0917938	0.00811415
cg17310897	11	3147872	7.87e-06	0.00297396	-0.468087	20.4325	0.413109	0.421128	B4	OSBPL5	0.314544	0.313232	0.00131159
cg10871345	6	16672698	7.88e-06	0.0029767	0.176346	20.429	0.41311	0.42113	B4	ATXN1	0.722342	0.704789	0.0175531
cg13829952	4	84045379	7.92e-06	0.00298893	-0.362523	20.4199	0.413114	0.421134	B4	NA	0.211443	0.201907	0.0095359
cg11912272	2	201204807	7.93e-06	0.00299094	-0.299969	20.4175	0.413115	0.421135	B4	SPATS2L	0.65898	0.680642	-0.0216624
cg01798813	17	3906674	7.94e-06	0.00299207	0.175742	20.4157	0.413116	0.421136	B4	NA	0.961774	0.952576	0.00919837
cg18106397	12	29534230	7.94e-06	0.00299311	-0.1686	20.4141	0.413117	0.421136	B4	ERGIC2	0.0817129	0.102045	-0.0203321
[truncated: 11,035 more rows]
