# Supplementary material for: Host methylation predicts SARS-CoV-2 infection and clinical outcome
Source: Commun Med (Lond). 2021 Oct 26;1:42. doi: 10.1038/s43856-021-00042-y (PMC8767772; doi:10.1038/s43856-021-00042-y)
Supplement: Supplementary file 3 — Supplementary Data 3 [file 43856_2021_42_MOESM3_ESM.xlsx]

## Sheet: Sheet1
Supplementary Data 3. 1,501 significant CpGs from SARS-CoV-2+ vs other upper respiratory infection EWAS. Includes probe ID, chromosomal mapping, overlapping genes, and p-value, FDR-adjusted ¬p¬-value (q-value), coefficient, test statistic, and standard error from modeling, as well as average beta value for each sample group.
probeID	chromosome	position	p.value	q.value	beta	statistic	sigma.e	sigma.g	platform	gene	meanbeta_covid	meanbeta_virus	deltabeta
cg25888371_TC21	21	41425781	2.55e-14	1.92e-08	-0.239508	66.2753	0.274952	0.445203	C0	MX1	0.756912	0.604713	-0.152199
cg22930808	3	122281881	7.34e-13	2.76e-07	-0.188419	57.8563	0.279132	0.45197	B4	DTX3L;PARP9	0.700058	0.532772	-0.167286
cg15215519	4	185214632	3.81e-12	9.56e-07	0.391702	53.8266	0.281201	0.45532	B4	NA	0.767304	0.840953	0.073649
cg10728454	15	40201507	1.22e-11	2.21e-06	0.213538	51.0058	0.282677	0.45771	B4	GPR176	0.518451	0.663386	0.144935
cg13794460	4	175181359	1.76e-11	2.21e-06	0.47358	50.1327	0.283138	0.458457	B4	FBXO8	0.843017	0.876154	0.0331363
cg22488164	12	14716910	1.72e-11	2.21e-06	0.27087	50.1936	0.283106	0.458405	B4	PLBD1	0.707728	0.802739	0.0950105
cg22107082	11	59886242	2.23e-11	2.4e-06	0.308654	49.5702	0.283437	0.458941	B4	NA	0.877056	0.916355	0.0392986
cg01028142	2	7004578	5.41e-11	4.52e-06	-0.243052	47.4632	0.284564	0.460765	B4	CMPK2	0.869929	0.799012	-0.0709176
cg09554140	16	12280351	4.82e-11	4.52e-06	0.535853	47.7348	0.284418	0.460529	B4	SNX29	0.899716	0.919081	0.0193648
cg12955084	19	41886265	8.65e-11	6.51e-06	0.540557	46.3533	0.285163	0.461735	B4	TMEM91	0.505984	0.58204	0.0760563
cg04523589	3	48265146	1.25e-10	7.26e-06	0.590798	45.4877	0.285632	0.462496	B4	CAMP	0.599476	0.652253	0.0527763
cg06146977	13	43469464	1.07e-10	7.26e-06	0.373644	45.8467	0.285437	0.46218	B4	EPSTI1	0.922242	0.940367	0.0181248
cg15633603	2	190399258	1.33e-10	7.26e-06	0.410074	45.3431	0.285711	0.462623	B4	NA	0.909441	0.928617	0.0191767
cg16332119	3	48259336	1.35e-10	7.26e-06	-0.949939	45.3056	0.285732	0.462656	B4	NA	0.349836	0.35985	0.0100143
cg07018629	5	90446250	1.82e-10	8.72e-06	0.315223	44.6085	0.286112	0.463273	B4	ADGRV1	0.59686	0.685805	0.0889455
cg25888372_TC21	21	41425788	1.85e-10	8.72e-06	-0.286164	44.5642	0.286136	0.463312	C0	MX1	0.66028	0.569074	-0.0912059
cg05301191	22	31852880	3.02e-10	1.34e-05	0.419337	43.4255	0.286761	0.464324	B4	EIF4ENIF1	0.893888	0.920194	0.0263053
cg02770216	7	91687079	3.39e-10	1.42e-05	0.32466	43.1543	0.286911	0.464566	B4	AKAP9	0.821609	0.885719	0.0641103
cg25119415	1	158799935	3.96e-10	1.57e-05	0.276241	42.7905	0.287111	0.464891	B4	MNDA	0.786257	0.839137	0.0528794
cg15551881	9	123688715	5.68e-10	2.14e-05	0.311826	41.9566	0.287573	0.465639	B4	TRAF1	0.363399	0.441953	0.0785542
cg22748815	7	99965437	6.33e-10	2.27e-05	0.376288	41.7042	0.287714	0.465866	B4	PILRB	0.865002	0.899119	0.0341173
cg04381163	22	31852077	6.71e-10	2.3e-05	0.298877	41.5701	0.287788	0.465986	B4	EIF4ENIF1	0.80814	0.868577	0.0604369
cg02107842	5	66255772	9.63e-10	2.36e-05	0.273844	40.7368	0.288253	0.466739	B4	MAST4	0.569528	0.681888	0.11236
cg03753191	13	43566902	8.78e-10	2.36e-05	-0.276138	40.9481	0.288135	0.466548	B4	EPSTI1	0.156136	0.0969309	-0.0592052
cg04576915	13	76277579	7.86e-10	2.36e-05	0.417573	41.2052	0.287991	0.466316	B4	LMO7	0.922944	0.939685	0.0167411
cg07957619	6	43595208	1e-09	2.36e-05	-0.441934	40.6472	0.288303	0.46682	B4	GTPBP2	0.392617	0.356535	-0.0360824
cg11251971	5	139587026	8.85e-10	2.36e-05	-0.340703	40.9293	0.288145	0.466565	B4	CYSTM1	0.585568	0.520403	-0.0651654
cg14897843	17	71020214	9.63e-10	2.36e-05	0.266479	40.7347	0.288254	0.466741	B4	SLC39A11	0.868731	0.917761	0.0490296
cg21549285	21	42799141	8.67e-10	2.36e-05	-0.162036	40.977	0.288119	0.466522	B4	MX1	0.789629	0.64947	-0.14016
cg23649619	2	98461039	9.49e-10	2.36e-05	0.217408	40.7684	0.288235	0.466711	B4	TMEM131	0.70016	0.815071	0.11491
cg25888374_TC21	21	41425952	1.01e-09	2.36e-05	-0.335171	40.6371	0.288309	0.466829	C0	MX1	0.280664	0.231666	-0.0489981
cg26416074	13	46688810	9.86e-10	2.36e-05	0.34637	40.6807	0.288284	0.46679	B4	NA	0.909603	0.928799	0.0191961
cg02481950	16	21665002	1.07e-09	2.44e-05	0.411239	40.4923	0.28839	0.466961	B4	METTL9;IGSF6	0.765056	0.797716	0.0326599
cg26312951_BC21	21	41425920	1.15e-09	2.55e-05	-0.293172	40.325	0.288483	0.467112	C0	MX1	0.388093	0.310544	-0.0775488
cg00969476_BC21	1	78619191	1.25e-09	2.61e-05	-0.228564	40.1347	0.28859	0.467285	C0	IFI44L	0.879782	0.822259	-0.0575226
cg11791770	11	611791	1.24e-09	2.61e-05	-0.318816	40.1588	0.288577	0.467263	B4	PHRF1	0.92868	0.894625	-0.0340554
cg25110019	16	83838230	1.28e-09	2.61e-05	0.351039	40.0798	0.288621	0.467335	B4	LOC102724163	0.804631	0.842324	0.0376931
cg00969476_TC21	1	78619191	1.4e-09	2.78e-05	-0.264601	39.8693	0.288739	0.467527	C0	IFI44L	0.871674	0.827768	-0.0439066
cg13452062	1	79088559	1.46e-09	2.83e-05	-0.0824327	39.7724	0.288794	0.467615	B4	IFI44L	0.861822	0.698417	-0.163405
cg27180555	12	112822378	1.51e-09	2.85e-05	0.739566	39.6967	0.288836	0.467684	B4	NA	0.385041	0.43329	0.0482495
cg14956920	7	55605953	1.6e-09	2.93e-05	0.564761	39.5741	0.288905	0.467796	B4	VOPP1	0.668404	0.701189	0.032785
cg24273484	18	18637322	1.94e-09	3.48e-05	0.303689	39.1266	0.289158	0.468204	B4	ROCK1	0.82801	0.88306	0.0550503
cg00344572	2	137080313	2.1e-09	3.68e-05	0.881014	38.9461	0.28926	0.468369	B4	NA	0.321012	0.370087	0.0490755
cg09054339	3	188265293	2.39e-09	4e-05	0.322285	38.6518	0.289426	0.468639	B4	LPP	0.507372	0.645718	0.138346
cg27420834	15	56940578	2.35e-09	4e-05	0.32708	38.6853	0.289407	0.468608	B4	ZNF280D	0.591338	0.709267	0.117929
cg15582417	7	55605399	2.56e-09	4.18e-05	0.796702	38.4976	0.289513	0.46878	B4	VOPP1	0.415602	0.449983	0.0343807
cg13155430	21	42795929	3.19e-09	5.11e-05	-0.15789	37.9912	0.289801	0.469245	B4	MX1	0.911578	0.835338	-0.0762404
cg20061654	22	45608492	3.32e-09	5.2e-05	0.17401	37.9036	0.28985	0.469326	B4	C22orf9	0.918938	0.947138	0.0281996
cg18257193	12	106699438	3.68e-09	5.65e-05	0.640368	37.6705	0.289983	0.469541	B4	TCP11L2	0.484708	0.539254	0.0545465
cg26312951	21	42797847	3.78e-09	5.68e-05	-0.286297	37.6098	0.290018	0.469597	B4	MX1	0.384168	0.30832	-0.0758472
cg26839028	6	88457622	5.04e-09	7.43e-05	0.668794	36.9557	0.290391	0.470201	B4	NA	0.290738	0.336531	0.0457925
cg18543074	2	6933690	5.93e-09	8.58e-05	-0.431911	36.5876	0.290602	0.470542	B4	NA	0.428872	0.410746	-0.0181262
cg19763025	7	107577607	6.38e-09	9.07e-05	0.213518	36.4187	0.290698	0.470699	B4	LAMB1	0.543568	0.686251	0.142683
cg22676821	7	55605845	6.72e-09	9.37e-05	0.615832	36.3033	0.290765	0.470806	B4	VOPP1	0.507708	0.54561	0.0379024
cg13876756	5	173360041	7.14e-09	9.46e-05	0.27333	36.1665	0.290843	0.470933	B4	CPEB4	0.752159	0.838453	0.0862939
cg26283713	7	128375140	7.17e-09	9.46e-05	0.475887	36.1578	0.290848	0.470941	B4	NA	0.803201	0.83234	0.0291398
cg27271532	11	612762	7.16e-09	9.46e-05	-0.70461	36.1588	0.290848	0.47094	B4	IRF7	0.728928	0.711153	-0.0177754
cg12424383	1	27990967	7.49e-09	9.72e-05	-0.316642	36.0579	0.290906	0.471034	B4	NA	0.87583	0.838582	-0.0372485
cg07363028	15	63823236	7.97e-09	0.000101731	0.356078	35.9171	0.290987	0.471165	B4	USP3	0.501581	0.595762	0.0941815
cg12359279_BC21	21	41426026	8.41e-09	0.000105585	-0.454532	35.7954	0.291057	0.471279	C0	MX1	0.0734853	0.0617005	-0.0117848
cg27142757	1	150573467	1.03e-08	0.000127429	-0.342368	35.3346	0.291322	0.471709	B4	NA	0.535349	0.493382	-0.0419669
cg19822755	16	30108259	1.09e-08	0.000132076	0.306663	35.2175	0.29139	0.471818	B4	YPEL3	0.709143	0.776084	0.0669406
cg17281677	12	6658557	1.27e-08	0.000152155	0.387691	34.8635	0.291595	0.47215	B4	IFFO1	0.637527	0.682579	0.0450519
cg16625613	3	46503692	1.48e-08	0.000174293	0.367702	34.5195	0.291794	0.472473	B4	LTF	0.587831	0.65576	0.0679293
cg24103563	11	5645324	1.51e-08	0.000174293	-0.231114	34.4825	0.291815	0.472507	B4	TRIM6-TRIM34;TRIM34	0.906516	0.86332	-0.0431953
cg25701517	3	12671175	1.53e-08	0.000174293	0.360499	34.4545	0.291832	0.472534	B4	RAF1	0.882766	0.902735	0.019969
cg23338668	8	74240259	1.64e-08	0.000183853	-0.64966	34.3012	0.291921	0.472678	B4	NA	0.368782	0.39865	0.0298682
cg10549986	2	7018153	1.78e-08	0.000196848	-0.145927	34.1151	0.292029	0.472853	B4	RSAD2	0.187601	0.124348	-0.0632533
cg19242112	3	140664727	1.9e-08	0.000205219	0.412079	33.9655	0.292116	0.472994	B4	SLC25A36	0.898075	0.919218	0.0211431
cg26955963	2	8466005	1.91e-08	0.000205219	0.327561	33.9571	0.292121	0.473002	B4	LINC00299	0.653905	0.740746	0.0868412
cg22434506	12	6657818	1.97e-08	0.000209134	0.216982	33.8832	0.292164	0.473071	B4	IFFO1	0.927861	0.944645	0.0167846
cg17114584	11	613792	2.05e-08	0.000214772	-0.22703	33.7925	0.292216	0.473157	B4	IRF7	0.606096	0.464224	-0.141872
cg05167074	19	41091695	2.16e-08	0.000222664	-0.397158	33.6811	0.292281	0.473262	B4	SHKBP1	0.505189	0.483181	-0.0220082
cg12906975	8	144105259	2.21e-08	0.000224121	-0.250269	33.625	0.292314	0.473315	B4	NA	0.952839	0.930326	-0.0225133
cg14750551	3	122401343	2.23e-08	0.000224121	-0.399872	33.6062	0.292325	0.473333	B4	PARP14	0.948515	0.930492	-0.0180225
cg03247739	16	3910867	2.44e-08	0.000236101	0.469156	33.408	0.292441	0.47352	B4	CREBBP	0.385446	0.445635	0.0601889
cg13117953	7	157706117	2.45e-08	0.000236101	0.214753	33.4025	0.292444	0.473525	B4	PTPRN2	0.866198	0.913881	0.0476823
cg18526310	14	52379531	2.42e-08	0.000236101	0.412361	33.424	0.292431	0.473505	B4	GNG2	0.844452	0.863281	0.0188292
cg22418084	6	73623666	2.59e-08	0.000246688	0.541148	33.2762	0.292518	0.473645	B4	KCNQ5	0.552148	0.604089	0.0519415
cg03879629	3	46152446	2.84e-08	0.000260456	-0.208097	33.0732	0.292636	0.473837	B4	NA	0.373594	0.298534	-0.0750604
cg09577455	6	29593382	2.81e-08	0.000260456	-0.466122	33.0899	0.292627	0.473821	B4	GABBR1	0.440195	0.403565	-0.03663
cg20498089	11	44614255	2.84e-08	0.000260456	-0.845322	33.0722	0.292637	0.473838	B4	CD82	0.256279	0.269783	0.0135044
cg25474638	6	159484481	2.95e-08	0.000267505	0.589818	32.9858	0.292688	0.47392	B4	NA	0.625547	0.668043	0.0424959
cg21522405	2	216444711	3.08e-08	0.000276016	0.367779	32.8894	0.292744	0.474011	B4	NA	0.776162	0.818243	0.0420805
cg04321224	21	46341380	3.43e-08	0.000303606	0.477722	32.6512	0.292884	0.474237	B4	ITGB2	0.342424	0.37988	0.0374566
cg22652934	21	36180035	3.58e-08	0.000313104	-0.249154	32.5568	0.292939	0.474327	B4	RUNX1	0.288551	0.23694	-0.0516112
cg04068159	3	195973977	3.67e-08	0.000317502	-0.92789	32.5001	0.292972	0.474381	B4	PCYT1A	0.301894	0.327668	0.0257734
cg01355089	1	93495018	3.9e-08	0.000333863	0.35469	32.3632	0.293053	0.474511	B4	NA	0.581372	0.620542	0.0391701
cg16382882	12	113435923	4.12e-08	0.000348745	0.55351	32.2414	0.293124	0.474627	B4	OAS2	0.959455	0.961416	0.00196102
cg02516957	8	128011063	4.23e-08	0.000350602	0.445193	32.1833	0.293159	0.474682	B4	NA	0.460155	0.524976	0.0648209
cg15049177	12	117476704	4.24e-08	0.000350602	0.390909	32.1803	0.29316	0.474685	B4	NA	0.58464	0.64036	0.0557197
cg05304729	1	158800024	4.51e-08	0.000368897	0.250742	32.0433	0.293241	0.474816	B4	MNDA	0.26746	0.331084	0.0636245
cg01061416	21	42832451	4.83e-08	0.000391239	-0.246726	31.8891	0.293332	0.474963	B4	NA	0.948071	0.917307	-0.0307644
cg03403209	16	29666641	4.92e-08	0.000393679	0.535164	31.8516	0.293354	0.474998	B4	NA	0.395352	0.441978	0.0466265
cg16152846	14	81630352	5.09e-08	0.000403641	0.335778	31.7729	0.2934	0.475074	B4	NA	0.858967	0.895887	0.0369203
cg15560375	17	55059968	5.2e-08	0.000407956	0.475523	31.7262	0.293428	0.475118	B4	SCPEP1	0.526288	0.581392	0.0551043
cg14237301	16	28506477	5.43e-08	0.000421179	0.312406	31.6327	0.293483	0.475208	B4	APOB48R	0.683428	0.739524	0.0560961
cg04222851	9	126520021	5.66e-08	0.00043475	0.663481	31.5399	0.293538	0.475296	B4	DENND1A	0.957107	0.957059	-4.83e-05
cg02797539	17	72740524	6.13e-08	0.00046133	0.643776	31.3641	0.293642	0.475464	B4	RAB37	0.266463	0.31369	0.0472261
cg21834463	6	134538515	6.1e-08	0.00046133	0.480051	31.3745	0.293635	0.475455	B4	SGK1	0.323646	0.397738	0.0740927
cg24908179	4	169190224	6.37e-08	0.000475159	0.489597	31.2769	0.293693	0.475548	B4	DDX60	0.955718	0.961577	0.00585955
cg01885405	8	116283637	7.26e-08	0.000520421	0.44162	30.9904	0.293863	0.475823	B4	NA	0.403583	0.468511	0.0649279
cg05948127	7	107577779	7.23e-08	0.000520421	0.215269	30.9995	0.293857	0.475814	B4	LAMB1	0.444732	0.565916	0.121184
cg11642382	7	145813066	7.15e-08	0.000520421	0.334222	31.0245	0.293843	0.47579	B4	CNTNAP2	0.0266053	0.0371059	0.0105007
cg14455991	X	41582245	7.19e-08	0.000520421	0.301145	31.0121	0.29385	0.475802	B4	GPR82;CASK	0.719516	0.783406	0.0638899
cg09331334	7	55605423	7.38e-08	0.000521552	0.772414	30.9532	0.293885	0.475858	B4	VOPP1	0.503963	0.533386	0.0294237
cg18663307	21	46341389	7.41e-08	0.000521552	0.418441	30.944	0.29389	0.475867	B4	ITGB2	0.343626	0.383347	0.039721
cg10906971	4	154400195	7.49e-08	0.000522124	0.411384	30.9211	0.293904	0.475889	B4	KIAA0922	0.714127	0.771409	0.0572827
cg07362849	19	17516901	7.67e-08	0.000529823	-0.285953	30.8685	0.293935	0.47594	B4	BISPR;MVB12A;BST2	0.187228	0.153052	-0.0341757
cg08084228	16	50700118	7.83e-08	0.000535822	-0.288244	30.8235	0.293962	0.475983	B4	NA	0.777308	0.764952	-0.0123559
cg22862003	21	42797588	7.9e-08	0.000535822	-0.265374	30.8036	0.293973	0.476002	B4	MX1	0.644585	0.571141	-0.0734432
cg16548864	3	60188195	8.22e-08	0.000552772	-0.365089	30.7153	0.294026	0.476087	B4	FHIT	0.832774	0.820566	-0.0122089
cg08122652	3	122281939	8.77e-08	0.000584609	-0.191117	30.5724	0.294111	0.476224	B4	DTX3L;PARP9	0.814727	0.734094	-0.0806332
cg06070445	3	187453772	9.03e-08	0.00059621	0.31485	30.5098	0.294148	0.476284	B4	BCL6	0.821608	0.877115	0.055507
cg16815882	1	35908609	9.27e-08	0.000606864	0.639087	30.4516	0.294183	0.47634	B4	KIAA0319L	0.303512	0.344635	0.0411228
cg26343550	17	35502609	1.02e-07	0.000660702	0.528533	30.2457	0.294305	0.476539	B4	ACACA	0.743594	0.768004	0.0244101
cg08319289	3	190261614	1.05e-07	0.000669337	0.428673	30.1694	0.29435	0.476612	B4	IL1RAP	0.647325	0.694253	0.0469283
cg08835163	20	34475554	1.07e-07	0.000669337	0.474673	30.1427	0.294366	0.476638	B4	PHF20	0.381876	0.471644	0.0897683
cg08888522	2	163172908	1.05e-07	0.000669337	-0.221179	30.1697	0.29435	0.476612	B4	IFIH1	0.916717	0.888589	-0.0281285
cg25474641	2	174221705	1.07e-07	0.000669337	0.285262	30.1441	0.294365	0.476637	B4	CDCA7	0.82287	0.87314	0.0502705
cg12313149	2	136763629	1.09e-07	0.000669925	-0.507299	30.0866	0.2944	0.476692	B4	NA	0.324727	0.344527	0.0198002
cg18142930	3	157839900	1.09e-07	0.000669925	0.70167	30.0936	0.294396	0.476685	B4	RSRC1	0.932939	0.929701	-0.00323866
cg18898103	11	128452127	1.09e-07	0.000669925	0.317677	30.1039	0.294389	0.476675	B4	ETS1	0.819148	0.871025	0.0518765
cg16612971	10	75686132	1.12e-07	0.000677154	0.663257	30.0452	0.294424	0.476732	B4	NA	0.439847	0.488663	0.0488161
cg18098839	3	167742700	1.14e-07	0.000686916	-0.421364	29.9962	0.294454	0.476779	B4	GOLIM4	0.138805	0.121614	-0.0171912
cg06981309	3	146260954	1.18e-07	0.000700468	-0.301451	29.9222	0.294498	0.476851	B4	PLSCR1	0.386044	0.348846	-0.0371975
cg11292438	16	67424867	1.18e-07	0.000700468	0.611725	29.9185	0.2945	0.476854	B4	TPPP3	0.397099	0.451273	0.0541733
cg23655126	22	38967436	1.2e-07	0.000703687	0.509762	29.8912	0.294516	0.476881	B4	DMC1	0.386655	0.475869	0.0892138
cg17199162	15	68593485	1.25e-07	0.000722497	0.448288	29.8033	0.294569	0.476966	B4	NA	0.775415	0.81551	0.0400955
cg20380468	5	39203057	1.25e-07	0.000722497	0.33443	29.7993	0.294571	0.476969	B4	FYB	0.35218	0.412634	0.0604539
cg03963853	16	4732369	1.31e-07	0.00074588	0.179482	29.6961	0.294633	0.477069	B4	MGRN1	0.93282	0.948212	0.0153923
cg08156824	16	715007	1.3e-07	0.00074588	-0.249561	29.7009	0.29463	0.477064	B4	WDR90	0.892342	0.868067	-0.024275
cg06792742	11	114269589	1.35e-07	0.000758389	0.334653	29.6234	0.294676	0.477139	B4	C11orf71	0.781066	0.83145	0.0503839
cg07124045	10	103595509	1.37e-07	0.000758389	0.231758	29.5942	0.294693	0.477168	B4	KCNIP2	0.836785	0.898975	0.0621898
cg22346073	2	122402890	1.35e-07	0.000758389	0.388016	29.6319	0.294671	0.477131	B4	CLASP1	0.356535	0.447002	0.0904666
cg26704180	7	137859780	1.37e-07	0.000758389	-0.641822	29.6015	0.294689	0.477161	B4	NA	0.916808	0.894326	-0.0224816
cg00089960	12	122245655	1.42e-07	0.000781889	0.368211	29.5113	0.294743	0.477248	B4	SETD1B	0.483727	0.557204	0.0734773
cg17615052	4	12117897	1.5e-07	0.000816991	0.297507	29.3993	0.29481	0.477356	B4	NA	0.58018	0.64165	0.0614701
cg10014405	1	16012344	1.67e-07	0.000902708	0.326559	29.1653	0.29495	0.477583	B4	PLEKHM2	0.759415	0.809518	0.050103
cg04708790	12	113355675	1.74e-07	0.000916535	0.37776	29.0771	0.295003	0.477669	B4	OAS1	0.91556	0.925401	0.00984173
cg09764233	10	75003627	1.72e-07	0.000916535	0.660017	29.0922	0.294994	0.477654	B4	DNAJC9	0.388921	0.436361	0.04744
cg11832534	1	3563998	1.74e-07	0.000916535	0.225152	29.0701	0.295007	0.477676	B4	WDR8	0.860231	0.900663	0.0404324
cg16176675	5	134786942	1.71e-07	0.000916535	0.368075	29.1096	0.294983	0.477637	B4	TIFAB	0.839227	0.851919	0.0126921
cg07133321	3	45607976	1.81e-07	0.000939331	0.325358	28.99	0.295055	0.477753	B4	NA	0.723206	0.780487	0.057281
cg13280734	11	57252275	1.81e-07	0.000939331	0.824613	28.9861	0.295058	0.477757	B4	SLC43A1	0.318058	0.357726	0.0396679
cg19339102	12	40601799	1.9e-07	0.000978191	0.714797	28.8825	0.29512	0.477858	B4	NA	0.942718	0.938601	-0.00411707
cg21770436	11	93272548	1.92e-07	0.000980916	0.350762	28.8616	0.295132	0.477878	B4	C11orf75	0.802554	0.842067	0.0395128
cg16785077	21	42791867	2.02e-07	0.00102735	-0.235662	28.7459	0.295202	0.477991	B4	MX1	0.851446	0.788613	-0.0628327
cg08642859	3	126175220	2.08e-07	0.00105336	0.274924	28.6767	0.295243	0.478058	B4	ZXDC	0.821213	0.86385	0.0426368
cg19222895	16	14020501	2.12e-07	0.00106329	0.358966	28.6416	0.295264	0.478092	B4	ERCC4	0.753784	0.797184	0.0433998
cg17053201	6	29593246	2.14e-07	0.00106794	-0.754053	28.6176	0.295279	0.478115	B4	GABBR1	0.233982	0.227298	-0.00668374
cg07638954	5	86596168	2.16e-07	0.00106995	0.434724	28.5991	0.29529	0.478133	B4	RASA1	0.911997	0.92819	0.0161928
cg16609548	2	172568685	2.25e-07	0.00110677	-0.286781	28.5111	0.295343	0.478219	B4	DYNC1I2	0.821099	0.813555	-0.00754468
cg00969526_BO21	1	78628575	2.32e-07	0.00113283	-0.121424	28.4462	0.295382	0.478282	C0	IFI44L	0.73433	0.637237	-0.0970921
cg07226581	9	37859354	2.41e-07	0.00116701	0.349063	28.3636	0.295432	0.478363	B4	DCAF10	0.792281	0.83413	0.0418492
cg08920210	10	101686811	2.42e-07	0.00116701	-0.879659	28.3534	0.295438	0.478373	B4	NCRNA00093;DNMBP	0.282528	0.281745	-0.000782928
cg21506763	3	38060329	2.44e-07	0.00117055	0.484487	28.3329	0.29545	0.478393	B4	PLCD1	0.433513	0.470937	0.0374246
cg27167895	4	88818173	2.56e-07	0.00121933	0.430851	28.2302	0.295512	0.478493	B4	NA	0.583749	0.646338	0.0625886
cg04841160	12	1721749	2.74e-07	0.00129708	0.53472	28.082	0.295601	0.478638	B4	NA	0.330372	0.40009	0.0697183
cg08661617	8	17198946	2.79e-07	0.00131465	-0.614916	28.0391	0.295627	0.478679	B4	MTMR7	0.40744	0.403527	-0.0039124
cg03975178	9	125835066	2.91e-07	0.00136012	0.640987	27.9517	0.29568	0.478765	B4	RABGAP1	0.94669	0.947069	0.000379006
cg14094841	20	3692262	2.94e-07	0.00136642	-0.511421	27.9282	0.295694	0.478788	B4	NA	0.316608	0.302317	-0.0142903
cg14275931	16	15730730	2.96e-07	0.00136747	0.643896	27.9132	0.295703	0.478802	B4	KIAA0430	0.397421	0.41502	0.0175995
cg09278865	3	48779789	3.09e-07	0.0014119	0.532384	27.8173	0.295761	0.478896	B4	NA	0.925594	0.92954	0.00394558
cg12877361	12	113356935	3.08e-07	0.0014119	0.251341	27.8245	0.295757	0.478889	B4	OAS1	0.826351	0.862064	0.035713
cg05847519	16	83829911	3.2e-07	0.00144853	0.175238	27.7464	0.295804	0.478966	B4	CDH13	0.560561	0.677555	0.116994
cg18278694	1	179945973	3.21e-07	0.00144853	0.750706	27.7355	0.29581	0.478976	B4	CEP350	0.268957	0.311359	0.0424013
cg05144113	12	56578049	3.31e-07	0.00148405	0.406264	27.67	0.29585	0.47904	B4	SMARCC2	0.926252	0.935411	0.00915917
cg21161138	5	399360	3.44e-07	0.00150502	0.449526	27.5885	0.295899	0.47912	B4	AHRR	0.726893	0.751222	0.0243284
cg22862003_BC21	21	41425661	3.41e-07	0.00150502	-0.24679	27.6052	0.295889	0.479104	C0	MX1	0.653758	0.579142	-0.0746158
cg23078782	22	29516651	3.38e-07	0.00150502	-0.198108	27.6266	0.295876	0.479083	B4	KREMEN1	0.869389	0.826942	-0.0424467
cg23540139	11	614521	3.42e-07	0.00150502	-0.56112	27.6007	0.295892	0.479108	B4	IRF7	0.699551	0.666471	-0.0330803
cg05197514	3	185656291	3.48e-07	0.00151608	0.311038	27.56	0.295917	0.479148	B4	TRA2B	0.504459	0.612626	0.108167
cg05263215	1	6093602	3.55e-07	0.00153428	0.554135	27.5217	0.29594	0.479186	B4	KCNAB2	0.691575	0.716812	0.025237
cg03921763	1	232054260	3.73e-07	0.00160621	0.331778	27.4099	0.296007	0.479295	B4	DISC1;TSNAX-DISC1	0.572633	0.614862	0.0422286
cg10652637	5	98299078	3.79e-07	0.00162045	0.277796	27.3785	0.296026	0.479326	B4	NA	0.917609	0.936219	0.0186103
cg22028539	12	92341557	3.85e-07	0.0016358	0.233996	27.3458	0.296046	0.479358	B4	NA	0.76913	0.826868	0.057738
cg07252680	14	94857224	3.89e-07	0.00164449	-0.442863	27.3221	0.296061	0.479381	B4	SERPINA1	0.476294	0.469034	-0.00725992
cg08924256	8	107672853	3.97e-07	0.00165735	0.491713	27.2789	0.296087	0.479424	B4	OXR1	0.945524	0.943671	-0.00185301
cg14755717	11	2415046	3.99e-07	0.00165735	-0.408077	27.2683	0.296093	0.479434	B4	CD81	0.875393	0.834592	-0.0408009
cg21327712	1	111744503	4.01e-07	0.00165735	0.282025	27.2571	0.2961	0.479445	B4	DENND2D	0.598218	0.676884	0.078666
cg24757001	19	54714774	3.97e-07	0.00165735	-0.363921	27.2795	0.296086	0.479423	B4	NA	0.0752382	0.0652778	-0.00996043
cg06712932	12	94672432	4.06e-07	0.00166003	0.21066	27.2299	0.296116	0.479472	B4	PLXNC1	0.675417	0.737843	0.0624264
cg27509121	4	14169971	4.04e-07	0.00166003	-1.02188	27.2375	0.296112	0.479464	B4	NA	0.948336	0.935565	-0.012772
cg08127490	20	16598004	4.22e-07	0.00171548	-0.874829	27.1471	0.296167	0.479553	B4	NA	0.959596	0.949966	-0.00963027
cg13304609	1	79085162	4.3e-07	0.0017403	-0.184221	27.1043	0.296193	0.479595	B4	IFI44L	0.920425	0.882465	-0.03796
cg23701226	3	122516277	4.35e-07	0.00175223	0.358979	27.078	0.296209	0.479621	B4	DIRC2	0.701075	0.727641	0.0265664
cg13359301	7	148843026	4.4e-07	0.00175646	0.304688	27.0551	0.296223	0.479643	B4	ZNF398	0.41548	0.507449	0.0919691
cg25232236	10	126412275	4.41e-07	0.00175646	0.383211	27.0497	0.296226	0.479649	B4	FAM53B	0.216243	0.254971	0.038728
cg18218638	19	54768850	4.46e-07	0.00176664	0.30774	27.0258	0.29624	0.479672	B4	NA	0.838386	0.879304	0.0409185
cg06662144	8	134696335	4.57e-07	0.00178127	0.35292	26.9741	0.296272	0.479723	B4	NA	0.634902	0.656145	0.0212425
cg12633399	8	128052382	4.57e-07	0.00178127	0.338137	26.9744	0.296271	0.479723	B4	NA	0.712808	0.763715	0.0509065
cg16400320	8	144105210	4.54e-07	0.00178127	-0.257384	26.9846	0.296265	0.479713	B4	NA	0.929375	0.904404	-0.0249714
cg00649794	12	99093196	4.59e-07	0.00178312	0.286122	26.9607	0.29628	0.479736	B4	APAF1	0.897329	0.920327	0.0229986
cg14126711	2	44363123	4.62e-07	0.00178434	0.333611	26.9481	0.296287	0.479749	B4	NA	0.797819	0.841954	0.0441343
cg00170307	7	95752710	4.74e-07	0.00181171	0.295568	26.8931	0.296321	0.479803	B4	SLC25A13	0.727653	0.800813	0.0731601
cg12783890	5	31825289	4.74e-07	0.00181171	-0.545003	26.8944	0.29632	0.479801	B4	PDZD2	0.301913	0.29404	-0.00787312
cg04432278	10	72326192	4.83e-07	0.00183577	0.745547	26.8537	0.296345	0.479841	B4	PALD1	0.39789	0.446437	0.048547
cg19091967	8	96049113	4.92e-07	0.00186221	0.332854	26.8119	0.29637	0.479883	B4	NDUFAF6	0.841604	0.880244	0.0386395
cg21019156	12	71930408	4.98e-07	0.00187619	0.360777	26.7849	0.296387	0.479909	B4	LGR5	0.61873	0.641868	0.0231386
cg10600828	8	123931655	5.04e-07	0.00188804	0.391259	26.7606	0.296401	0.479933	B4	ZHX2	0.860158	0.865289	0.00513096
cg00982274	1	154405736	5.1e-07	0.00189997	0.619493	26.7346	0.296417	0.479959	B4	IL6R	0.545031	0.574287	0.0292565
cg03449427	15	35601271	5.12e-07	0.00189997	0.328334	26.7256	0.296423	0.479968	B4	NA	0.90018	0.922344	0.0221634
cg02176569	2	231092121	5.16e-07	0.00190336	-0.37894	26.7111	0.296431	0.479982	B4	SP140	0.398418	0.356976	-0.0414416
cg24939380	4	84189574	5.21e-07	0.00191288	0.398723	26.6898	0.296444	0.480003	B4	COQ2	0.898672	0.915367	0.0166947
cg14551975	15	59478332	5.26e-07	0.00192184	0.354334	26.6692	0.296457	0.480023	B4	MYO1E	0.393664	0.482649	0.0889855
cg08809333	19	8118857	5.36e-07	0.00195085	0.425018	26.6264	0.296483	0.480065	B4	CCL25	0.839124	0.866258	0.0271337
cg04725636	8	67004538	5.79e-07	0.00208437	-0.246707	26.4628	0.296583	0.480227	B4	DNAJC5B	0.428486	0.38529	-0.0431962
cg10327647	1	192914734	5.76e-07	0.00208437	0.649584	26.4712	0.296578	0.480218	B4	LINC01032	0.42395	0.450721	0.0267713
cg00969526_BC21	1	78628575	5.86e-07	0.00209939	-0.129096	26.4371	0.296598	0.480252	C0	IFI44L	0.703622	0.616268	-0.0873533
cg00547727	16	714968	5.91e-07	0.00210829	0.575183	26.4177	0.29661	0.480271	B4	WDR90	0.966401	0.964611	-0.00179009
cg25888265_TC21	21	41420035	5.95e-07	0.00211261	-0.450977	26.4031	0.296619	0.480285	C0	MX1	0.370256	0.34149	-0.0287661
cg15184529	21	40132309	5.98e-07	0.00211261	0.414718	26.3929	0.296625	0.480295	B4	LINC00114	0.418882	0.478138	0.059256
cg13827596	1	185298424	6.01e-07	0.00211323	-0.358857	26.3822	0.296632	0.480306	B4	GS1-279B7.1	0.45573	0.443339	-0.0123915
cg03614034	1	87783910	6.08e-07	0.00212101	0.442413	26.3555	0.296648	0.480332	B4	NA	0.760735	0.766356	0.00562111
cg20272496	11	46685396	6.09e-07	0.00212101	0.423886	26.3542	0.296649	0.480334	B4	ATG13	0.601477	0.642047	0.0405698
cg00021275	2	128142155	6.17e-07	0.00213951	0.356219	26.3256	0.296666	0.480362	B4	NA	0.642431	0.70177	0.0593393
cg18222865	11	14664689	6.2e-07	0.00214024	0.412793	26.3149	0.296673	0.480372	B4	PSMA1;PDE3B	0.624598	0.66565	0.0410521
cg19371652	12	113415883	6.36e-07	0.00217843	-0.423476	26.2585	0.296707	0.480428	B4	OAS2	0.333018	0.289586	-0.0434324
cg23529129	3	171870162	6.37e-07	0.00217843	-0.357678	26.2571	0.296708	0.480429	B4	FNDC3B	0.780575	0.76742	-0.0131546
cg22659920	4	153237081	6.41e-07	0.00218427	0.321416	26.2416	0.296717	0.480445	B4	NA	0.847601	0.886323	0.0387221
cg13108141	7	129590607	6.55e-07	0.00221997	0.35281	26.1945	0.296746	0.480491	B4	UBE2H	0.154223	0.174889	0.020666
cg13274938	17	38493822	6.61e-07	0.00221997	0.425893	26.1777	0.296756	0.480508	B4	RARA	0.745341	0.77206	0.0267187
cg18565023	17	32503	6.59e-07	0.00221997	-0.21978	26.1818	0.296754	0.480504	B4	DOC2B	0.82383	0.778592	-0.0452385
cg10697445	12	92851733	6.86e-07	0.0022663	0.253137	26.0955	0.296807	0.480589	B4	NA	0.868193	0.884676	0.0164827
cg15480653	9	132751589	6.86e-07	0.0022663	0.555507	26.0955	0.296807	0.480589	B4	FNBP1	0.329145	0.351068	0.0219234
cg16668097	1	230253723	6.87e-07	0.0022663	0.251484	26.094	0.296808	0.480591	B4	GALNT2	0.814818	0.863071	0.0482528
cg16871561	12	98986887	6.89e-07	0.0022663	0.219737	26.0857	0.296813	0.480599	B4	SLC25A3	0.616526	0.680732	0.0642062
cg23549385	3	49318213	6.82e-07	0.0022663	-0.291749	26.1091	0.296798	0.480576	B4	USP4	0.810052	0.811485	0.00143255
cg23686027	2	43184882	6.99e-07	0.00228102	0.753931	26.0546	0.296832	0.48063	B4	NA	0.308708	0.344854	0.0361453
cg24707889	21	46341304	7e-07	0.00228102	0.329828	26.053	0.296833	0.480631	B4	ITGB2	0.588162	0.615949	0.0277872
cg26918935_TC21	13	108268453	7.11e-07	0.00230866	0.269238	26.0178	0.296854	0.480666	C0	TNFSF13B	0.805008	0.867483	0.0624751
cg11132913	1	59285109	7.16e-07	0.00231283	0.386545	26.0047	0.296862	0.480679	B4	NA	0.878308	0.906408	0.0280999
cg22537960	22	30304185	7.37e-07	0.00237023	0.2331	25.9427	0.2969	0.48074	B4	MTMR3	0.816053	0.867285	0.0512323
cg16622958	16	87397796	7.51e-07	0.00240446	0.0977148	25.9027	0.296924	0.48078	B4	FBXO31	0.816222	0.892553	0.0763309
cg15452182	1	170502937	7.73e-07	0.00244546	0.207599	25.8391	0.296963	0.480843	B4	GORAB;LOC101928650	0.742454	0.82559	0.0831366
cg24819835	4	15780011	7.71e-07	0.00244546	-0.362591	25.8459	0.296959	0.480836	B4	CD38	0.125263	0.100683	-0.0245798
cg25888264_BC21	21	41420023	7.71e-07	0.00244546	-0.422309	25.8446	0.29696	0.480837	C0	MX1	0.523997	0.488581	-0.0354168
cg18593727	3	121380792	7.89e-07	0.00248549	0.473187	25.7952	0.29699	0.480886	B4	HCLS1	0.945611	0.947038	0.00142753
cg11343553	6	42346034	7.94e-07	0.0024912	0.391264	25.7813	0.296999	0.4809	B4	TRERF1	0.871517	0.870113	-0.00140373
cg10778971	14	94577101	8.01e-07	0.00250326	-0.225239	25.762	0.29701	0.480919	B4	IFI27	0.893855	0.852286	-0.0415691
cg05309505	11	612837	8.08e-07	0.00251295	-0.302982	25.7438	0.297022	0.480937	B4	IRF7	0.984037	0.977436	-0.00660195
cg24376955	10	43637359	8.11e-07	0.00251295	0.559989	25.7359	0.297026	0.480945	B4	CSGALNACT2	0.619109	0.64843	0.0293212
cg14470223	15	69431645	8.18e-07	0.0025247	0.514185	25.7171	0.297038	0.480964	B4	MIR548H4	0.742347	0.763936	0.0215889
cg08724371	15	91442212	8.47e-07	0.0026016	-0.487645	25.6439	0.297083	0.481036	B4	NA	0.940968	0.934406	-0.0065616
cg26874185	7	139408686	8.53e-07	0.00260966	-0.803701	25.6285	0.297092	0.481052	B4	HIPK2	0.957676	0.946073	-0.0116039
cg02411663	12	8130007	8.78e-07	0.00266582	0.485766	25.5654	0.297131	0.481114	B4	NA	0.277407	0.324443	0.0470361
cg13575216_BC21	21	41443280	8.77e-07	0.00266582	-0.344904	25.5691	0.297128	0.48111	C0	MX1	0.868041	0.851756	-0.0162849
cg26171784	6	130018227	9.02e-07	0.00272754	0.468759	25.5076	0.297166	0.481171	B4	ARHGAP18	0.737454	0.776882	0.0394282
cg15518353	21	42818806	9.11e-07	0.00274348	-0.526914	25.4865	0.297179	0.481192	B4	MX1	0.950306	0.937173	-0.013133
cg12340267	5	142170186	9.43e-07	0.00282964	0.494822	25.4116	0.297225	0.481267	B4	ARHGAP26	0.589147	0.640522	0.0513758
cg04420502	12	70320468	9.49e-07	0.00283391	0.33969	25.3999	0.297232	0.481278	B4	MYRFL	0.944585	0.953379	0.00879351
cg08176258	7	1938450	9.53e-07	0.00283454	-0.360116	25.3909	0.297238	0.481287	B4	MAD1L1	0.536398	0.510906	-0.025492
cg05706766	12	47740526	9.65e-07	0.0028596	0.350012	25.3635	0.297254	0.481314	B4	NA	0.916542	0.931711	0.0151691
cg03582582	7	139444053	9.85e-07	0.00290773	0.174814	25.3193	0.297282	0.481358	B4	HIPK2	0.70993	0.77647	0.0665401
cg02969426	13	45775005	9.93e-07	0.00291948	-0.578549	25.3023	0.297292	0.481375	B4	GTF2F2;KCTD4	0.512734	0.521084	0.00835032
cg02508743	8	56903623	1.02e-06	0.00298952	0.476981	25.2431	0.297328	0.481434	B4	LYN	0.4109	0.437365	0.0264646
cg17550329	5	133797432	1.03e-06	0.00301659	-0.296814	25.2155	0.297345	0.481461	B4	NA	0.910354	0.887626	-0.0227277
cg24770782	6	144144818	1.05e-06	0.00305946	-0.392312	25.177	0.297369	0.4815	B4	PHACTR2	0.384094	0.407432	0.0233388
cg04441796	4	108834026	1.06e-06	0.0030671	0.321637	25.1634	0.297377	0.481513	B4	LOC101929595;SGMS2	0.795969	0.853991	0.0580222
cg22141907	1	20915180	1.06e-06	0.00306739	0.365052	25.155	0.297382	0.481522	B4	CDA	0.734393	0.757449	0.0230559
cg02618071	17	42406184	1.08e-06	0.00308211	0.708929	25.1276	0.297399	0.481549	B4	NA	0.467406	0.497266	0.0298605
cg04880620	12	113415945	1.08e-06	0.00308211	-0.572571	25.1145	0.297407	0.481562	B4	OAS2	0.589171	0.54413	-0.0450405
cg08926253	11	614761	1.08e-06	0.00308211	-0.30608	25.1301	0.297398	0.481546	B4	IRF7	0.575182	0.525896	-0.0492854
cg24818060	9	101595573	1.08e-06	0.00308211	0.528892	25.1121	0.297409	0.481564	B4	GALNT12	0.947711	0.949567	0.00185612
cg26147480	10	126490099	1.11e-06	0.00313976	0.331715	25.0644	0.297438	0.481612	B4	FAM175B	0.891487	0.901319	0.00983243
cg15409307	12	6661142	1.12e-06	0.00314724	0.392666	25.0513	0.297446	0.481625	B4	IFFO1	0.86564	0.883807	0.0181674
cg22185977	5	1518133	1.14e-06	0.00320039	0.309236	25.0074	0.297473	0.481668	B4	LPCAT1	0.48676	0.554043	0.0672822
cg18518074	11	64642316	1.16e-06	0.0032498	0.375303	24.9667	0.297498	0.481709	B4	EHD1	0.439843	0.49967	0.0598272
cg21533743	16	87402123	1.17e-06	0.00326579	-0.0743077	24.9482	0.297509	0.481727	B4	FBXO31	0.535761	0.407226	-0.128536
cg21858904	1	55411328	1.18e-06	0.00327205	-0.330744	24.9362	0.297517	0.481739	B4	NA	0.374544	0.351043	-0.0235011
cg26327551	3	15358747	1.2e-06	0.00332092	0.226899	24.8966	0.297541	0.481779	B4	SH3BP5	0.444278	0.563567	0.11929
cg07790294	19	928287	1.21e-06	0.00332441	0.590458	24.8865	0.297547	0.481789	B4	ARID3A	0.550465	0.589728	0.0392629
cg07815522	3	122282157	1.22e-06	0.00334476	-0.186278	24.8657	0.29756	0.481809	B4	DTX3L;PARP9	0.731021	0.669563	-0.0614583
cg04862328	2	202818890	1.23e-06	0.00335864	-0.432132	24.8413	0.297575	0.481834	B4	NA	0.0770419	0.07515	-0.00189193
cg19526722	1	89061160	1.23e-06	0.00335864	-0.279448	24.849	0.29757	0.481826	B4	PKN2-AS1	0.167905	0.164758	-0.00314739
cg14064762	9	123688745	1.24e-06	0.00336341	0.290811	24.8305	0.297582	0.481845	B4	TRAF1	0.183209	0.224433	0.0412241
cg01434938	14	50833146	1.26e-06	0.00340059	0.452683	24.7993	0.297601	0.481876	B4	CDKL1	0.698276	0.723921	0.0256449
cg01044314	19	2442930	1.26e-06	0.00340762	0.347736	24.7872	0.297608	0.481888	B4	LMNB2	0.71722	0.755053	0.0378329
cg11421485	10	11192344	1.27e-06	0.00342054	0.333571	24.7715	0.297618	0.481903	B4	CELF2	0.291541	0.325446	0.0339044
cg17716338	14	89718478	1.28e-06	0.00342511	0.378821	24.761	0.297625	0.481914	B4	FOXN3	0.597343	0.677349	0.0800055
cg13588599	9	131102140	1.29e-06	0.00342949	-0.361541	24.7431	0.297636	0.481932	B4	SLC27A4	0.808555	0.77847	-0.0300852
cg14541119	6	140371491	1.29e-06	0.00342949	0.23104	24.7486	0.297632	0.481926	B4	LOC100507477	0.620587	0.715557	0.0949706
cg16663980	1	158809049	1.3e-06	0.00344845	0.281805	24.7238	0.297648	0.481951	B4	MNDA	0.619482	0.687118	0.0676354
cg15283622	2	191208022	1.32e-06	0.00348576	0.60599	24.6933	0.297666	0.481981	B4	INPP1	0.314546	0.351882	0.0373362
cg07808881	14	89974621	1.33e-06	0.00349207	0.28854	24.6811	0.297674	0.481993	B4	FOXN3	0.768719	0.819479	0.05076
cg26080684	7	72775853	1.33e-06	0.00349207	0.217961	24.6745	0.297678	0.482	B4	NA	0.733724	0.803327	0.069603
cg07477602	1	56961319	1.37e-06	0.00355471	-0.491292	24.6143	0.297715	0.48206	B4	PPAP2B	0.319138	0.316087	-0.0030516
cg11474081	8	129234520	1.37e-06	0.00355471	0.390896	24.618	0.297713	0.482056	B4	NA	0.546796	0.55562	0.00882342
cg22479453	1	110367354	1.36e-06	0.00355471	0.578794	24.6227	0.29771	0.482052	B4	NA	0.546067	0.577734	0.0316662
cg07814318	15	31624584	1.39e-06	0.00359186	0.344833	24.5847	0.297733	0.48209	B4	KLF13	0.396482	0.439007	0.0425253
cg15562569	11	119443838	1.41e-06	0.00363817	0.379671	24.55	0.297755	0.482124	B4	NA	0.749931	0.783754	0.0338224
cg09291834	15	39873260	1.42e-06	0.00363922	0.481891	24.5421	0.297759	0.482132	B4	THBS1	0.0242674	0.0278879	0.0036205
cg06188083	10	91093005	1.44e-06	0.00368212	-0.244846	24.5098	0.297779	0.482164	B4	IFIT3	0.610088	0.541579	-0.0685084
cg00969478_BC21	1	78619537	1.5e-06	0.00381876	-0.188433	24.4248	0.297832	0.482249	C0	IFI44L	0.933362	0.901921	-0.0314411
cg20240407	2	198253063	1.52e-06	0.00386141	0.543424	24.3939	0.297851	0.48228	B4	NA	0.520137	0.563204	0.0430673
cg02827175	7	1986245	1.58e-06	0.00396237	-0.294074	24.3145	0.2979	0.482359	B4	MAD1L1	0.508369	0.503127	-0.00524258
cg03037271	17	40548565	1.57e-06	0.00396237	0.356808	24.3175	0.297898	0.482356	B4	NA	0.47057	0.537347	0.0667776
cg15357118	2	128927972	1.58e-06	0.00396237	0.515946	24.3103	0.297902	0.482364	B4	UGGT1	0.528457	0.563538	0.0350812
cg22954836	6	138242678	1.56e-06	0.00396237	0.300353	24.3313	0.297889	0.482343	B4	NA	0.923438	0.937668	0.0142307
cg08238388	17	66301554	1.59e-06	0.00396598	0.294766	24.3012	0.297908	0.482373	B4	ARSG	0.840275	0.880952	0.0406761
cg12461141	11	5710654	1.61e-06	0.0040211	-0.310838	24.2647	0.297931	0.482409	B4	TRIM22	0.545895	0.492511	-0.0533842
cg06967696	19	2625719	1.63e-06	0.00404151	0.587513	24.2469	0.297942	0.482427	B4	GNG7	0.53637	0.568225	0.0318559
cg12174507	1	167603130	1.65e-06	0.00407553	0.435696	24.215	0.297961	0.482459	B4	RCSD1	0.628349	0.676621	0.0482716
cg23334466	5	134551807	1.65e-06	0.00407553	0.753981	24.216	0.297961	0.482458	B4	C5orf66	0.427216	0.449425	0.0222093
cg08871005	17	62333513	1.66e-06	0.00408393	0.461555	24.2036	0.297968	0.48247	B4	TEX2	0.933962	0.944576	0.0106144
cg24388175	13	100949858	1.69e-06	0.00413972	0.195158	24.1678	0.29799	0.482506	B4	PCCA	0.710538	0.794647	0.0841096
cg03515040	12	57935396	1.73e-06	0.00421344	0.350333	24.1167	0.298022	0.482557	B4	DCTN2	0.640272	0.705991	0.0657199
cg06697074	7	106710020	1.74e-06	0.00421344	0.266631	24.104	0.29803	0.48257	B4	PRKAR2B	0.869721	0.888236	0.0185156
cg06805837	8	27748464	1.74e-06	0.00421344	0.282521	24.102	0.298031	0.482572	B4	SCARA5	0.786538	0.81844	0.0319025
cg12685166	2	175455876	1.74e-06	0.00421344	0.361726	24.1059	0.298029	0.482568	B4	WIPF1	0.321442	0.358481	0.037039
cg21995613	8	144106922	1.75e-06	0.00421344	-0.254437	24.0958	0.298035	0.482578	B4	NA	0.812919	0.739974	-0.0729453
cg24481177	11	114269501	1.76e-06	0.00423702	0.389126	24.0771	0.298047	0.482597	B4	C11orf71	0.86902	0.892012	0.022992
cg14366738	2	217542547	1.78e-06	0.00424422	0.30319	24.0599	0.298057	0.482614	B4	IGFBP5	0.521575	0.587569	0.065994
cg22052026	14	77417199	1.77e-06	0.00424422	0.461818	24.061	0.298056	0.482613	B4	NA	0.515375	0.568467	0.0530923
cg00488091	6	144536326	1.79e-06	0.00425726	0.712941	24.0466	0.298065	0.482627	B4	NA	0.315705	0.35495	0.0392448
cg14579056	13	97931273	1.79e-06	0.00426157	0.193237	24.0377	0.298071	0.482636	B4	MBNL2	0.788697	0.860111	0.0714139
cg11167160	16	72051243	1.81e-06	0.0042891	-0.526859	24.0173	0.298083	0.482657	B4	DHODH	0.406487	0.431673	0.0251857
cg08761339	14	94576947	1.88e-06	0.00443745	-0.461681	23.9382	0.298132	0.482736	B4	IFI27	0.95109	0.9328	-0.0182897
cg03727207	11	71927844	1.91e-06	0.00444415	0.327297	23.9019	0.298155	0.482772	B4	FOLR2	0.891812	0.903708	0.0118962
cg10369537	9	78834330	1.91e-06	0.00444415	0.435099	23.9028	0.298154	0.482771	B4	PCSK5	0.320968	0.367875	0.0469063
cg25723331	11	44613980	1.91e-06	0.00444415	-0.657256	23.9079	0.298151	0.482766	B4	CD82	0.321077	0.341672	0.0205943
cg26436204	21	47892256	1.91e-06	0.00444415	0.502424	23.9054	0.298153	0.482769	B4	DIP2A	0.452023	0.503397	0.051374
cg26507821	7	37888364	1.9e-06	0.00444415	0.419223	23.9198	0.298144	0.482754	B4	NME8	0.893718	0.895137	0.00141929
cg03269757	2	38602134	1.93e-06	0.00446876	0.390821	23.8836	0.298166	0.482791	B4	ATL2	0.910928	0.922213	0.0112844
cg21754618	6	106944802	1.95e-06	0.00448456	-0.52802	23.8631	0.298179	0.482811	B4	NA	0.416684	0.42555	0.00886555
cg22883080	22	36841223	1.95e-06	0.00448456	0.314141	23.8633	0.298179	0.482811	B4	NA	0.722658	0.76353	0.0408721
cg12553378	12	105038708	1.98e-06	0.0045413	0.505956	23.8298	0.298199	0.482845	B4	CHST11	0.387787	0.432354	0.0445669
cg27224435	8	134416192	1.99e-06	0.00454543	1.08067	23.8214	0.298205	0.482853	B4	NA	0.250407	0.289063	0.0386554
cg26227957	1	19547285	2e-06	0.00455533	0.295574	23.8104	0.298212	0.482864	B4	KIAA0090	0.561947	0.631448	0.0695011
cg02547054	12	48296637	2e-06	0.00456023	0.544119	23.8016	0.298217	0.482873	B4	VDR	0.685209	0.707617	0.0224081
cg03084350	3	38065265	2.01e-06	0.00456476	0.583199	23.7931	0.298222	0.482881	B4	PLCD1	0.576445	0.599093	0.0226484
cg03285705	3	188260652	2.04e-06	0.00462056	0.47695	23.7609	0.298242	0.482914	B4	LPP	0.889266	0.891027	0.00176164
cg00504445	5	66712085	2.09e-06	0.00470079	0.318236	23.7149	0.298271	0.48296	B4	NA	0.490205	0.544543	0.0543378
cg06867755	2	225397387	2.1e-06	0.00470079	0.47327	23.7066	0.298276	0.482968	B4	CUL3	0.400961	0.470619	0.0696573
cg07704771	6	89760139	2.1e-06	0.00470079	-0.325453	23.7052	0.298277	0.482969	B4	NA	0.47954	0.482755	0.00321484
cg00969515_BO21	1	78627119	2.11e-06	0.00470145	-0.0920054	23.6923	0.298285	0.482982	C0	IFI44L	0.895421	0.79361	-0.101811
cg06058049	1	212068356	2.11e-06	0.00470145	0.303419	23.6927	0.298284	0.482982	B4	NA	0.894507	0.912155	0.0176484
cg22226197	3	121380526	2.12e-06	0.00470231	0.326925	23.6857	0.298289	0.482989	B4	HCLS1	0.907857	0.925293	0.0174354
cg01328348	1	160839299	2.14e-06	0.00472321	-0.569804	23.6661	0.298301	0.483009	B4	NA	0.305306	0.328528	0.0232219
cg04523826	12	92587036	2.15e-06	0.00472321	0.387717	23.6575	0.298306	0.483017	B4	NA	0.901374	0.913537	0.0121634
cg05647891	4	153346037	2.14e-06	0.00472321	0.228236	23.6601	0.298305	0.483015	B4	FBXW7	0.629392	0.729566	0.100174
cg08692757	12	24753659	2.16e-06	0.00473047	-0.467158	23.648	0.298312	0.483027	B4	NA	0.17951	0.171838	-0.00767188
cg00500907	18	21173829	2.19e-06	0.00478564	-0.209183	23.6172	0.298331	0.483058	B4	NA	0.525775	0.539778	0.0140033
cg09318880	1	65232182	2.26e-06	0.00493969	0.418389	23.5429	0.298377	0.483132	B4	RAVER2	0.892042	0.907474	0.0154326
cg18194850	3	67699305	2.27e-06	0.00493969	0.217614	23.5376	0.298381	0.483138	B4	SUCLG2	0.738122	0.82549	0.0873681
cg22327832	7	111913258	2.28e-06	0.0049513	-0.553979	23.5265	0.298387	0.483149	B4	ZNF277	0.651785	0.619779	-0.0320063
cg01130991	17	46510392	2.3e-06	0.00495603	0.321116	23.5137	0.298395	0.483162	B4	NA	0.823008	0.859231	0.0362226
cg17445342	4	164395512	2.3e-06	0.00495603	0.331597	23.5123	0.298396	0.483163	B4	TKTL2	0.676583	0.733564	0.0569807
cg00969478_TO21	1	78619537	2.31e-06	0.00495809	-0.134632	23.5001	0.298404	0.483175	C0	IFI44L	0.889054	0.838332	-0.0507215
cg21060789	2	163176242	2.31e-06	0.00495809	-0.478776	23.4993	0.298404	0.483176	B4	IFIH1	0.947321	0.931148	-0.0161728
cg14962159	13	37441585	2.32e-06	0.00496033	0.291487	23.4897	0.29841	0.483186	B4	SMAD9	0.882011	0.904946	0.0229355
cg18088139	20	20248664	2.33e-06	0.00496033	0.434873	23.4863	0.298412	0.483189	B4	CFAP61	0.676655	0.709331	0.0326758
cg01661897	12	4671207	2.38e-06	0.00497356	0.329519	23.4389	0.298442	0.483237	B4	NA	0.361931	0.411223	0.049292
cg05136628	16	83829916	2.36e-06	0.00497356	0.154997	23.4545	0.298432	0.483221	B4	CDH13	0.410373	0.52651	0.116136
cg09426038	6	147476199	2.36e-06	0.00497356	0.251582	23.4579	0.29843	0.483218	B4	STXBP5-AS1	0.835365	0.882554	0.0471888
cg12206840	2	136826451	2.37e-06	0.00497356	0.42116	23.4489	0.298436	0.483227	B4	NA	0.60581	0.644175	0.0383656
cg13354241	2	64447091	2.38e-06	0.00497356	0.332141	23.4402	0.298441	0.483236	B4	NA	0.83791	0.872423	0.0345131
cg13783994	14	62066539	2.37e-06	0.00497356	0.319502	23.446	0.298437	0.48323	B4	FLJ22447	0.81277	0.860222	0.0474517
cg21935981	22	45608465	2.37e-06	0.00497356	0.173373	23.4504	0.298435	0.483225	B4	C22orf9	0.93393	0.95216	0.0182303
cg03110996	2	191883483	2.4e-06	0.00500028	-0.257413	23.4217	0.298452	0.483254	B4	NA	0.865611	0.826385	-0.039226
cg10383510	15	91245363	2.48e-06	0.00513833	0.632179	23.3522	0.298496	0.483324	B4	CRTC3-AS1	0.465622	0.507834	0.0422123
cg19388268	18	3679451	2.47e-06	0.00513833	0.271177	23.3552	0.298494	0.483321	B4	DLGAP1	0.785171	0.820439	0.0352678
cg00532802	11	121594220	2.49e-06	0.00514622	-0.403421	23.3373	0.298505	0.483339	B4	NA	0.202411	0.195223	-0.00718791
cg01995927	1	24257839	2.49e-06	0.00514622	0.336595	23.3414	0.298502	0.483335	B4	NA	0.532379	0.566949	0.0345702
cg25998594	14	24632095	2.59e-06	0.00533477	-0.269969	23.2552	0.298556	0.483422	B4	IRF9	0.909416	0.8771	-0.0323166
cg25648980	12	51719079	2.63e-06	0.00539011	0.549283	23.2275	0.298573	0.483449	B4	BIN2	0.334966	0.403345	0.0683787
cg09451849	11	10613643	2.81e-06	0.00573857	-0.434947	23.0833	0.298663	0.483595	B4	MRVI1-AS1;MRVI1	0.296024	0.313027	0.0170035
cg16584834	4	144311265	2.81e-06	0.00573857	0.293222	23.0861	0.298661	0.483592	B4	GAB1	0.486293	0.554634	0.0683403
cg03318904	22	39801522	2.91e-06	0.00592721	0.263175	23.009	0.298709	0.483669	B4	MAP3K7IP1	0.84095	0.856745	0.0157955
cg00937359	6	86350540	2.96e-06	0.00599776	0.529883	22.9783	0.298728	0.4837	B4	SYNCRIP	0.57785	0.586914	0.0090646
cg16597887	5	177815410	2.99e-06	0.00604155	-0.75747	22.9572	0.298741	0.483722	B4	COL23A1	0.35226	0.368263	0.0160026
cg03104970	7	50435337	3.04e-06	0.00613995	0.389113	22.9173	0.298766	0.483762	B4	IKZF1	0.814663	0.843708	0.0290457
cg18655494	20	14542753	3.08e-06	0.00619481	-0.548874	22.8928	0.298781	0.483787	B4	MACROD2;MACROD2-IT1	0.906901	0.88449	-0.0224116
cg09971626	20	3691986	3.1e-06	0.00621622	-0.419763	22.8799	0.298789	0.4838	B4	NA	0.373652	0.356172	-0.0174801
cg09250656	18	8751117	3.11e-06	0.00622365	0.380649	22.8712	0.298795	0.483808	B4	MTCL1	0.938804	0.945674	0.00687007
cg16644494	22	50971601	3.12e-06	0.00622365	-0.238198	22.8661	0.298798	0.483814	B4	ODF3B	0.862438	0.830513	-0.0319252
cg05868799	8	71316869	3.13e-06	0.00623069	-0.442633	22.8581	0.298803	0.483822	B4	NCOA2	0.147892	0.15077	0.0028781
cg03906347	6	109079920	3.14e-06	0.00624711	0.382833	22.8469	0.29881	0.483833	B4	LINC00222	0.848286	0.880001	0.031715
cg06793357	1	244390052	3.22e-06	0.0063818	0.293715	22.7963	0.298841	0.483884	B4	NA	0.388657	0.476081	0.0874241
cg10913394	2	102137177	3.26e-06	0.00644939	-0.341513	22.7684	0.298859	0.483912	B4	NA	0.662912	0.645192	-0.0177199
cg04864378	7	151037217	3.32e-06	0.00652081	0.371013	22.7313	0.298882	0.48395	B4	NA	0.395993	0.409526	0.0135327
cg06883852	18	2650498	3.33e-06	0.00652081	0.266225	22.7286	0.298884	0.483952	B4	NA	0.896161	0.922763	0.0266017
cg22115835_BC21	17	6756799	3.32e-06	0.00652081	-0.277252	22.7316	0.298882	0.483949	C0	XAF1	0.153827	0.128843	-0.0249838
cg23560388	6	155542639	3.36e-06	0.00656581	0.269363	22.7085	0.298896	0.483973	B4	TIAM2	0.813076	0.857591	0.0445154
cg19733255	9	74918970	3.37e-06	0.00656739	0.239042	22.7025	0.2989	0.483979	B4	LINC01504	0.857079	0.891112	0.0340325
cg09439276	16	66554515	3.4e-06	0.00660987	0.47488	22.6834	0.298912	0.483998	B4	TK2	0.485137	0.535222	0.0500852
cg02762945	10	75621858	3.47e-06	0.00672321	-0.958094	22.6416	0.298938	0.48404	B4	CAMK2G	0.298707	0.322826	0.0241195
cg17096111	14	96846027	3.47e-06	0.00672321	0.338661	22.6366	0.298941	0.484045	B4	GSKIP	0.578198	0.673473	0.0952753
cg23699170	12	118832042	3.49e-06	0.00672796	0.374019	22.6297	0.298945	0.484052	B4	SUDS3	0.922957	0.932803	0.0098452
cg05046444	3	193965305	3.5e-06	0.006736	-0.458865	22.6212	0.298951	0.484061	B4	LOC100505920;LOC101929337	0.390865	0.427374	0.0365091
cg07319071	20	1359422	3.52e-06	0.006736	0.689326	22.611	0.298957	0.484071	B4	FKBP1A-SDCBP2;FKBP1A	0.959943	0.957412	-0.00253083
cg26405097	6	15428301	3.52e-06	0.006736	0.557635	22.6112	0.298957	0.484071	B4	JARID2	0.352564	0.385331	0.032767
cg12465973	1	64598909	3.53e-06	0.0067408	-0.334308	22.6041	0.298961	0.484078	B4	ROR1	0.611643	0.605989	-0.00565344
cg06067437	16	68572999	3.55e-06	0.00676171	-0.408444	22.5922	0.298969	0.48409	B4	ZFP90	0.0206169	0.0203859	-0.000231007
cg18377866	3	193965288	3.58e-06	0.00679308	-0.190255	22.5735	0.29898	0.484109	B4	LOC100505920;LOC101929337	0.895751	0.882738	-0.0130133
cg25888758_TC21	21	41450146	3.58e-06	0.00679308	0.488004	22.5718	0.298981	0.484111	C0	MX1	0.948473	0.951081	0.00260835
cg15425763	12	113358846	3.6e-06	0.00679789	0.400919	22.5599	0.298989	0.484123	B4	NA	0.951915	0.957041	0.00512582
cg23558966	2	20522947	3.6e-06	0.00679789	-0.374835	22.5597	0.298989	0.484123	B4	PUM2	0.762128	0.700922	-0.0612061
cg16995606_TC21	13	108268460	3.64e-06	0.00684863	0.301752	22.5387	0.299002	0.484144	C0	TNFSF13B	0.780456	0.839655	0.0591984
cg04086394	1	193082764	3.69e-06	0.00692189	0.319636	22.5109	0.299019	0.484172	B4	NA	0.933673	0.942521	0.00884788
cg16862821	6	32938469	3.71e-06	0.00695364	-0.612227	22.496	0.299029	0.484187	B4	BRD2	0.174984	0.15921	-0.015774
cg05658730	2	231579557	3.73e-06	0.0069651	0.371646	22.4873	0.299034	0.484196	B4	CAB39	0.440938	0.480834	0.0398959
cg08398132	2	8557381	3.75e-06	0.00698468	0.349994	22.4757	0.299041	0.484208	B4	NA	0.462756	0.559766	0.0970092
cg24499891	6	25007637	3.76e-06	0.00698468	-0.195818	22.4709	0.299044	0.484213	B4	FAM65B	0.209885	0.172507	-0.037378
cg17413846	16	25227013	3.77e-06	0.00698961	0.200285	22.4642	0.299049	0.484219	B4	AQP8	0.765752	0.83449	0.0687371
cg05011216	22	43551308	3.8e-06	0.00699163	0.41744	22.4485	0.299058	0.484235	B4	TSPO	0.739998	0.77645	0.0364512
cg09668627	1	1371844	3.8e-06	0.00699163	0.185383	22.4466	0.299059	0.484237	B4	VWA1	0.694203	0.747027	0.0528242
cg11914068	12	132654862	3.79e-06	0.00699163	-0.45911	22.453	0.299056	0.484231	B4	NA	0.26757	0.266178	-0.00139195
cg23935522	12	77162317	3.81e-06	0.00699163	0.27014	22.4429	0.299062	0.484241	B4	ZDHHC17	0.697244	0.76698	0.0697355
cg19644850	11	62571803	3.93e-06	0.00719424	0.572968	22.3767	0.299103	0.484308	B4	NXF1	0.452979	0.470667	0.0176886
cg22214659	15	91455349	3.94e-06	0.00719424	0.524493	22.3724	0.299106	0.484312	B4	MAN2A2	0.722905	0.753357	0.0304518
cg13373048	3	71892575	3.96e-06	0.00721106	-0.501294	22.3624	0.299112	0.484322	B4	NA	0.300704	0.319785	0.0190809
cg19296486	8	54675468	3.97e-06	0.00721299	0.48366	22.3555	0.299116	0.484329	B4	ATP6V1H	0.535469	0.583366	0.0478973
cg25379837	16	58418405	3.98e-06	0.00721299	0.344699	22.3516	0.299119	0.484333	B4	NA	0.913507	0.922459	0.00895211
cg02643958	2	191726329	4.02e-06	0.00728195	0.475568	22.3265	0.299135	0.484359	B4	NA	0.554764	0.612177	0.0574122
cg00221271	11	85912347	4.04e-06	0.00728588	0.441792	22.3202	0.299138	0.484365	B4	NA	0.770182	0.787753	0.0175711
cg00969515_BC21	1	78627119	4.05e-06	0.00729321	-0.0962824	22.3131	0.299143	0.484372	C0	IFI44L	0.905898	0.824422	-0.0814764
cg00954162	20	20284520	4.06e-06	0.0072941	0.269431	22.3078	0.299146	0.484378	B4	CFAP61	0.851187	0.868756	0.0175688
cg15069098	5	96100736	4.12e-06	0.00739287	-0.676152	22.2744	0.299167	0.484411	B4	CAST;ERAP1	0.966736	0.96026	-0.00647618
cg24482293	2	46803238	4.2e-06	0.00750203	0.387628	22.2385	0.29919	0.484448	B4	LOC100506142;RHOQ	0.768719	0.808839	0.0401203
cg12359279	21	42797953	4.23e-06	0.00755228	-0.304923	22.2194	0.299202	0.484467	B4	MX1	0.0704302	0.0574372	-0.012993
cg14182166	1	40508568	4.27e-06	0.00759585	0.46224	22.2023	0.299212	0.484484	B4	CAP1	0.592717	0.624091	0.0313736
cg05164144	5	59474020	4.34e-06	0.00770387	0.20861	22.1676	0.299234	0.48452	B4	PDE4D	0.656158	0.753302	0.0971437
cg17348029	2	72151487	4.36e-06	0.00772225	-0.420058	22.1576	0.29924	0.48453	B4	NA	0.36118	0.36991	0.00873009
cg25888264_TC21	21	41420023	4.4e-06	0.00777082	-0.370751	22.1394	0.299252	0.484548	C0	MX1	0.532677	0.49943	-0.0332473
cg17265470	7	135006595	4.43e-06	0.00778887	-0.25833	22.1247	0.299261	0.484563	B4	NA	0.462805	0.439828	-0.0229763
cg19093630	20	3999025	4.42e-06	0.00778887	-0.859458	22.1267	0.299259	0.484561	B4	NA	0.178934	0.197097	0.0181633
cg05253151	6	158506818	4.46e-06	0.00782252	0.328384	22.1107	0.29927	0.484577	B4	SYNJ2	0.904732	0.916658	0.0119257
cg04575476	6	126853160	4.49e-06	0.00786937	0.485843	22.0932	0.29928	0.484595	B4	NA	0.699784	0.710772	0.0109883
cg16758150	4	169796814	4.56e-06	0.00796017	0.352481	22.0608	0.299301	0.484628	B4	PALLD	0.737533	0.782002	0.0444684
cg19411922	8	82012575	4.57e-06	0.00796017	0.188396	22.0592	0.299302	0.484629	B4	PAG1	0.687116	0.791499	0.104383
cg18038415	8	126553272	4.64e-06	0.00807005	0.344012	22.0255	0.299323	0.484664	B4	NA	0.603985	0.642977	0.0389921
cg26918935	13	108920801	4.75e-06	0.00823668	0.205896	21.9776	0.299353	0.484712	B4	TNFSF13B	0.840701	0.892226	0.0515249
cg19880425	17	28650886	4.88e-06	0.00845379	-0.173105	21.918	0.29939	0.484773	B4	TMIGD1	0.117092	0.0877656	-0.0293265
cg20804756	6	31507857	4.97e-06	0.00858811	0.597795	21.88	0.299414	0.484811	B4	BAT1	0.229748	0.237719	0.00797073
cg01607862	5	141959716	4.99e-06	0.0085987	0.36502	21.8726	0.299419	0.484819	B4	NA	0.91219	0.921594	0.00940416
cg16795184	16	56777257	5.08e-06	0.00872927	0.579796	21.8361	0.299441	0.484856	B4	NUP93	0.489586	0.53328	0.0436941
cg20995564	2	145172035	5.1e-06	0.00874858	-0.130557	21.8267	0.299447	0.484865	B4	ZEB2	0.662921	0.629166	-0.0337548
cg03663120	7	2284600	5.17e-06	0.00878736	0.201539	21.7983	0.299465	0.484894	B4	NUDT1	0.941779	0.952665	0.0108859
cg07918933	6	72051803	5.16e-06	0.00878736	0.298349	21.8007	0.299464	0.484892	B4	NA	0.781646	0.825283	0.0436369
cg25800166	12	113375896	5.16e-06	0.00878736	-0.362111	21.8033	0.299462	0.484889	B4	OAS3	0.574963	0.560228	-0.0147354
cg27307975	15	58797839	5.17e-06	0.00878736	-0.194465	21.7996	0.299464	0.484893	B4	LIPC	0.847643	0.818755	-0.0288883
cg24597457	7	129028641	5.25e-06	0.00890233	0.341468	21.7662	0.299485	0.484927	B4	AHCYL2	0.57861	0.671176	0.0925664
cg16148346	11	58826475	5.27e-06	0.0089207	-0.272597	21.7572	0.299491	0.484936	B4	NA	0.931313	0.914005	-0.0173079
cg21912872	12	68055270	5.34e-06	0.00901645	0.476773	21.73	0.299508	0.484963	B4	DYRK2	0.599148	0.635832	0.036684
cg03842440	12	41831532	5.41e-06	0.00909757	-0.144071	21.7018	0.299526	0.484992	B4	PDZRN4	0.669029	0.605676	-0.0633531
cg14496854	8	98929197	5.41e-06	0.00909757	-0.340117	21.7023	0.299525	0.484992	B4	MATN2	0.0991767	0.0911339	-0.00804281
cg03750061	10	119131167	5.61e-06	0.00938945	0.345018	21.6288	0.299572	0.485066	B4	PDZD8	0.638948	0.67041	0.031462
cg04997452	15	39697356	5.61e-06	0.00938945	0.320043	21.6261	0.299573	0.485069	B4	NA	0.93597	0.945029	0.00905888
cg05867050_TC21	3	187366910	5.64e-06	0.00941629	0.548405	21.6154	0.29958	0.48508	C0	RTP4	0.947152	0.947605	0.000452813
cg19697042	15	92080308	5.66e-06	0.00941996	-0.66065	21.6099	0.299583	0.485085	B4	NA	0.28614	0.276323	-0.00981778
cg26768406	17	35446112	5.68e-06	0.00943607	0.478522	21.6017	0.299589	0.485094	B4	ACACA	0.522687	0.566264	0.0435775
cg02976843	17	2843257	5.7e-06	0.00945749	0.411745	21.5923	0.299594	0.485103	B4	RAP1GAP2	0.489257	0.538331	0.0490735
cg23928417	21	16230107	5.74e-06	0.00949987	0.317665	21.5783	0.299603	0.485118	B4	NA	0.822147	0.852435	0.0302876
cg01959774	16	290115	5.76e-06	0.00950842	0.439385	21.5718	0.299607	0.485124	B4	ITFG3	0.355944	0.40977	0.0538258
cg03614664	22	41346948	5.8e-06	0.00955736	-0.52615	21.5564	0.299617	0.48514	B4	RBX1	0.0643408	0.0628743	-0.00146649
cg02755089	1	114401259	5.85e-06	0.00959397	0.607473	21.5392	0.299628	0.485157	B4	PTPN22;AP4B1-AS1	0.550071	0.58588	0.0358085
cg08485415	11	85954222	5.84e-06	0.00959397	0.363826	21.5424	0.299626	0.485154	B4	EED	0.87624	0.889968	0.0137281
cg26180383	8	129061048	6.02e-06	0.00985141	0.53371	21.4791	0.299666	0.485218	B4	MIR1207;PVT1	0.624745	0.63545	0.0107051
cg19772886	11	109952914	6.04e-06	0.00986386	0.438655	21.4719	0.29967	0.485226	B4	NA	0.272221	0.333666	0.0614451
cg25195424	12	94571192	6.11e-06	0.00991516	0.187551	21.4474	0.299685	0.485251	B4	PLXNC1	0.771792	0.836991	0.0651988
cg25282281	4	154577141	6.1e-06	0.00991516	-0.663003	21.4509	0.299683	0.485247	B4	NA	0.361803	0.373589	0.0117855
cg27469606	19	1154485	6.11e-06	0.00991516	-0.27146	21.4484	0.299685	0.48525	B4	SBNO2	0.881468	0.86163	-0.0198385
cg26559235	19	15203331	6.18e-06	0.010003	-0.183963	21.4243	0.2997	0.485274	B4	NA	0.760724	0.737631	-0.0230924
cg21616897	2	74612600	6.21e-06	0.0100253	1.03564	21.4152	0.299706	0.485284	B4	DCTN1;DCTN1-AS1	0.309592	0.35146	0.0418683
cg11534391	12	41831486	6.24e-06	0.0100653	-0.166172	21.4023	0.299714	0.485297	B4	PDZRN4	0.626844	0.555991	-0.070853
cg04369622	14	67119468	6.26e-06	0.0100666	0.271904	21.3975	0.299717	0.485301	B4	GPHN	0.715531	0.764136	0.0486046
cg25888695_BC21	21	41445233	6.32e-06	0.0101382	0.239423	21.3782	0.299729	0.485321	C0	MX1	0.856213	0.888513	0.0322994
cg09008531	16	46695850	6.37e-06	0.0102034	0.261146	21.3603	0.29974	0.485339	B4	VPS35	0.774938	0.821608	0.0466694
cg03364760	1	199138268	6.43e-06	0.0102749	0.293251	21.3412	0.299752	0.485359	B4	NA	0.666488	0.698118	0.0316293
cg04877786	2	111791007	6.48e-06	0.0103002	0.347854	21.3239	0.299763	0.485376	B4	ACOXL	0.890612	0.899016	0.00840418
cg06222419	5	140753491	6.53e-06	0.0103002	-0.351271	21.3076	0.299773	0.485393	B4	PCDHGB3;PCDHGB2;PCDHGB1;PCDHGA2;PCDHGA3;PCDHGA1;PCDHGA6;PCDHGA4;PCDHGA5	0.271236	0.244945	-0.0262906
cg11681597	1	249116587	6.54e-06	0.0103002	0.46639	21.3061	0.299774	0.485395	B4	SH3BP5L	0.399242	0.460904	0.0616616
cg13711762	10	76598375	6.52e-06	0.0103002	0.230932	21.3121	0.299771	0.485388	B4	KAT6B	0.788524	0.843337	0.0548126
cg20448562	2	216994243	6.54e-06	0.0103002	0.370288	21.3051	0.299775	0.485396	B4	XRCC5	0.439771	0.515339	0.0755682
cg25556225	15	31515750	6.53e-06	0.0103002	0.124102	21.3077	0.299773	0.485393	B4	NA	0.788447	0.839926	0.0514782
cg27081704	11	118574745	6.5e-06	0.0103002	0.331223	21.3184	0.299767	0.485382	B4	NA	0.870934	0.876971	0.00603659
cg02332932	10	74607702	6.65e-06	0.010446	0.325695	21.2712	0.299796	0.48543	B4	MCU	0.424639	0.542488	0.117849
cg21210021	3	151978579	6.71e-06	0.0105303	0.279181	21.25	0.29981	0.485452	B4	NA	0.617432	0.693235	0.0758032
cg04751885	21	40386689	6.75e-06	0.0105426	-0.474905	21.2389	0.299817	0.485463	B4	NA	0.305733	0.313149	0.00741588
cg16875121	11	105100761	6.74e-06	0.0105426	0.355305	21.2425	0.299814	0.485459	B4	NA	0.787188	0.830073	0.0428857
cg00771469	14	23260933	6.79e-06	0.0105887	0.377194	21.2254	0.299825	0.485477	B4	SLC7A7	0.639751	0.688077	0.0483259
cg09519218	10	126390317	6.83e-06	0.0106279	1.00637	21.2133	0.299833	0.485489	B4	FAM53B	0.315727	0.357644	0.0419167
cg17843665	13	24351673	6.97e-06	0.0107931	0.324202	21.1723	0.299858	0.485531	B4	MIPEP	0.738703	0.759703	0.0209999
cg22280375	3	69482417	6.97e-06	0.0107931	0.21444	21.1728	0.299858	0.48553	B4	NA	0.711547	0.753479	0.0419324
cg06385226	20	62539841	7.04e-06	0.0108836	0.277859	21.1505	0.299872	0.485553	B4	DNAJC5	0.82488	0.864343	0.0394636
cg11967079	22	24910828	7.12e-06	0.0109468	-0.346408	21.1255	0.299888	0.485579	B4	UPB1	0.239367	0.228754	-0.0106126
cg15964920	13	24753435	7.11e-06	0.0109468	-0.199514	21.1299	0.299885	0.485574	B4	SPATA13	0.818776	0.792232	-0.0265439
cg22437221	5	39203007	7.12e-06	0.0109468	0.426509	21.1256	0.299888	0.485578	B4	FYB	0.290806	0.31796	0.0271543
cg25261361	8	145057101	7.17e-06	0.0109838	-0.39752	21.1131	0.299896	0.485591	B4	PARP10	0.786214	0.751348	-0.0348656
cg25347743	22	30193271	7.18e-06	0.0109838	0.466306	21.1099	0.299898	0.485594	B4	ASCC2	0.865971	0.869138	0.003167
cg03981685	1	87615654	7.23e-06	0.0110471	0.280717	21.0937	0.299908	0.485611	B4	LOC339524	0.696853	0.746788	0.0499353
cg00552846	11	64017116	7.27e-06	0.0110827	-0.495977	21.0827	0.299915	0.485622	B4	NA	0.731219	0.704267	-0.0269517
cg02061804	17	32453	7.33e-06	0.0111326	-0.150616	21.0663	0.299925	0.485639	B4	DOC2B	0.582977	0.507788	-0.0751895
cg08949269	20	31443298	7.33e-06	0.0111326	0.391961	21.0648	0.299926	0.48564	B4	NA	0.571249	0.60169	0.0304408
cg05660634	15	38965109	7.39e-06	0.0111415	0.296977	21.0493	0.299936	0.485656	B4	NA	0.428293	0.489893	0.0615996
cg13230009	3	11266695	7.4e-06	0.0111415	0.244794	21.0468	0.299937	0.485659	B4	HRH1	0.640123	0.680485	0.0403627
cg17292973_BC21	12	12069996	7.4e-06	0.0111415	0.28152	21.0468	0.299937	0.485659	C0	BCL2L14	0.894144	0.914897	0.0207535
cg20226460	18	60867251	7.4e-06	0.0111415	0.447653	21.0463	0.299938	0.485659	B4	BCL2	0.119143	0.137101	0.0179584
cg05087792	6	116683689	7.46e-06	0.0111678	0.344105	21.0289	0.299949	0.485677	B4	DSE	0.875999	0.891673	0.0156746
cg22983257	5	169739625	7.44e-06	0.0111678	0.529339	21.0354	0.299945	0.48567	B4	NA	0.592522	0.609942	0.0174202
cg24441907	11	117365574	7.45e-06	0.0111678	0.465805	21.0324	0.299947	0.485674	B4	DSCAML1	0.715624	0.726504	0.0108803
cg01172604	20	39212526	7.62e-06	0.0113863	0.499035	20.9841	0.299977	0.485723	B4	NA	0.686005	0.687963	0.00195838
cg17915189	7	43789728	7.69e-06	0.0114336	-0.373818	20.9648	0.299989	0.485743	B4	NA	0.686594	0.64553	-0.0410645
cg18874710	12	50291025	7.7e-06	0.0114336	-0.459555	20.9631	0.29999	0.485744	B4	FAIM2	0.951618	0.937769	-0.0138496
cg19210413	6	65623935	7.69e-06	0.0114336	-0.559163	20.965	0.299989	0.485742	B4	EYS	0.945178	0.933625	-0.0115535
cg21733756	1	151592397	7.79e-06	0.0115468	0.569567	20.9383	0.300006	0.48577	B4	SNX27	0.71527	0.73882	0.0235499
cg03082902	12	27727207	7.83e-06	0.011586	-0.278717	20.9271	0.300013	0.485781	B4	PPFIBP1	0.818161	0.820651	0.00248973
cg10744805	10	64262977	7.92e-06	0.0116944	0.313296	20.9035	0.300028	0.485805	B4	ZNF365	0.876662	0.897025	0.0203632
cg03306224	5	10352807	7.97e-06	0.011747	0.279645	20.8898	0.300036	0.485819	B4	2021-03-06	0.320215	0.397172	0.0769577
cg08515817	12	46881377	8e-06	0.011747	0.28833	20.8819	0.300041	0.485827	B4	LOC100288798	0.711666	0.756765	0.0450989
cg19285358	15	74928240	7.99e-06	0.011747	0.497503	20.885	0.30004	0.485824	B4	EDC3	0.396281	0.455225	0.0589446
cg01459052	3	47016537	8.04e-06	0.011754	0.754827	20.8727	0.300047	0.485837	B4	CCDC12	0.243419	0.274691	0.0312722
cg07150145	1	47656137	8.06e-06	0.011754	-0.802446	20.867	0.300051	0.485842	B4	PDZK1IP1	0.28108	0.286923	0.00584311
cg20058599	10	101836831	8.07e-06	0.011754	0.527965	20.8653	0.300052	0.485844	B4	CPN1	0.799115	0.806793	0.00767754
cg25194194	12	69143431	8.07e-06	0.011754	0.6596	20.8644	0.300053	0.485845	B4	SLC35E3	0.384856	0.428088	0.0432323
cg18205786	3	188286699	8.15e-06	0.011851	0.301852	20.8431	0.300066	0.485867	B4	LPP-AS1;LPP	0.396598	0.46187	0.0652723
cg04558386	6	13815568	8.21e-06	0.0119042	0.319382	20.8297	0.300074	0.48588	B4	CCDC90A	0.841583	0.864627	0.0230446
cg25451702	2	225440982	8.33e-06	0.0120639	-0.387066	20.7979	0.300094	0.485913	B4	CUL3	0.0775521	0.079733	0.00218092
cg24555816	12	47328682	8.39e-06	0.0121223	0.29673	20.7838	0.300103	0.485927	B4	NA	0.355082	0.409133	0.0540515
cg03673687	14	100259804	8.41e-06	0.012135	-0.395755	20.7776	0.300107	0.485934	B4	EML1	0.0681684	0.0640393	-0.00412906
cg08845574	5	81055436	8.43e-06	0.0121403	0.319086	20.7726	0.30011	0.485939	B4	NA	0.787647	0.821567	0.0339208
cg12439472	13	43565399	8.56e-06	0.0122945	-0.100101	20.7423	0.30013	0.48597	B4	EPSTI1	0.627616	0.521456	-0.10616
cg01095328	17	78238779	8.57e-06	0.0122954	-0.421722	20.7381	0.300132	0.485974	B4	RNF213	0.675279	0.624984	-0.0502955
cg24698774	2	61562609	8.74e-06	0.0125059	0.329652	20.6987	0.300157	0.486014	B4	USP34	0.617086	0.67389	0.0568034
cg26850469	3	53051694	8.77e-06	0.0125234	0.412195	20.6918	0.300161	0.486021	B4	SFMBT1	0.6916	0.728455	0.0368541
cg02011576	3	38060265	8.84e-06	0.0126093	0.32942	20.6736	0.300173	0.48604	B4	PLCD1	0.548566	0.589281	0.0407147
cg04986899	16	17553784	8.93e-06	0.0126383	0.245212	20.6531	0.300186	0.486061	B4	XYLT1	0.871246	0.895436	0.0241892
cg06217905	12	113435438	8.92e-06	0.0126383	0.413337	20.6562	0.300184	0.486058	B4	OAS2	0.955946	0.959631	0.00368422
cg10461099	9	123540965	8.93e-06	0.0126383	0.603859	20.653	0.300186	0.486061	B4	FBXW2	0.916575	0.91051	-0.00606477
cg12430027	12	46615473	8.88e-06	0.0126383	0.432503	20.6643	0.300179	0.48605	B4	SLC38A1	0.550321	0.607009	0.0566876
cg22290528	15	72669149	8.95e-06	0.0126477	0.401356	20.6475	0.300189	0.486067	B4	HEXA;C15orf34	0.489556	0.5492	0.0596442
cg08152411	1	198629993	9e-06	0.0126832	0.456573	20.6377	0.300196	0.486077	B4	PTPRC	0.509611	0.528726	0.0191154
cg15370819	19	54379397	9.02e-06	0.0126867	0.476811	20.6333	0.300198	0.486081	B4	MYADM	0.526921	0.557019	0.0300978
cg12030946	1	210034961	9.08e-06	0.0127273	-0.617665	20.6188	0.300208	0.486096	B4	NA	0.41255	0.402331	-0.0102188
cg23055674	7	99954284	9.06e-06	0.0127273	0.932752	20.6225	0.300205	0.486092	B4	PILRB	0.509176	0.530791	0.021615
cg08871244	16	88848307	9.3e-06	0.0130106	0.372245	20.5689	0.300239	0.486147	B4	FAM38A	0.139838	0.150284	0.010446
cg26804423	7	8201134	9.33e-06	0.0130335	0.278237	20.5614	0.300244	0.486155	B4	ICA1	0.68108	0.730543	0.0494631
cg01079652	1	79118191	9.45e-06	0.013118	-0.269028	20.5342	0.300261	0.486183	B4	IFI44	0.947587	0.923995	-0.0235919
cg17364865	3	121380361	9.45e-06	0.013118	0.533535	20.5352	0.30026	0.486182	B4	HCLS1	0.418814	0.470254	0.0514397
cg21513672	18	53254387	9.46e-06	0.013118	-0.256885	20.5325	0.300262	0.486184	B4	TCF4	0.147218	0.1434	-0.00381709
cg24338255	4	169140742	9.45e-06	0.013118	0.397067	20.5343	0.300261	0.486182	B4	DDX60	0.942487	0.944889	0.0024027
cg00018572	13	77386497	9.49e-06	0.0131396	0.276407	20.5252	0.300267	0.486192	B4	NA	0.902071	0.915231	0.0131607
cg00597118	8	103870375	9.61e-06	0.0131985	0.330732	20.5006	0.300282	0.486217	B4	AZIN1	0.87095	0.890952	0.0200017
cg05850338	17	79933123	9.58e-06	0.0131985	0.298529	20.5071	0.300278	0.48621	B4	NA	0.564304	0.627876	0.0635725
cg22753522	11	95065896	9.59e-06	0.0131985	0.240131	20.5035	0.30028	0.486214	B4	NA	0.617448	0.702915	0.0854674
cg25921813	3	194797138	9.6e-06	0.0131985	0.123095	20.5014	0.300282	0.486216	B4	C3orf21	0.943523	0.955926	0.0124032
cg09278021	3	16830243	9.64e-06	0.0132238	0.297183	20.4928	0.300287	0.486225	B4	NA	0.860845	0.894441	0.0335961
cg21061175	8	103836796	9.73e-06	0.013317	-0.425978	20.4743	0.300299	0.486244	B4	NA	0.338154	0.375954	0.0377997
cg10205767	9	130524835	9.75e-06	0.0133258	1.20611	20.4691	0.300302	0.486249	B4	SH2D3C	0.312006	0.353385	0.0413789
cg05007923	13	49721418	9.85e-06	0.0134319	-0.278146	20.4488	0.300315	0.48627	B4	FNDC3A	0.704791	0.666921	-0.0378694
cg01741041	7	5567862	9.91e-06	0.0134424	0.422466	20.4361	0.300323	0.486283	B4	ACTB	0.429335	0.448818	0.0194834
cg11474175	5	156912109	9.9e-06	0.0134424	1.2329	20.4388	0.300321	0.48628	B4	ADAM19	0.277787	0.319478	0.0416904
cg18572276	9	112860970	9.91e-06	0.0134424	0.505812	20.4359	0.300323	0.486283	B4	PALM2-AKAP2;AKAP2	0.954656	0.953452	-0.00120394
cg16253064	1	180945704	9.96e-06	0.0134893	0.37129	20.4249	0.30033	0.486294	B4	STX6	0.753961	0.799485	0.0455231
cg04897607	18	53243669	1e-05	0.0135053	-0.20151	20.4149	0.300336	0.486305	B4	TCF4	0.701779	0.704162	0.00238316
cg06752040	10	14647373	1e-05	0.0135053	0.297467	20.4179	0.300334	0.486302	B4	FAM107B	0.702558	0.739799	0.0372414
cg08130658	2	226867170	1.01e-05	0.0135072	0.303301	20.4034	0.300344	0.486316	B4	NA	0.912749	0.925446	0.0126968
cg10722267	3	197608554	1e-05	0.0135072	0.222762	20.4079	0.300341	0.486312	B4	NA	0.702883	0.751866	0.0489827
cg21185441	11	73134284	1e-05	0.0135072	0.252112	20.4066	0.300342	0.486313	B4	FAM168A	0.880356	0.896213	0.0158563
cg19007952	16	87992718	1.01e-05	0.0135948	0.284579	20.3862	0.300355	0.486334	B4	BANP	0.921286	0.926085	0.00479939
cg08521176	5	74147684	1.02e-05	0.013662	-0.552945	20.3723	0.300363	0.486348	B4	FAM169A	0.270618	0.276752	0.00613354
cg02845658	13	47188869	1.03e-05	0.0137746	0.519957	20.3514	0.300377	0.48637	B4	LRCH1	0.922512	0.927082	0.00456945
cg25078519	11	111321477	1.04e-05	0.0137954	-0.305893	20.3446	0.300381	0.486377	B4	NA	0.923738	0.896778	-0.0269599
cg05013507	17	35851406	1.04e-05	0.0137975	0.122856	20.3406	0.300383	0.486381	B4	DUSP14	0.663351	0.754633	0.0912816
cg07456681	16	15146876	1.04e-05	0.0137987	0.423193	20.3367	0.300386	0.486385	B4	NTAN1	0.482888	0.536947	0.0540589
cg24606533	1	56973115	1.04e-05	0.0138016	-0.735196	20.3326	0.300388	0.486389	B4	PPAP2B	0.299618	0.321448	0.0218295
cg07477401	17	34445934	1.05e-05	0.013934	-0.284069	20.309	0.300403	0.486413	B4	NA	0.94834	0.939023	-0.00931684
cg00123090	1	234667087	1.07e-05	0.0140155	0.397145	20.2851	0.300419	0.486438	B4	NA	0.76998	0.787093	0.0171137
cg06353167	11	2415019	1.07e-05	0.0140155	-0.483129	20.2828	0.30042	0.48644	B4	CD81	0.861703	0.826586	-0.0351164
cg11835978	5	9041061	1.07e-05	0.0140155	0.532656	20.2807	0.300421	0.486442	B4	SEMA5A	0.908565	0.90515	-0.00341516
cg16544734	14	20972508	1.07e-05	0.0140155	0.261026	20.2796	0.300422	0.486443	B4	NA	0.866183	0.896291	0.0301085
cg20693659	1	150736318	1.07e-05	0.0140155	0.253937	20.2787	0.300423	0.486444	B4	CTSS	0.766505	0.803911	0.0374055
cg14222879	8	71316696	1.08e-05	0.0141122	-0.273625	20.2607	0.300434	0.486463	B4	NCOA2	0.0382136	0.0366154	-0.00159821
cg03076094	16	4357346	1.08e-05	0.0141255	0.600082	20.2522	0.300439	0.486471	B4	NA	0.339426	0.366484	0.0270582
cg21923525	18	9474143	1.08e-05	0.0141255	1.45491	20.2479	0.300442	0.486476	B4	RALBP1	0.252043	0.290782	0.0387391
cg25592685	10	126375711	1.08e-05	0.0141255	0.253169	20.2486	0.300442	0.486475	B4	FAM53B	0.907304	0.922951	0.015647
cg11206969	18	60006696	1.09e-05	0.0141994	0.513299	20.2334	0.300451	0.486491	B4	TNFRSF11A	0.288135	0.333392	0.045257
cg18745131	7	1269963	1.11e-05	0.0144112	0.497483	20.199	0.300473	0.486526	B4	NA	0.112947	0.132024	0.0190765
cg00589699	3	50267754	1.11e-05	0.0144296	0.663263	20.1927	0.300477	0.486532	B4	GNAI2	0.341123	0.374579	0.0334559
cg02284273	10	14051679	1.12e-05	0.0144325	0.141142	20.1859	0.300481	0.486539	B4	FRMD4A	0.643218	0.675636	0.0324178
cg08328225	6	7183048	1.12e-05	0.0144325	0.291167	20.1851	0.300482	0.48654	B4	RREB1	0.757093	0.807518	0.0504259
cg05319638	17	4052668	1.12e-05	0.0144543	0.611528	20.1784	0.300486	0.486547	B4	CYB5D2	0.706805	0.730403	0.0235981
cg02468625	7	77523915	1.12e-05	0.0144584	0.694624	20.1743	0.300489	0.486551	B4	PHTF2	0.957718	0.955326	-0.002392
cg06470149	17	3561358	1.13e-05	0.0144899	0.302663	20.1662	0.300494	0.48656	B4	CTNS	0.920417	0.926711	0.00629353
cg25250013	19	11302225	1.13e-05	0.014528	-0.647768	20.1572	0.3005	0.486569	B4	KANK2	0.57154	0.552525	-0.0190149
cg12074299	17	3741782	1.14e-05	0.0146221	0.434009	20.1367	0.300513	0.48659	B4	C17orf85	0.540972	0.594881	0.053909
cg17098449	22	31364349	1.14e-05	0.0146221	-0.281955	20.1367	0.300513	0.48659	B4	MORC2;TUG1	0.941251	0.934386	-0.00686498
cg13038373	1	192877228	1.15e-05	0.0147348	0.284979	20.1171	0.300525	0.48661	B4	NA	0.697233	0.771951	0.0747177
cg01965939	5	148442694	1.16e-05	0.0147649	-0.868873	20.1094	0.30053	0.486618	B4	SH3TC2	0.280566	0.28345	0.00288422
cg25616055	12	89638890	1.16e-05	0.0147926	0.34359	20.1019	0.300535	0.486626	B4	NA	0.115066	0.145715	0.0306494
cg26918935_BC21	13	108268453	1.17e-05	0.0147983	0.204289	20.0976	0.300537	0.48663	C0	TNFSF13B	0.844691	0.893984	0.0492924
cg05399785	1	3564031	1.17e-05	0.0148392	0.212105	20.0884	0.300543	0.486639	B4	WDR8	0.772689	0.825464	0.0527755
cg02909097	17	2843206	1.18e-05	0.0148726	0.459549	20.0775	0.30055	0.486651	B4	RAP1GAP2	0.62997	0.66601	0.0360399
cg11537510	9	126253131	1.18e-05	0.0148726	0.412668	20.0767	0.300551	0.486651	B4	DENND1A	0.929772	0.936408	0.00663645
cg03100906	16	84637476	1.18e-05	0.0148949	0.264812	20.0666	0.300557	0.486662	B4	COTL1	0.891038	0.903306	0.0122678
cg05271743	1	205216467	1.18e-05	0.0148949	-0.437872	20.0695	0.300555	0.486659	B4	TMCC2	0.394045	0.393731	-0.00031401
cg09310636	14	90760903	1.19e-05	0.0149485	0.384192	20.0556	0.300564	0.486673	B4	NRDE2	0.556854	0.623278	0.0664232
cg13869120	19	7702767	1.2e-05	0.0150555	0.327222	20.0349	0.300577	0.486694	B4	STXBP2	0.67307	0.719735	0.0466648
cg17571286	1	108613442	1.2e-05	0.0150555	0.29701	20.0339	0.300578	0.486695	B4	NA	0.935878	0.945037	0.00915984
cg26039480	22	45984041	1.21e-05	0.0150852	0.417235	20.0263	0.300583	0.486703	B4	FBLN1	0.745917	0.762527	0.0166092
cg21692838	8	61807417	1.21e-05	0.0151546	0.600479	20.0133	0.300591	0.486717	B4	NA	0.248437	0.290136	0.0416987
cg15618517	5	112161949	1.22e-05	0.0151991	0.86971	20.0037	0.300597	0.486726	B4	APC	0.959224	0.953885	-0.00533842
cg03716231	X	23684892	1.23e-05	0.0153641	0.247332	19.9779	0.300613	0.486753	B4	PRDX4	0.655811	0.713449	0.0576373
cg02615905	15	66112205	1.24e-05	0.0154225	0.389401	19.9647	0.300622	0.486766	B4	NA	0.961933	0.960854	-0.00107915
cg04828792	21	42733433	1.24e-05	0.0154225	-0.35852	19.9631	0.300623	0.486768	B4	MX2	0.910437	0.891224	-0.0192129
cg22323734	11	64017337	1.25e-05	0.0154978	-0.495161	19.9495	0.300631	0.486782	B4	NA	0.484609	0.467633	-0.0169763
cg06046714	17	8855356	1.26e-05	0.0155369	0.553269	19.9409	0.300637	0.486791	B4	PIK3R5	0.960491	0.959768	-0.000722629
cg04232816	2	96905390	1.26e-05	0.0155424	0.348487	19.9367	0.300639	0.486795	B4	LOC285033	0.668676	0.713825	0.0451492
cg00633969	3	122284550	1.26e-05	0.0155781	-0.377257	19.9285	0.300645	0.486804	B4	DTX3L;PARP9	0.963375	0.957143	-0.00623254
cg14353998	12	121477219	1.27e-05	0.0155888	-0.304879	19.9237	0.300648	0.486809	B4	OASL	0.141888	0.136548	-0.00534017
cg21124952	12	56544386	1.28e-05	0.0156804	0.281881	19.9081	0.300657	0.486825	B4	NA	0.5697	0.628241	0.0585408
cg25790531	6	113755716	1.28e-05	0.0156875	-0.389445	19.9038	0.30066	0.486829	B4	NA	0.478767	0.524845	0.0460775
cg10929447	16	87401169	1.29e-05	0.015723	0.224966	19.8923	0.300667	0.486841	B4	FBXO31	0.695883	0.725483	0.0296001
cg20022589	18	21719352	1.29e-05	0.015723	-0.180535	19.8946	0.300666	0.486838	B4	CABYR	0.0373683	0.0255508	-0.0118175
cg00889210	16	14280183	1.29e-05	0.0157787	0.260215	19.8816	0.300674	0.486852	B4	MKL2	0.492687	0.538422	0.0457353
cg20306694	12	51718251	1.3e-05	0.0157787	0.463923	19.8783	0.300676	0.486855	B4	BIN2	0.315994	0.337273	0.0212783
cg01297872	6	45674277	1.3e-05	0.0158306	0.348282	19.8657	0.300684	0.486868	B4	NA	0.613085	0.656841	0.0437554
cg15016379	1	55009752	1.3e-05	0.0158306	0.30733	19.864	0.300685	0.48687	B4	NA	0.894042	0.908663	0.0146212
cg23879504	5	35183225	1.31e-05	0.0158306	0.227694	19.8614	0.300687	0.486873	B4	PRLR	0.822471	0.869363	0.0468921
cg27424960	6	12370276	1.31e-05	0.0158711	-0.468852	19.8527	0.300693	0.486882	B4	NA	0.418427	0.420714	0.0022873
cg26884033	21	47786512	1.32e-05	0.0159616	-0.65776	19.8375	0.300702	0.486897	B4	PCNT	0.41075	0.422626	0.0118762
cg25576801	10	49932245	1.32e-05	0.0159624	-0.633077	19.8341	0.300704	0.486901	B4	WDFY4	0.297321	0.315978	0.0186572
cg07810014	6	108918896	1.33e-05	0.0160068	0.389611	19.825	0.30071	0.48691	B4	FOXO3	0.76117	0.798658	0.0374881
cg07182221	6	37219263	1.34e-05	0.0161159	0.320225	19.8012	0.300725	0.486934	B4	TMEM217	0.446945	0.53466	0.0877149
cg08560387	10	82247853	1.35e-05	0.0161159	0.268597	19.7976	0.300728	0.486938	B4	TSPAN14	0.0712053	0.0921282	0.0209229
cg15748217	9	110471350	1.35e-05	0.0161159	0.287596	19.7983	0.300727	0.486937	B4	NA	0.776405	0.813342	0.0369377
cg22601524	2	69763115	1.34e-05	0.0161159	0.272139	19.8054	0.300723	0.48693	B4	AAK1	0.827724	0.841786	0.014062
cg00273504	5	112258552	1.37e-05	0.0163016	0.33131	19.7672	0.300747	0.486969	B4	REEP5	0.55566	0.605993	0.0503328
cg08447387	8	131369596	1.37e-05	0.0163016	0.375145	19.7687	0.300746	0.486968	B4	ASAP1	0.626752	0.64882	0.0220685
cg03339817	2	128458281	1.37e-05	0.0163766	0.167676	19.7544	0.300755	0.486983	B4	SFT2D3	0.955883	0.960742	0.00485887
cg08684511	5	177890047	1.38e-05	0.0164478	0.292476	19.7421	0.300763	0.486995	B4	COL23A1	0.350297	0.41875	0.0684533
cg11058037	11	62229913	1.39e-05	0.0164514	0.717832	19.7384	0.300765	0.486999	B4	AHNAK	0.462871	0.468941	0.00606982
cg22673476	2	233983207	1.39e-05	0.0165374	0.504596	19.7243	0.300774	0.487014	B4	INPP5D	0.352441	0.379237	0.0267969
cg00240598	5	76363946	1.41e-05	0.0166763	0.221562	19.6983	0.300791	0.48704	B4	NA	0.777843	0.831333	0.0534895
cg00725690	16	74560818	1.41e-05	0.0166763	0.202415	19.6971	0.300791	0.487042	B4	GLG1	0.622659	0.730676	0.108016
cg08511818	20	30104637	1.41e-05	0.0166763	0.343753	19.6982	0.300791	0.48704	B4	HM13	0.638189	0.671014	0.0328247
cg03573679	7	2445727	1.42e-05	0.0167448	-0.332418	19.6822	0.300801	0.487057	B4	CHST12	0.0231781	0.0203731	-0.00280497
cg18006990	6	43594962	1.42e-05	0.0167448	-0.781156	19.6821	0.300801	0.487057	B4	GTPBP2	0.433119	0.429591	-0.00352801
cg00512563	16	87398040	1.43e-05	0.0167983	0.261612	19.6722	0.300807	0.487067	B4	FBXO31	0.477448	0.527682	0.050234
cg18187385	17	75149960	1.43e-05	0.0168143	0.173151	19.667	0.300811	0.487072	B4	SEC14L1	0.820286	0.875157	0.0548713
cg13979618	11	68383973	1.44e-05	0.0168467	0.593201	19.6598	0.300815	0.48708	B4	NA	0.950561	0.947623	-0.00293786
cg14898005	16	28118377	1.45e-05	0.0169544	0.302591	19.6433	0.300826	0.487097	B4	XPO6	0.947484	0.951964	0.00447935
cg17298403	19	15218155	1.45e-05	0.0169725	0.228461	19.6379	0.300829	0.487102	B4	SYDE1	0.129527	0.161411	0.0318841
cg17227300	11	122617067	1.47e-05	0.0171065	0.576926	19.6184	0.300842	0.487123	B4	UBASH3B	0.53768	0.537104	-0.000575941
cg18507060	12	113399046	1.48e-05	0.017254	-0.323739	19.5973	0.300855	0.487144	B4	OAS3	0.72261	0.655701	-0.0669083
cg06036380	9	35569742	1.49e-05	0.0172723	-0.479625	19.5807	0.300865	0.487161	B4	NA	0.316423	0.360809	0.0443862
cg11502375	19	4540550	1.5e-05	0.0172723	-0.50157	19.5791	0.300866	0.487163	B4	LRG1	0.234447	0.254873	0.0204265
cg11682697	1	56992372	1.49e-05	0.0172723	0.415342	19.5861	0.300862	0.487156	B4	PPAP2B	0.505106	0.539982	0.034876
cg18615437	10	106094821	1.49e-05	0.0172723	0.458959	19.5821	0.300865	0.48716	B4	ITPRIP	0.695788	0.722118	0.0263299
cg22083904	17	80480960	1.49e-05	0.0172723	0.463909	19.5913	0.300859	0.48715	B4	FOXK2	0.470589	0.52232	0.0517308
cg00402559	19	2566449	1.5e-05	0.0173116	-0.198715	19.5712	0.300871	0.487171	B4	GNG7	0.78226	0.767795	-0.0144656
cg06128826	1	180946766	1.51e-05	0.0173725	0.303324	19.5545	0.300882	0.487188	B4	STX6	0.785473	0.821054	0.0355808
cg07779484	3	49435172	1.51e-05	0.0173725	0.492675	19.5547	0.300882	0.487188	B4	RHOA	0.51676	0.553856	0.0370964
cg23434216	1	9291085	1.51e-05	0.0173725	-0.395558	19.557	0.300881	0.487186	B4	NA	0.280713	0.277985	-0.0027276
cg20141108	1	165907859	1.53e-05	0.0175143	0.432315	19.5344	0.300895	0.487209	B4	NA	0.42734	0.472399	0.0450591
cg06617834	4	54942790	1.54e-05	0.0175756	0.381001	19.524	0.300901	0.48722	B4	NA	0.593836	0.648513	0.0546769
cg11643402	7	100267838	1.55e-05	0.0176614	0.430858	19.5108	0.30091	0.487233	B4	NA	0.589603	0.642623	0.0530208
cg21432462	13	114263737	1.56e-05	0.0177698	-0.636212	19.4949	0.30092	0.48725	B4	TFDP1	0.34064	0.363999	0.0233593
cg00605470	11	1776688	1.56e-05	0.0177804	-0.68806	19.4906	0.300923	0.487254	B4	CTSD	0.471225	0.472273	0.00104738
cg23473850	8	29223826	1.57e-05	0.0178668	0.389793	19.4742	0.300933	0.487271	B4	NA	0.79041	0.801999	0.0115888
cg26177760	6	31507785	1.57e-05	0.0178668	0.3935	19.4755	0.300932	0.48727	B4	BAT1	0.522113	0.54617	0.024057
cg06753787	2	220074208	1.58e-05	0.0178759	-0.764501	19.467	0.300938	0.487278	B4	ZFAND2B	0.440398	0.446102	0.0057041
cg07637989	5	142871584	1.58e-05	0.0178759	0.26465	19.4669	0.300938	0.487279	B4	NA	0.857211	0.887499	0.0302883
cg13127478	3	55385070	1.59e-05	0.0179214	0.191189	19.4585	0.300943	0.487287	B4	NA	0.821823	0.852025	0.0302025
cg24392753	2	174025831	1.6e-05	0.0180816	-0.530935	19.437	0.300957	0.487309	B4	ZAK	0.36157	0.39986	0.0382894
cg07298772	2	176306492	1.61e-05	0.0181218	0.25628	19.4293	0.300962	0.487317	B4	NA	0.604339	0.693657	0.089318
cg13240204	13	74276630	1.61e-05	0.0181242	0.23838	19.4259	0.300964	0.487321	B4	KLF12	0.50778	0.590891	0.0831109
cg20259191	17	55059920	1.61e-05	0.0181424	0.25835	19.4207	0.300967	0.487326	B4	SCPEP1	0.856136	0.890434	0.0342976
cg19633645	15	76428015	1.62e-05	0.018158	0.180549	19.4145	0.300971	0.487332	B4	C15orf27	0.764208	0.812655	0.0484475
cg21789367	7	45038325	1.62e-05	0.018158	0.308742	19.4128	0.300972	0.487334	B4	CCM2	0.954321	0.959621	0.00530062
cg26988922	16	709298	1.62e-05	0.0181708	-0.559489	19.4082	0.300975	0.487339	B4	WDR90	0.778003	0.751479	-0.0265238
cg26899367	17	32399	1.63e-05	0.0182191	-0.394067	19.3996	0.300981	0.487348	B4	DOC2B	0.339291	0.338241	-0.00104969
cg15112223	2	153323898	1.65e-05	0.0184048	0.330074	19.3755	0.300996	0.487373	B4	FMNL2	0.543353	0.611927	0.0685748
cg00552529	2	20097827	1.66e-05	0.0184339	0.32149	19.3692	0.301	0.487379	B4	TTC32	0.939992	0.946142	0.00614985
cg06422146	16	70488547	1.66e-05	0.0185099	0.391905	19.3576	0.301007	0.487391	B4	FUK	0.0198006	0.0243814	0.00458077
cg26121789	19	56123855	1.68e-05	0.0186356	0.242746	19.3405	0.301018	0.487409	B4	ZNF865	0.696708	0.753038	0.0563296
cg05352995	8	48236231	1.69e-05	0.0187443	0.457285	19.3254	0.301028	0.487424	B4	SPIDR	0.939355	0.942945	0.00358989
cg14155388	9	92087586	1.7e-05	0.0188461	0.372898	19.3081	0.301039	0.487442	B4	SEMA4D	0.892244	0.906715	0.0144707
cg20195799	4	37395903	1.7e-05	0.0188461	0.352138	19.3105	0.301037	0.48744	B4	NWD2	0.908671	0.917518	0.00884754
cg00349493	2	131566727	1.71e-05	0.0188681	-0.449543	19.3026	0.301042	0.487448	B4	NA	0.582873	0.568758	-0.0141152
cg04184571	5	158647548	1.72e-05	0.0189111	0.275807	19.2858	0.301053	0.487465	B4	NA	0.52145	0.612489	0.0910391
cg11445178	1	59441766	1.72e-05	0.0189111	0.456088	19.2944	0.301048	0.487456	B4	NA	0.503547	0.543629	0.0400825
cg16071100	6	112042311	1.72e-05	0.0189111	0.397817	19.2867	0.301053	0.487464	B4	FYN	0.853549	0.86434	0.010791
cg17965614	16	66623309	1.72e-05	0.0189111	0.462006	19.2903	0.30105	0.487461	B4	NA	0.784226	0.790561	0.0063347
cg19591392	21	27513218	1.73e-05	0.0189261	0.226535	19.2812	0.301056	0.48747	B4	APP	0.821419	0.868445	0.0470258
cg22232952	19	10206625	1.73e-05	0.0189802	-0.207805	19.2719	0.301062	0.48748	B4	ANGPTL6	0.518258	0.489839	-0.028419
cg27389255	11	14664598	1.74e-05	0.0189802	0.42864	19.2692	0.301064	0.487482	B4	PSMA1;PDE3B	0.667084	0.695957	0.0288731
cg17294228	3	14865505	1.76e-05	0.0191753	-0.421852	19.245	0.301079	0.487507	B4	FGD5	0.310221	0.313272	0.00305174
cg02587214	14	93130392	1.76e-05	0.0192231	0.407152	19.2369	0.301084	0.487516	B4	RIN3	0.67731	0.707327	0.0300174
cg01324489	21	40114053	1.77e-05	0.0192574	0.302572	19.2272	0.30109	0.487526	B4	LINC00114	0.788101	0.814794	0.0266931
cg02176715	17	3183482	1.78e-05	0.0192574	-0.231596	19.2212	0.301094	0.487532	B4	OR3A2	0.394393	0.387753	-0.00663928
cg08369401	14	93119896	1.77e-05	0.0192574	0.568038	19.2252	0.301092	0.487528	B4	RIN3	0.213634	0.23831	0.0246768
cg14491465	6	18265778	1.78e-05	0.0192574	0.694679	19.2237	0.301093	0.487529	B4	DEK	0.428759	0.459943	0.0311837
cg08352115	17	66356057	1.8e-05	0.0194398	0.316523	19.1987	0.301109	0.487555	B4	ARSG	0.634649	0.667959	0.0333096
cg06973176	5	1067634	1.8e-05	0.0194634	-0.473361	19.19	0.301114	0.487564	B4	SLC12A7	0.837209	0.817302	-0.0199074
cg11468085	11	67435577	1.8e-05	0.0194634	0.275542	19.1932	0.301112	0.487561	B4	ALDH3B2	0.525562	0.538191	0.0126297
cg17109681	22	38136648	1.81e-05	0.0194634	0.266353	19.1844	0.301118	0.48757	B4	TRIOBP	0.794568	0.813602	0.0190346
cg18589209	20	48367340	1.81e-05	0.0194634	0.540392	19.1858	0.301117	0.487568	B4	NA	0.609374	0.623687	0.0143135
cg02421202	1	185600068	1.82e-05	0.019505	0.49734	19.177	0.301122	0.487578	B4	NA	0.957327	0.958679	0.00135211
cg13658000	14	24569206	1.83e-05	0.0195857	0.320335	19.1655	0.30113	0.487589	B4	PCK2	0.760246	0.779084	0.0188381
cg19931529	2	64072167	1.83e-05	0.019623	0.262275	19.1586	0.301134	0.487596	B4	UGP2	0.883551	0.91098	0.0274283
cg10549916	4	95972631	1.84e-05	0.0196285	-0.366042	19.1551	0.301136	0.4876	B4	BMPR1B	0.941357	0.921512	-0.0198453
cg00526281	11	48101308	1.87e-05	0.0198566	0.280907	19.1194	0.301159	0.487637	B4	PTPRJ	0.642308	0.698095	0.0557863
cg06625767	5	176836695	1.86e-05	0.0198566	-0.554036	19.1263	0.301155	0.48763	B4	F12	0.361364	0.366457	0.00509294
cg15882664	16	2236268	1.87e-05	0.0198566	0.539445	19.1212	0.301158	0.487635	B4	CASKIN1	0.977288	0.97471	-0.00257771
cg25069807	17	76171191	1.86e-05	0.0198566	-0.0714827	19.124	0.301156	0.487632	B4	TK1	0.951786	0.900288	-0.0514979
cg15723956	2	30332822	1.87e-05	0.0199047	-0.749681	19.1115	0.301164	0.487645	B4	NA	0.29476	0.296553	0.0017932
cg16879432	19	33786219	1.88e-05	0.0199072	-0.287014	19.1083	0.301166	0.487648	B4	NA	0.840585	0.831162	-0.00942304
cg00098369	7	20007713	1.88e-05	0.019917	-0.284409	19.101	0.301171	0.487656	B4	LOC101927668	0.933455	0.921085	-0.0123701
cg12461347	10	74321670	1.88e-05	0.019917	0.374633	19.1039	0.301169	0.487653	B4	MICU1	0.295341	0.337769	0.0424278
cg26164761	2	169055243	1.89e-05	0.019917	0.195023	19.0986	0.301172	0.487658	B4	STK39	0.728093	0.808072	0.079979
cg26957356	17	38463355	1.89e-05	0.0199774	0.321058	19.0894	0.301178	0.487668	B4	NA	0.925423	0.921385	-0.00403839
cg01342981	2	127415063	1.93e-05	0.0200841	-0.33889	19.0554	0.3012	0.487703	B4	GYPC	0.0693313	0.0612055	-0.00812578
cg06689758	2	207847420	1.91e-05	0.0200841	0.396465	19.0694	0.301191	0.487689	B4	NA	0.711915	0.727332	0.0154173
cg11031945	12	56520954	1.91e-05	0.0200841	1.34544	19.0735	0.301188	0.487684	B4	ESYT1	0.264163	0.299679	0.0355168
cg15880456	3	150607040	1.92e-05	0.0200841	0.197625	19.0577	0.301199	0.487701	B4	NA	0.636978	0.705636	0.0686575
cg17656426	19	2137788	1.92e-05	0.0200841	-0.471756	19.0584	0.301198	0.4877	B4	AP3D1	0.69873	0.705774	0.00704327
cg18888234	1	12916036	1.92e-05	0.0200841	-0.375109	19.0606	0.301197	0.487698	B4	PRAMEF2	0.951902	0.936409	-0.015493
cg22257008	6	113754264	1.92e-05	0.0200841	-1.05079	19.0658	0.301193	0.487692	B4	NA	0.261076	0.288574	0.0274986
cg22505006	1	154981829	1.93e-05	0.0200841	0.419063	19.0559	0.3012	0.487703	B4	ZBTB7B	0.369697	0.401689	0.0319914
cg08673532	16	87422913	1.93e-05	0.0201294	0.410274	19.0478	0.301205	0.487711	B4	FBXO31	0.906429	0.915929	0.0094998
cg12310881	18	60905355	1.96e-05	0.0203157	0.29538	19.0174	0.301224	0.487742	B4	BCL2	0.821836	0.859659	0.0378226
cg22090525	10	12078334	1.96e-05	0.0203157	0.299276	19.023	0.301221	0.487737	B4	UPF2	0.659516	0.702315	0.0427986
cg22401657	5	156536396	1.96e-05	0.0203157	-0.432328	19.0179	0.301224	0.487742	B4	HAVCR2	0.814313	0.780962	-0.0333513
cg23731663	1	26825530	1.96e-05	0.0203157	0.317207	19.0225	0.301221	0.487737	B4	NA	0.41367	0.458837	0.0451667
cg26633168	10	100140714	1.96e-05	0.0203185	0.33292	19.0143	0.301226	0.487746	B4	NA	0.957385	0.958704	0.00131905
cg19357305	20	32232347	1.98e-05	0.0204115	0.314566	19.002	0.301234	0.487758	B4	CBFA2T2	0.975199	0.977106	0.00190706
cg04350136	6	30616105	1.99e-05	0.0205038	0.414514	18.9898	0.301242	0.487771	B4	C6orf136	0.937016	0.941908	0.00489173
cg03451760	1	197924256	2e-05	0.0205285	0.26107	18.9817	0.301247	0.487779	B4	NA	0.688824	0.766335	0.0775107
cg13936938	10	114708973	1.99e-05	0.0205285	-0.426982	18.9839	0.301246	0.487777	B4	TCF7L2	0.104804	0.101763	-0.00304112
cg24379742	3	194397111	2e-05	0.0205569	0.319034	18.976	0.301251	0.487785	B4	NA	0.896846	0.906673	0.00982701
cg22455529	17	73495353	2e-05	0.0205578	-0.19781	18.9731	0.301253	0.487788	B4	KIAA0195	0.843179	0.811974	-0.0312049
cg04022194	4	8317995	2.02e-05	0.0206683	0.489768	18.9592	0.301261	0.487803	B4	NA	0.70734	0.718723	0.0113833
cg04445427	8	133699791	2.03e-05	0.0207285	0.251664	18.9504	0.301267	0.487812	B4	NA	0.549285	0.629688	0.0804031
cg10836059	22	43322007	2.03e-05	0.0207656	0.258096	18.9438	0.301271	0.487818	B4	PACSIN2	0.866878	0.895192	0.0283136
cg02386875	17	28927378	2.05e-05	0.0207998	0.126169	18.9303	0.30128	0.487832	B4	LRRC37B2	0.0261198	0.0407742	0.0146544
cg10076951	16	90072776	2.04e-05	0.0207998	0.471343	18.9319	0.301279	0.487831	B4	DBNDD1	0.72754	0.738912	0.0113719
cg12020957	3	37534565	2.05e-05	0.0207998	-0.819511	18.9251	0.301283	0.487838	B4	ITGA9	0.328884	0.352086	0.0232024
cg14321810	4	36292218	2.05e-05	0.0207998	0.342455	18.9279	0.301281	0.487835	B4	DTHD1	0.670839	0.739973	0.0691339
cg18448767	16	27654341	2.04e-05	0.0207998	-0.291456	18.9316	0.301279	0.487831	B4	KIAA0556	0.631305	0.61416	-0.0171444
cg25605773	4	140443230	2.05e-05	0.0207998	0.296829	18.9237	0.301284	0.487839	B4	SETD7	0.901254	0.912462	0.0112083
cg12104982	19	5592815	2.06e-05	0.0208198	0.195536	18.9189	0.301287	0.487844	B4	SAFB2	0.938363	0.944583	0.00622028
cg02314339	10	91020653	2.06e-05	0.0208333	-0.283594	18.9141	0.30129	0.487849	B4	NA	0.650323	0.618577	-0.0317457
cg15223598	1	150588456	2.06e-05	0.0208333	0.255917	18.912	0.301292	0.487851	B4	NA	0.721751	0.767098	0.0453475
cg03607951	1	79085586	2.07e-05	0.0209037	-0.172836	18.9023	0.301298	0.487861	B4	IFI44L	0.48767	0.450605	-0.0370642
cg18254848	19	40227949	2.09e-05	0.0209927	0.354246	18.8908	0.301305	0.487873	B4	CLC	0.920259	0.929936	0.00967771
cg13328415	X	13034341	2.1e-05	0.0210838	0.441311	18.879	0.301313	0.487885	B4	NA	0.59825	0.621809	0.0235596
cg02167757	16	48395953	2.11e-05	0.0211321	0.376634	18.8716	0.301317	0.487893	B4	SIAH1	0.822591	0.84455	0.0219592
cg06984345	14	75162215	2.14e-05	0.0214032	0.299842	18.8425	0.301336	0.487923	B4	AREL1	0.793994	0.826501	0.0325071
cg07103415	16	67424843	2.14e-05	0.0214044	0.550183	18.8336	0.301342	0.487932	B4	TPPP3	0.561558	0.59646	0.0349018
cg12644034	19	17652391	2.14e-05	0.0214044	-0.22749	18.8369	0.30134	0.487929	B4	FAM129C	0.42526	0.406976	-0.0182839
cg13034459	5	139536887	2.15e-05	0.0214044	-0.348754	18.8323	0.301342	0.487934	B4	LOC101929719	0.0588323	0.053529	-0.00530334
cg18283844	1	114495894	2.15e-05	0.0214044	0.309352	18.8314	0.301343	0.487935	B4	HIPK1	0.899658	0.911872	0.0122133
cg07044526	16	83847549	2.15e-05	0.0214513	0.282976	18.8241	0.301348	0.487942	B4	NA	0.893687	0.910169	0.0164826
cg15901598	2	113478871	2.17e-05	0.0215441	0.33872	18.8125	0.301355	0.487954	B4	NA	0.537532	0.571778	0.0342463
cg24365676	2	201922108	2.17e-05	0.0215743	0.246286	18.8069	0.301359	0.48796	B4	FAM126B	0.878127	0.906998	0.0288711
cg06500418	2	174025843	2.18e-05	0.0215743	-0.517455	18.7987	0.301364	0.487968	B4	ZAK	0.344072	0.38129	0.037218
cg18624512	6	151248413	2.18e-05	0.0215743	0.200061	18.8007	0.301363	0.487966	B4	MTHFD1L	0.453329	0.545713	0.0923843
cg23606722	12	133319848	2.18e-05	0.0215743	0.265988	18.8017	0.301362	0.487965	B4	ANKLE2	0.726393	0.805796	0.0794024
cg15593714	17	34309173	2.2e-05	0.0217536	0.503743	18.7789	0.301377	0.487989	B4	CCL16	0.616483	0.631981	0.0154975
cg17852026	10	31077499	2.21e-05	0.0217591	-0.442449	18.7737	0.30138	0.487994	B4	NA	0.217833	0.203971	-0.0138617
cg26959655	8	103379529	2.21e-05	0.0217591	0.520334	18.773	0.30138	0.487995	B4	UBR5	0.361928	0.406299	0.0443707
cg02019746	12	53254214	2.21e-05	0.021765	-0.431655	18.7697	0.301382	0.487998	B4	NA	0.80046	0.783225	-0.0172348
cg00637104	20	1785303	2.23e-05	0.0218625	-0.523387	18.7497	0.301395	0.488019	B4	NA	0.298295	0.329514	0.0312193
cg07873060	11	68474523	2.23e-05	0.0218625	-0.489277	18.7519	0.301394	0.488017	B4	NA	0.440839	0.426723	-0.0141165
cg11399589	20	36147549	2.23e-05	0.0218625	-0.697825	18.7531	0.301393	0.488016	B4	BLCAP	0.522031	0.525539	0.00350822
cg22490365	16	85948856	2.23e-05	0.0218625	0.714688	18.7498	0.301395	0.488019	B4	IRF8	0.344162	0.378602	0.0344407
cg04502834	4	26220119	2.25e-05	0.0219506	0.275316	18.736	0.301404	0.488033	B4	NA	0.780616	0.807845	0.0272295
cg04649041	4	169231710	2.25e-05	0.0219506	0.575546	18.7372	0.301403	0.488032	B4	DDX60	0.959685	0.958771	-0.000913946
cg16744143	3	52713851	2.26e-05	0.022011	0.288999	18.7277	0.301409	0.488042	B4	PBRM1	0.771409	0.812721	0.041312
cg17354858	9	37371322	2.26e-05	0.0220338	0.274891	18.7229	0.301412	0.488047	B4	NA	0.362664	0.427543	0.0648794
cg09837467	1	183523933	2.28e-05	0.0221081	0.317205	18.7106	0.30142	0.48806	B4	NA	0.363703	0.422086	0.058383
cg12495996	10	132239568	2.27e-05	0.0221081	0.157816	18.7123	0.301419	0.488058	B4	NA	0.865592	0.903124	0.0375319
cg25301641	3	151895735	2.29e-05	0.0221896	0.400698	18.7003	0.301427	0.48807	B4	NA	0.895582	0.901529	0.00594659
cg07180353	6	157801149	2.29e-05	0.0221981	-0.487844	18.6969	0.301429	0.488074	B4	ZDHHC14	0.0650179	0.0655559	0.000538016
cg08062215	6	134785219	2.3e-05	0.0222191	0.184801	18.6923	0.301432	0.488079	B4	LINC01010;LOC101928231	0.839472	0.880004	0.0405312
cg16766036	13	114800309	2.3e-05	0.022261	0.323023	18.6854	0.301436	0.488086	B4	RASA3	0.957443	0.957447	4.49e-06
cg22639561	5	153451974	2.31e-05	0.022261	-0.422007	18.6831	0.301438	0.488088	B4	NA	0.105668	0.0940724	-0.0115952
cg14756514	11	847547	2.34e-05	0.0225155	-0.406929	18.657	0.301455	0.488115	B4	TSPAN4	0.901253	0.886752	-0.0145013
cg06717097	16	84103349	2.35e-05	0.0225555	0.293264	18.6481	0.30146	0.488124	B4	MBTPS1	0.332051	0.398858	0.0668066
cg10469383	20	20243713	2.35e-05	0.0225555	-0.428541	18.6481	0.30146	0.488124	B4	CFAP61	0.364674	0.395049	0.0303755
cg15434896	5	79782956	2.35e-05	0.0225892	0.304343	18.6424	0.301464	0.48813	B4	FAM151B	0.908334	0.92317	0.0148351
cg25956106	10	47696803	2.37e-05	0.0226819	0.265239	18.6313	0.301471	0.488142	B4	ANTXRL	0.831075	0.857471	0.0263954
cg07351262	1	110198909	2.38e-05	0.0227626	0.1805	18.6213	0.301477	0.488152	B4	GSTM4	0.0734994	0.113732	0.0402324
cg00858078	17	80540329	2.39e-05	0.022796	0.244056	18.6131	0.301483	0.488161	B4	FOXK2	0.81962	0.860018	0.0403971
cg14766524	5	68663909	2.38e-05	0.022796	0.326788	18.6148	0.301481	0.488159	B4	RAD17;AK6;TAF9	0.837212	0.861339	0.0241262
cg15107286	17	28194734	2.4e-05	0.0229189	0.230526	18.5993	0.301491	0.488175	B4	SSH2	0.900252	0.922744	0.0224919
cg19751789	19	11199944	2.41e-05	0.0229364	-0.259706	18.5899	0.301497	0.488185	B4	LDLR	0.0980853	0.0853159	-0.0127694
cg21104869	13	76079856	2.41e-05	0.0229364	0.349939	18.5912	0.301497	0.488183	B4	NA	0.87584	0.884298	0.00845771
cg23852535	17	8857258	2.41e-05	0.0229364	0.354866	18.592	0.301496	0.488182	B4	PIK3R5	0.927431	0.937637	0.0102062
cg02475528	11	72806692	2.42e-05	0.0229463	0.369461	18.5839	0.301501	0.488191	B4	FCHSD2	0.921479	0.925143	0.00366425
cg02648589	13	114877260	2.42e-05	0.0229463	0.270561	18.5858	0.3015	0.488189	B4	RASA3	0.375649	0.438413	0.0627639
cg07013541	2	226925347	2.44e-05	0.023011	0.238481	18.5692	0.301511	0.488206	B4	NA	0.820905	0.848673	0.0277676
cg18400471	20	48885160	2.44e-05	0.023011	0.354894	18.5677	0.301512	0.488208	B4	LINC01272	0.82313	0.843168	0.0200379
cg23761075	20	39693246	2.43e-05	0.023011	0.486279	18.5721	0.301509	0.488203	B4	TOP1	0.944808	0.942925	-0.00188315
cg24318575	19	40865255	2.43e-05	0.023011	0.323375	18.5754	0.301507	0.4882	B4	PLD3	0.928416	0.93488	0.00646474
cg19452202	15	80503626	2.44e-05	0.0230344	0.246267	18.563	0.301515	0.488213	B4	LINC01314	0.876506	0.904344	0.0278376
cg01126481	6	45508422	2.45e-05	0.0230474	0.32436	18.5593	0.301517	0.488216	B4	RUNX2	0.697566	0.728832	0.0312656
cg01745810	9	126497597	2.46e-05	0.0230766	0.243759	18.5541	0.30152	0.488222	B4	DENND1A	0.877567	0.894093	0.0165258
cg17207772	15	86062747	2.47e-05	0.0231608	0.302137	18.544	0.301527	0.488232	B4	AKAP13	0.747793	0.79406	0.0462675
cg01443339	18	9285911	2.47e-05	0.0231718	-0.356718	18.5379	0.301531	0.488239	B4	ANKRD12	0.915384	0.901264	-0.0141206
cg26552158	6	46096318	2.47e-05	0.0231718	0.350019	18.5398	0.30153	0.488237	B4	ENPP4	0.294782	0.363919	0.0691367
cg00898064	3	38029323	2.49e-05	0.0232326	-0.302635	18.5274	0.301537	0.488249	B4	NA	0.514034	0.518355	0.00432171
cg11176595	4	40232649	2.49e-05	0.0232326	0.31679	18.5291	0.301536	0.488248	B4	RHOH	0.570703	0.598694	0.0279917
cg07505901	2	170627447	2.5e-05	0.0233127	0.530025	18.5128	0.301547	0.488265	B4	NA	0.930519	0.929456	-0.00106337
cg07992500	2	37896583	2.51e-05	0.0233127	0.178426	18.505	0.301552	0.488273	B4	CDC42EP3	0.559087	0.670217	0.11113
cg08766812	15	93610780	2.5e-05	0.0233127	0.276196	18.5167	0.301544	0.488261	B4	RGMA	0.807191	0.817154	0.00996288
cg17753843	5	150605144	2.51e-05	0.0233127	0.324366	18.507	0.301551	0.488271	B4	CCDC69	0.58813	0.642569	0.0544385
cg17867252	6	73364350	2.51e-05	0.0233127	0.254032	18.5091	0.301549	0.488268	B4	KCNQ5-IT1;KCNQ5	0.826234	0.857001	0.0307674
cg20740133	5	106792666	2.51e-05	0.0233127	0.341315	18.5097	0.301549	0.488268	B4	EFNA5	0.688478	0.727083	0.0386047
cg12459798	12	122230734	2.54e-05	0.0234978	0.526861	18.4861	0.301564	0.488292	B4	RHOF	0.269883	0.273319	0.00343573
cg12520664	16	83762345	2.55e-05	0.0235087	0.198874	18.4782	0.301569	0.4883	B4	CDH13	0.380573	0.448698	0.0681241
cg13597815	5	163342977	2.55e-05	0.0235087	-0.339063	18.4763	0.30157	0.488302	B4	NA	0.061804	0.0636881	0.00188416
cg14403400	X	44766169	2.55e-05	0.0235087	0.261354	18.4751	0.301571	0.488304	B4	KDM6A	0.60484	0.686881	0.0820406
cg19747953	7	137858693	2.54e-05	0.0235087	-0.676223	18.4815	0.301567	0.488297	B4	NA	0.946546	0.932696	-0.01385
cg04539559	18	9754156	2.56e-05	0.0235209	0.234615	18.4715	0.301573	0.488307	B4	RAB31	0.611443	0.6804	0.0689572
cg25481186	17	80892080	2.56e-05	0.0235522	-0.554316	18.4662	0.301577	0.488313	B4	TBCD	0.853779	0.838354	-0.0154253
cg19543782	10	35775490	2.58e-05	0.0236555	0.375667	18.4547	0.301584	0.488325	B4	CCNY	0.674594	0.729976	0.0553818
cg06140900	6	33868466	2.58e-05	0.023657	0.451985	18.4495	0.301587	0.48833	B4	NA	0.761444	0.766934	0.00549041
cg07107661	14	97877297	2.58e-05	0.023657	0.225761	18.4505	0.301587	0.488329	B4	NA	0.480096	0.554417	0.0743213
cg02861000	1	34736201	2.59e-05	0.0237287	0.303874	18.4408	0.301593	0.488339	B4	NA	0.6484	0.673334	0.0249345
cg22084453	16	1541786	2.6e-05	0.0237383	0.49179	18.4375	0.301595	0.488343	B4	NA	0.715432	0.728813	0.0133817
cg17853302	1	51984744	2.61e-05	0.0237915	-0.515543	18.4298	0.3016	0.488351	B4	EPS15	0.0738893	0.0714947	-0.00239465
cg18830052	20	3801106	2.61e-05	0.0237915	-0.308237	18.4266	0.301602	0.488354	B4	C20orf29	0.0468316	0.0417123	-0.00511929
cg22709453	3	122786502	2.61e-05	0.0237915	-0.489613	18.4254	0.301603	0.488355	B4	PDIA5	0.0721348	0.0686948	-0.00344005
cg10876628	11	72741250	2.62e-05	0.0237964	0.512228	18.42	0.301606	0.488361	B4	FCHSD2	0.92876	0.929292	0.000531832
cg11303536	14	89001592	2.62e-05	0.0237964	0.378452	18.4218	0.301605	0.488359	B4	PTPN21	0.283218	0.329276	0.0460577
cg04342993	7	37023984	2.63e-05	0.0238442	0.63068	18.4123	0.301611	0.488369	B4	ELMO1	0.510826	0.545353	0.0345275
cg04724720	11	65640939	2.63e-05	0.0238442	-0.380216	18.4109	0.301612	0.48837	B4	EFEMP2	0.0706204	0.0675827	-0.00303769
cg05836908	15	45474074	2.67e-05	0.0241384	-0.33989	18.3817	0.301631	0.488401	B4	SHF	0.345097	0.335799	-0.00929797
cg09117950	17	16053684	2.67e-05	0.0241384	0.23746	18.3788	0.301633	0.488404	B4	NCOR1	0.851562	0.893708	0.0421456
cg09495478	3	44938102	2.68e-05	0.0241384	0.384762	18.3714	0.301637	0.488411	B4	TGM4	0.781331	0.798457	0.0171261
cg13215646	20	47887476	2.68e-05	0.0241384	-0.224493	18.3737	0.301636	0.488409	B4	ZNFX1	0.916562	0.912362	-0.0041997
cg25010177	10	112622225	2.69e-05	0.0241384	0.404457	18.3683	0.301639	0.488414	B4	NA	0.301479	0.352386	0.0509072
cg25423174	3	12236303	2.68e-05	0.0241384	-0.242311	18.372	0.301637	0.488411	B4	NA	0.457015	0.447656	-0.00935924
cg25477292	3	194330084	2.68e-05	0.0241384	-0.309679	18.3706	0.301638	0.488412	B4	TMEM44	0.897923	0.867807	-0.0301162
cg22945457	1	225612608	2.71e-05	0.0243349	0.405116	18.3481	0.301652	0.488435	B4	LBR	0.692025	0.716655	0.0246298
cg26978396	14	71921564	2.72e-05	0.0243349	0.427832	18.3467	0.301653	0.488437	B4	NA	0.943394	0.944774	0.00138078
cg14154735	11	1509296	2.73e-05	0.0244137	-0.528573	18.3376	0.301659	0.488446	B4	MOB2	0.536466	0.506318	-0.0301488
cg27621029	3	50379973	2.73e-05	0.0244471	0.60829	18.3323	0.301662	0.488452	B4	ZMYND10	0.36361	0.401075	0.0374652
cg23608915	2	102333795	2.74e-05	0.0244885	0.349337	18.3264	0.301666	0.488458	B4	MAP4K4	0.310164	0.332372	0.0222075
cg23481862	11	89655871	2.75e-05	0.0245189	-0.28492	18.3214	0.301669	0.488463	B4	LOC729384	0.920794	0.909556	-0.0112378
cg00752969	2	70311984	2.79e-05	0.0245971	0.220193	18.293	0.301688	0.488493	B4	NA	0.850721	0.860734	0.010013
cg01721555	3	122401300	2.78e-05	0.0245971	-0.536552	18.2957	0.301686	0.48849	B4	PARP14	0.952622	0.938019	-0.0146031
cg04837616	17	75880542	2.78e-05	0.0245971	0.643394	18.2948	0.301686	0.488491	B4	FLJ45079	0.453755	0.496028	0.0422728
cg06086141	1	226113058	2.78e-05	0.0245971	0.350674	18.2959	0.301686	0.48849	B4	PYCR2	0.92481	0.936371	0.0115617
cg12944251	9	137302146	2.78e-05	0.0245971	-0.324595	18.3013	0.301682	0.488484	B4	RXRA	0.263656	0.262974	-0.000682197
cg13902579	3	154830965	2.77e-05	0.0245971	0.406236	18.304	0.301681	0.488481	B4	MME	0.354675	0.373783	0.0191076
cg19613776	15	42579085	2.77e-05	0.0245971	-0.257342	18.3065	0.301679	0.488479	B4	GANC	0.624708	0.622289	-0.00241924
cg22249252	16	11726595	2.78e-05	0.0245971	0.273676	18.2996	0.301683	0.488486	B4	NA	0.913527	0.923993	0.0104661
cg24145401	1	159047177	2.77e-05	0.0245971	-0.189413	18.3075	0.301678	0.488478	B4	AIM2	0.527236	0.505005	-0.0222304
cg01838759	3	52491910	2.8e-05	0.0246675	0.389515	18.2823	0.301694	0.488504	B4	NISCH	0.443861	0.504803	0.0609413
cg11956483	12	96723406	2.8e-05	0.0246675	0.307561	18.2835	0.301694	0.488502	B4	CDK17	0.531425	0.596533	0.065108
cg22400420	1	183851242	2.81e-05	0.0247081	-0.415758	18.2765	0.301698	0.48851	B4	RGL1	0.381775	0.413392	0.0316172
cg04250055	11	60790391	2.82e-05	0.0247409	-0.676153	18.2683	0.301703	0.488518	B4	NA	0.307858	0.305701	-0.00215724
cg08635575	9	80189185	2.83e-05	0.0247409	0.241267	18.2634	0.301707	0.488523	B4	GNA14	0.83727	0.870782	0.033512
cg08799032	2	46229638	2.83e-05	0.0247409	0.275922	18.2618	0.301708	0.488525	B4	PRKCE	0.536452	0.609491	0.0730391
cg14914220	19	30897573	2.83e-05	0.0247409	0.415375	18.2629	0.301707	0.488524	B4	ZNF536	0.0971905	0.122079	0.0248882
cg16531222	12	11816105	2.82e-05	0.0247409	0.273832	18.2656	0.301705	0.488521	B4	ETV6	0.865915	0.884922	0.0190069
cg03541887	1	248903323	2.85e-05	0.0248271	0.224603	18.25	0.301715	0.488537	B4	LOC646627	0.557098	0.595467	0.0383682
cg17335281	5	126087919	2.85e-05	0.0248271	0.325207	18.2499	0.301715	0.488537	B4	NA	0.583591	0.65466	0.0710685
cg16569373	16	3904593	2.87e-05	0.0249798	0.875612	18.2325	0.301726	0.488555	B4	CREBBP	0.557815	0.579194	0.0213789
cg18671668	1	179872974	2.87e-05	0.0249798	0.298005	18.2338	0.301726	0.488554	B4	TOR1AIP1	0.827123	0.855236	0.028113
cg04095165	17	10189823	2.88e-05	0.0249895	-0.31024	18.2246	0.301731	0.488564	B4	NA	0.0783763	0.0762076	-0.00216873
cg09385060	4	129835126	2.88e-05	0.0249895	0.342758	18.2246	0.301731	0.488564	B4	SCLT1	0.879008	0.896016	0.0170071
cg23423412	5	95384446	2.88e-05	0.0249895	0.26895	18.228	0.301729	0.48856	B4	LOC101929710	0.871762	0.898843	0.0270813
cg25007283	3	147112143	2.89e-05	0.0250073	-0.292667	18.2207	0.301734	0.488568	B4	ZIC4	0.377709	0.354461	-0.023248
cg19039578	16	11483144	2.9e-05	0.0250525	-0.258003	18.2123	0.301739	0.488576	B4	NA	0.558899	0.553621	-0.00527855
cg25953417	6	30690712	2.9e-05	0.0250525	0.403436	18.2147	0.301738	0.488574	B4	TUBB	0.447314	0.462888	0.0155738
cg22529432	17	68349095	2.9e-05	0.025063	0.438493	18.2091	0.301741	0.48858	B4	NA	0.926816	0.931472	0.00465595
cg16785077_TC21	21	41419940	2.91e-05	0.0251139	-0.227833	18.2025	0.301746	0.488586	C0	MX1	0.826677	0.770742	-0.0559348
cg17984982	13	43543192	2.92e-05	0.0251499	0.342223	18.1972	0.301749	0.488592	B4	EPSTI1	0.918056	0.924283	0.00622689
cg00688297	8	145752292	2.93e-05	0.0252164	-0.0907325	18.1895	0.301754	0.4886	B4	MGC70857;LRRC24	0.176279	0.112182	-0.0640969
cg04058821	5	95678409	2.94e-05	0.0252294	-0.28559	18.1837	0.301758	0.488606	B4	LOC101929710	0.881175	0.883995	0.00281988
cg04915891	2	46621477	2.96e-05	0.0252294	0.401803	18.1696	0.301767	0.488621	B4	NA	0.940289	0.941848	0.00155963
cg08110950	13	49109917	2.95e-05	0.0252294	0.321943	18.1773	0.301762	0.488613	B4	NA	0.741199	0.782374	0.0411757
cg08125310	13	77989720	2.95e-05	0.0252294	0.475116	18.1758	0.301763	0.488614	B4	NA	0.706904	0.712131	0.00522719
cg12378285	2	136808729	2.94e-05	0.0252294	0.258578	18.1858	0.301756	0.488604	B4	NA	0.572562	0.645437	0.0728747
cg13780089	4	14164719	2.96e-05	0.0252294	0.284022	18.1673	0.301768	0.488623	B4	NA	0.873342	0.887671	0.0143291
cg15537651	3	141056124	2.94e-05	0.0252294	0.319289	18.1795	0.30176	0.48861	B4	ZBTB38	0.90565	0.910306	0.00465647
cg16824319	1	248903933	2.96e-05	0.0252294	0.268923	18.1679	0.301768	0.488622	B4	LOC646627	0.694811	0.719463	0.0246521
cg22001533	2	50574516	2.96e-05	0.0252294	0.50294	18.1679	0.301768	0.488622	B4	NRXN1	0.120542	0.133198	0.0126558
cg05296770	16	4357318	2.97e-05	0.02526	0.402866	18.1625	0.301771	0.488628	B4	NA	0.241157	0.278712	0.0375556
cg02049955	11	118045910	2.98e-05	0.0253262	0.657848	18.1548	0.301776	0.488636	B4	SCN2B	0.357396	0.39992	0.0425239
cg00989036	1	47060074	3e-05	0.0254318	0.453977	18.1428	0.301784	0.488649	B4	MKNK1	0.935545	0.94073	0.00518471
cg17343483	2	97527523	3e-05	0.0254318	0.227452	18.1416	0.301785	0.48865	B4	SEMA4C	0.963684	0.965972	0.00228746
cg12670310	22	20071307	3.01e-05	0.0254362	0.287775	18.1343	0.301789	0.488657	B4	DGCR8	0.803996	0.833663	0.0296672
cg22016995	11	614787	3.01e-05	0.0254362	-0.15619	18.1344	0.301789	0.488657	B4	IRF7	0.981336	0.968691	-0.0126444
cg23540819	8	17940228	3.01e-05	0.0254362	0.390125	18.136	0.301788	0.488656	B4	ASAH1	0.59965	0.6494	0.04975
cg05746499	2	179969765	3.06e-05	0.0257594	0.222691	18.1015	0.30181	0.488692	B4	SESTD1	0.832897	0.87853	0.0456329
cg19060760	12	1887038	3.06e-05	0.0257594	0.163694	18.1028	0.30181	0.48869	B4	ADIPOR2	0.667041	0.763198	0.0961574
cg21881287	5	131766579	3.05e-05	0.0257594	0.273992	18.1042	0.301809	0.488689	B4	C5orf56	0.802376	0.817457	0.0150803
cg02135861	5	2752139	3.06e-05	0.0257664	0.196241	18.0986	0.301812	0.488694	B4	C5orf38;IRX2	0.173212	0.243115	0.0699029
cg00781277	2	71830428	3.08e-05	0.0257919	-0.664222	18.0888	0.301819	0.488705	B4	DYSF	0.38518	0.384573	-0.000606862
cg05824709	1	156119420	3.08e-05	0.0257919	0.246454	18.0879	0.301819	0.488706	B4	SEMA4A	0.69389	0.749773	0.0558834
cg10363678	4	185383655	3.07e-05	0.0257919	0.432092	18.0929	0.301816	0.4887	B4	IRF2	0.880412	0.883497	0.00308432
cg21520055	14	21504190	3.08e-05	0.0257919	0.29347	18.0874	0.301819	0.488706	B4	RNASE13	0.777047	0.82021	0.0431629
cg04345008	5	138604103	3.09e-05	0.0258264	-0.515235	18.0801	0.301824	0.488714	B4	NA	0.268834	0.267547	-0.00128674
cg04993355	15	84642940	3.09e-05	0.0258264	0.16792	18.0779	0.301826	0.488716	B4	ADAMTSL3	0.815504	0.85593	0.0404259
cg07846307	17	3861532	3.09e-05	0.0258264	0.480057	18.0778	0.301826	0.488716	B4	ATP2A3	0.474579	0.531044	0.0564651
cg08286170	X	40437464	3.11e-05	0.0258967	0.203019	18.068	0.301832	0.488726	B4	NA	0.593168	0.670475	0.077307
cg23590549	X	9285546	3.11e-05	0.0258967	0.550057	18.0677	0.301832	0.488727	B4	NA	0.53828	0.550385	0.012105
cg14778405	10	6319483	3.13e-05	0.0259985	-0.498718	18.0551	0.30184	0.48874	B4	NA	0.364049	0.373626	0.00957743
cg15843572	12	133249005	3.13e-05	0.0259985	0.464728	18.0558	0.30184	0.488739	B4	POLE	0.548478	0.579254	0.0307757
cg08774868	7	80399952	3.14e-05	0.026105	0.276326	18.0444	0.301847	0.488751	B4	SEMA3C	0.866517	0.890688	0.0241711
cg19531495	6	14873242	3.17e-05	0.0262611	0.241368	18.0299	0.301856	0.488766	B4	NA	0.786175	0.825497	0.0393218
cg26072939	14	96707179	3.19e-05	0.0264456	-0.457162	18.0132	0.301867	0.488783	B4	BDKRB2	0.96882	0.963584	-0.00523581
cg17087356	3	59749626	3.2e-05	0.0264485	0.297121	18.0107	0.301869	0.488786	B4	FHIT	0.916962	0.928721	0.011759
cg19946512	9	36342357	3.2e-05	0.0264635	-0.266718	18.0073	0.301871	0.488789	B4	RNF38	0.0997024	0.101911	0.00220894
cg26672452	16	88794582	3.22e-05	0.026607	-0.487382	17.994	0.30188	0.488803	B4	FAM38A	0.854404	0.835971	-0.0184335
cg02112168	14	45579561	3.24e-05	0.0267083	0.31665	17.9839	0.301886	0.488814	B4	PRPF39;SNORD127	0.370642	0.433543	0.0629006
cg19986254	11	2077522	3.25e-05	0.0267416	0.195671	17.9791	0.301889	0.488819	B4	NA	0.842771	0.843141	0.000369879
cg00813378	1	1475209	3.26e-05	0.0267849	0.133222	17.9713	0.301894	0.488827	B4	C1orf70	0.18004	0.225652	0.0456111
cg18307303	5	158757456	3.26e-05	0.0267849	0.40259	17.9732	0.301893	0.488825	B4	IL12B	0.644239	0.674149	0.0299099
cg19504061	3	137755698	3.27e-05	0.026815	0.202293	17.9667	0.301897	0.488832	B4	NA	0.322787	0.405493	0.0827063
cg04365699	3	177320997	3.27e-05	0.0268224	0.32884	17.9639	0.301899	0.488835	B4	NA	0.906472	0.922564	0.0160921
cg00421164	6	7111068	3.27e-05	0.0268269	0.330044	17.9613	0.3019	0.488837	B4	RREB1	0.566184	0.635391	0.0692065
cg25304129	22	26125490	3.28e-05	0.026832	0.133648	17.9587	0.301902	0.48884	B4	NA	0.575442	0.636496	0.0610533
cg00355089	17	27053983	3.3e-05	0.0269606	-0.554347	17.9467	0.30191	0.488852	B4	TLCD1	0.0824146	0.080263	-0.00215158
cg18836258	X	71793459	3.3e-05	0.0269822	0.237462	17.9428	0.301912	0.488857	B4	HDAC8	0.712703	0.767	0.054297
cg07174400	2	234259009	3.31e-05	0.0270101	0.564051	17.9384	0.301915	0.488861	B4	NA	0.41851	0.465095	0.0465857
cg14111685	2	242930205	3.35e-05	0.0272901	0.144831	17.9132	0.301931	0.488887	B4	NA	0.597252	0.647423	0.0501708
cg17518427	12	65076857	3.35e-05	0.0272901	0.575729	17.9128	0.301932	0.488888	B4	RASSF3	0.917104	0.915071	-0.0020332
cg07060111	10	79073497	3.36e-05	0.0273039	0.450147	17.9078	0.301935	0.488893	B4	KCNMA1	0.693695	0.719509	0.0258132
cg16729467	3	14865571	3.36e-05	0.0273039	-0.694336	17.9073	0.301935	0.488893	B4	FGD5	0.331682	0.36046	0.0287787
cg09020199	6	30297320	3.38e-05	0.0273855	-0.82295	17.899	0.301941	0.488902	B4	TRIM39	0.366097	0.386075	0.0199775
cg01943694	6	20498055	3.4e-05	0.0275474	0.42058	17.8824	0.301951	0.488919	B4	NA	0.88801	0.892098	0.00408817
cg06273051	16	83803650	3.4e-05	0.0275474	0.117624	17.8824	0.301951	0.488919	B4	CDH13	0.593049	0.692165	0.0991163
cg20352371	12	41831595	3.41e-05	0.0275474	-0.112635	17.8803	0.301953	0.488922	B4	PDZRN4	0.77972	0.721978	-0.0577419
cg10123669	2	168970900	3.41e-05	0.0275552	0.226065	17.8753	0.301956	0.488927	B4	STK39	0.660565	0.757851	0.097286
cg23858467	6	135635876	3.41e-05	0.0275552	0.394191	17.8756	0.301956	0.488926	B4	AHI1	0.929148	0.935756	0.00660752
cg15458222	3	121380533	3.43e-05	0.0276188	0.236217	17.8684	0.30196	0.488934	B4	HCLS1	0.880007	0.912893	0.0328854
cg20519597	11	33156606	3.45e-05	0.0277734	0.288381	17.8547	0.301969	0.488948	B4	CSTF3	0.907568	0.925749	0.0181809
cg05665383	7	158329266	3.46e-05	0.0277881	-0.39483	17.8489	0.301973	0.488954	B4	PTPRN2	0.940532	0.928442	-0.0120901
cg08001109	17	61618011	3.46e-05	0.0277881	0.47135	17.8484	0.301973	0.488955	B4	KCNH6	0.954826	0.955177	0.000350924
cg19931663	15	33087357	3.46e-05	0.0277881	-0.725361	17.847	0.301974	0.488956	B4	FMN1	0.952092	0.943425	-0.00866703
cg21891597	8	132936123	3.47e-05	0.0278146	0.20124	17.8429	0.301977	0.48896	B4	EFR3A	0.75519	0.800882	0.0456918
cg07328987	13	47188916	3.48e-05	0.027839	0.31527	17.8367	0.301981	0.488967	B4	LRCH1	0.853939	0.882184	0.028246
cg19225798	9	123165816	3.48e-05	0.027839	-0.460673	17.8387	0.301979	0.488965	B4	CDK5RAP2	0.24975	0.258304	0.00855411
cg05932702	12	72148251	3.48e-05	0.027847	-0.240424	17.834	0.301982	0.48897	B4	RAB21	0.253919	0.237076	-0.0168431
cg10281604	22	40732359	3.49e-05	0.0279027	0.498605	17.8277	0.301986	0.488976	B4	NA	0.497123	0.52267	0.0255473
cg21416544	12	8986988	3.51e-05	0.0279777	0.253341	17.82	0.301991	0.488984	B4	A2ML1	0.635643	0.699777	0.064134
cg03892034	12	46763876	3.51e-05	0.0279901	0.30032	17.8168	0.301993	0.488988	B4	SLC38A2	0.841529	0.86789	0.0263606
cg21142743	1	228272495	3.52e-05	0.0279901	0.338532	17.8147	0.301995	0.48899	B4	ARF1	0.106167	0.120622	0.0144545
cg19214239	1	22834996	3.53e-05	0.0280265	0.2254	17.8099	0.301998	0.488995	B4	ZBTB40	0.82681	0.878971	0.0521615
cg16054184	10	78944582	3.53e-05	0.0280274	0.220318	17.8055	0.302001	0.488999	B4	KCNMA1	0.905571	0.928738	0.0231668
cg26955383	10	105218660	3.53e-05	0.0280274	0.319145	17.8071	0.302	0.488998	B4	CALHM1	0.276492	0.303142	0.0266502
cg16264777	16	85870789	3.54e-05	0.0280477	0.52689	17.8019	0.302003	0.489003	B4	NA	0.586597	0.613566	0.0269692
cg11964810	1	1478170	3.55e-05	0.0280784	-0.159397	17.7973	0.302006	0.489008	B4	SSU72	0.825765	0.799131	-0.0266342
cg17053854	17	75463180	3.55e-05	0.0280784	0.227609	17.7953	0.302007	0.48901	B4	2021-09-09	0.904399	0.909728	0.00532912
cg06393376	22	38137995	3.57e-05	0.0280984	0.277749	17.784	0.302014	0.489022	B4	TRIOBP	0.864441	0.896263	0.0318219
cg06445633	12	54148283	3.57e-05	0.0280984	-0.196483	17.7867	0.302013	0.489019	B4	CISTR	0.915529	0.90407	-0.0114592
cg16452467	1	46509145	3.57e-05	0.0280984	0.377786	17.7831	0.302015	0.489023	B4	PIK3R3	0.88443	0.88888	0.0044498
cg22451300	1	61692418	3.57e-05	0.0280984	-0.269113	17.785	0.302014	0.489021	B4	NFIA	0.347303	0.375631	0.0283279
cg24872431	16	85016361	3.56e-05	0.0280984	0.214942	17.7881	0.302012	0.489018	B4	ZDHHC7	0.777908	0.816473	0.0385646
cg07391265	20	47369564	3.58e-05	0.0281	0.461084	17.7808	0.302016	0.489025	B4	PREX1	0.314024	0.375094	0.0610705
cg01553433	19	17515486	3.6e-05	0.0281406	-0.260223	17.7652	0.302027	0.489041	B4	BISPR;MVB12A;BST2	0.212257	0.19397	-0.0182876
cg14838757	1	180662660	3.59e-05	0.0281406	0.340093	17.7722	0.302022	0.489034	B4	XPR1	0.702346	0.741777	0.0394308
cg16890093	6	32813084	3.59e-05	0.0281406	-0.341696	17.7747	0.30202	0.489032	B4	TAP1;PSMB8	0.0675744	0.0594303	-0.00814409
cg21506258	12	40569152	3.6e-05	0.0281406	0.243296	17.7691	0.302024	0.489037	B4	NA	0.863021	0.880098	0.0170769
cg22106847	5	118584299	3.6e-05	0.0281406	0.55575	17.7651	0.302027	0.489042	B4	DMXL1	0.93442	0.929085	-0.00533558
cg23282441	10	73533927	3.59e-05	0.0281406	0.201983	17.7701	0.302023	0.489036	B4	C10orf54;CDH23	0.323082	0.377693	0.0546112
cg03290827	17	75180760	3.63e-05	0.0283589	0.214225	17.7471	0.302038	0.48906	B4	SEC14L1	0.698431	0.781712	0.0832811
cg06633081	14	55120781	3.65e-05	0.0283596	-0.368402	17.7394	0.302043	0.489068	B4	SAMD4A	0.577094	0.54979	-0.0273042
cg08704974	4	169231356	3.65e-05	0.0283596	0.423503	17.7414	0.302042	0.489066	B4	DDX60	0.942852	0.945179	0.00232702
cg17014327	4	2488581	3.65e-05	0.0283596	0.253698	17.741	0.302042	0.489067	B4	RNF4	0.691499	0.753637	0.0621373
cg23831685	1	174844547	3.65e-05	0.0283596	-0.266637	17.7386	0.302044	0.489069	B4	RABGAP1L	0.917626	0.895796	-0.0218295
cg23836747	4	186559629	3.66e-05	0.0284283	0.293089	17.7315	0.302048	0.489077	B4	SORBS2	0.445801	0.471438	0.0256364
cg00826902	1	3563954	3.67e-05	0.0284575	0.201894	17.7251	0.302052	0.489083	B4	WDR8	0.85652	0.895169	0.0386487
cg17766035	2	40506325	3.67e-05	0.0284575	-0.231928	17.7254	0.302052	0.489083	B4	SLC8A1	0.844616	0.80758	-0.0370355
cg20303259	21	46341918	3.68e-05	0.0284617	0.390075	17.7227	0.302054	0.489086	B4	ITGB2;ITGB2-AS1	0.8611	0.856918	-0.00418155
cg02155111	3	112695305	3.7e-05	0.02857	0.288287	17.7128	0.30206	0.489096	B4	CD200R1	0.869441	0.894872	0.0254316
cg03587597	8	144105055	3.72e-05	0.0287242	-0.269177	17.6976	0.30207	0.489112	B4	NA	0.95204	0.93906	-0.0129801
cg25055946	12	58328060	3.72e-05	0.0287242	0.240146	17.6991	0.302069	0.48911	B4	NA	0.805699	0.844703	0.0390042
cg21969795	17	7759140	3.74e-05	0.028786	-0.299574	17.6911	0.302074	0.489119	B4	TMEM88	0.683651	0.663349	-0.0203024
cg05472536	17	73687477	3.77e-05	0.0288698	-0.360209	17.6733	0.302086	0.489137	B4	SAP30BP	0.305655	0.288626	-0.017029
cg11399136	16	17510922	3.76e-05	0.0288698	0.386159	17.6802	0.302081	0.48913	B4	XYLT1	0.482977	0.5044	0.0214234
cg11948159	11	57103751	3.77e-05	0.0288698	0.324932	17.6739	0.302085	0.489136	B4	SSRP1	0.0799434	0.0902296	0.0102862
cg13156132	2	235399596	3.76e-05	0.0288698	0.228104	17.677	0.302083	0.489133	B4	NA	0.361076	0.39913	0.0380538
cg14186779	9	139243399	3.77e-05	0.0288698	-0.402884	17.6726	0.302086	0.489138	B4	GPSM1	0.856281	0.82648	-0.0298006
cg17515347	1	159047163	3.76e-05	0.0288698	-0.182885	17.6793	0.302082	0.489131	B4	AIM2	0.613544	0.602168	-0.0113758
cg20006294	3	69342285	3.77e-05	0.028878	0.374837	17.6699	0.302088	0.489141	B4	FRMD4B	0.547407	0.603299	0.0558917
cg15444997	18	6211045	3.79e-05	0.0289497	-0.248412	17.6627	0.302092	0.489148	B4	L3MBTL4	0.686374	0.694117	0.00774249
cg24620622	15	31690382	3.8e-05	0.0290146	0.182127	17.6561	0.302097	0.489155	B4	KLF13	0.885593	0.910236	0.0246432
cg01824652	8	75653980	3.81e-05	0.0290431	-0.777977	17.652	0.302099	0.489159	B4	NA	0.938001	0.919972	-0.0180293
cg03208983	12	10767011	3.83e-05	0.0291024	0.640499	17.6394	0.302107	0.489172	B4	MAGOHB	0.939975	0.932871	-0.00710387
cg04508912	7	16844714	3.84e-05	0.0291024	0.270593	17.637	0.302109	0.489175	B4	AGR2	0.742797	0.777808	0.0350114
cg06656240	17	76412890	3.85e-05	0.0291024	-0.386841	17.6285	0.302115	0.489184	B4	PGS1	0.740079	0.73284	-0.00723899
cg10787639	6	107673937	3.86e-05	0.0291024	0.540919	17.623	0.302118	0.48919	B4	PDSS2	0.397154	0.44692	0.0497665
cg13523561	12	12970188	3.86e-05	0.0291024	-0.105692	17.6242	0.302117	0.489188	B4	DDX47	0.959558	0.937211	-0.0223471
cg16615151	3	111409324	3.85e-05	0.0291024	0.268131	17.6294	0.302114	0.489183	B4	PLCXD2	0.601539	0.63507	0.033531
cg22024140	19	46527471	3.83e-05	0.0291024	0.300877	17.6383	0.302108	0.489174	B4	PGLYRP1	0.702443	0.767811	0.0653677
cg22653982	14	80698222	3.83e-05	0.0291024	-0.496957	17.6393	0.302108	0.489173	B4	DIO2-AS1;DIO2	0.916044	0.895195	-0.020849
cg24632582	15	41233701	3.86e-05	0.0291024	-0.567873	17.6234	0.302118	0.489189	B4	NA	0.497686	0.490693	-0.00699227
cg26595939	4	91047985	3.82e-05	0.0291024	0.296748	17.6452	0.302104	0.489166	B4	CCSER1	0.0939118	0.116991	0.0230792
cg26984593	10	14051636	3.85e-05	0.0291024	0.192431	17.6299	0.302114	0.489182	B4	FRMD4A	0.487419	0.510732	0.0233132
cg27325404	10	75578748	3.86e-05	0.0291024	0.648427	17.6258	0.302116	0.489187	B4	CAMK2G	0.369905	0.410731	0.0408257
cg11800019	6	154555741	3.9e-05	0.0293282	0.255139	17.6051	0.30213	0.489208	B4	OPRM1;IPCEF1	0.849621	0.876977	0.0273568
cg09251764	17	6659070	3.92e-05	0.0294691	-0.373113	17.59	0.302139	0.489224	B4	XAF1	0.247641	0.239969	-0.00767267
cg10105512	22	31643111	3.93e-05	0.0294691	0.236032	17.5892	0.30214	0.489225	B4	LIMK2	0.913828	0.919221	0.00539367
cg19830657	5	180597246	3.92e-05	0.0294691	-0.316391	17.5898	0.302139	0.489224	B4	NA	0.195967	0.185874	-0.0100924
cg03135975	14	71159191	3.93e-05	0.0294744	0.211929	17.5868	0.302141	0.489227	B4	NA	0.880495	0.896177	0.0156823
cg00623437	10	94025806	3.94e-05	0.0295173	0.387977	17.5797	0.302146	0.489235	B4	CPEB3	0.901425	0.903965	0.00253977
cg20862047	10	126150218	3.94e-05	0.0295173	-0.325806	17.5805	0.302145	0.489234	B4	LHPP	0.0659816	0.0604211	-0.00556048
cg10862235	2	32489693	3.95e-05	0.0295375	0.64767	17.5763	0.302148	0.489238	B4	NLRC4	0.355818	0.384732	0.0289141
cg11803424	17	6663743	3.96e-05	0.0295616	0.353822	17.5726	0.302151	0.489242	B4	XAF1	0.944543	0.947401	0.00285819
cg27019594	3	127892866	4e-05	0.0298729	0.481013	17.5491	0.302166	0.489267	B4	EEFSEC	0.572303	0.597431	0.0251281
cg13429095	1	206913187	4.01e-05	0.0298796	0.438721	17.5434	0.302169	0.489273	B4	NA	0.650286	0.643596	-0.00669034
cg20217367	3	189086311	4.01e-05	0.0298796	-0.386863	17.5463	0.302167	0.48927	B4	NA	0.450224	0.43584	-0.0143832
cg21802801	13	88652224	4.02e-05	0.0298796	-0.42719	17.5425	0.30217	0.489273	B4	NA	0.864782	0.841729	-0.023053
cg02198853	8	38688866	4.03e-05	0.0298872	0.374688	17.538	0.302173	0.489278	B4	TACC1	0.894347	0.909244	0.0148963
cg24227770	1	228336392	4.02e-05	0.0298872	-0.50425	17.5385	0.302172	0.489278	B4	GJC2;GUK1	0.776398	0.753444	-0.0229547
cg08824724	19	51972371	4.03e-05	0.0299093	0.241729	17.5334	0.302176	0.489283	B4	NA	0.738732	0.780082	0.0413502
cg12969026	4	10537896	4.04e-05	0.0299093	0.294211	17.5324	0.302176	0.489284	B4	CLNK	0.792752	0.818676	0.0259243
cg22523078	15	74417907	4.05e-05	0.0299593	0.360458	17.527	0.30218	0.48929	B4	NA	0.883188	0.905207	0.0220191
cg08741063	2	171949370	4.07e-05	0.0300873	0.303225	17.5162	0.302187	0.489301	B4	TLK1	0.785543	0.828201	0.0426576
cg25485176	3	62799608	4.1e-05	0.0302568	-0.718747	17.5027	0.302196	0.489315	B4	CADPS	0.933699	0.91586	-0.0178383
cg03102881	16	81130802	4.12e-05	0.0303868	0.216975	17.4879	0.302205	0.48933	B4	GCSH	0.88766	0.918783	0.0311234
cg16147878	2	207474733	4.12e-05	0.0303868	0.237878	17.488	0.302205	0.48933	B4	ADAM23	0.838357	0.868939	0.030582
cg24596008	2	242741273	4.12e-05	0.0303868	0.204984	17.4919	0.302202	0.489326	B4	GAL3ST2	0.981666	0.985616	0.00394987
cg19642177	6	74270821	4.14e-05	0.0304053	0.270176	17.4827	0.302208	0.489336	B4	NA	0.920839	0.931134	0.0102944
cg21209552	12	51512417	4.13e-05	0.0304053	0.484332	17.4834	0.302208	0.489335	B4	TFCP2	0.42272	0.489111	0.0663913
cg13026137	6	31701260	4.18e-05	0.0306585	0.523238	17.4617	0.302222	0.489358	B4	CLIC1	0.396023	0.433868	0.0378449
cg18569695	8	143433909	4.17e-05	0.0306585	-0.517958	17.4633	0.302221	0.489356	B4	TSNARE1	0.89191	0.875772	-0.0161374
cg07652854	7	80551731	4.19e-05	0.0307244	0.270975	17.4553	0.302226	0.489364	B4	NA	0.853281	0.874923	0.0216422
cg16230983	14	52336657	4.2e-05	0.0307376	0.338483	17.4524	0.302228	0.489367	B4	GNG2	0.702022	0.733673	0.0316508
cg13369266	7	35821562	4.21e-05	0.0307458	0.235509	17.4459	0.302232	0.489374	B4	SEPT7-AS1	0.844284	0.877851	0.0335678
cg17015517	10	73069704	4.21e-05	0.0307458	0.430859	17.4465	0.302232	0.489374	B4	NA	0.699312	0.723879	0.0245668
cg24816286	8	54753935	4.21e-05	0.0307458	0.253059	17.4466	0.302232	0.489373	B4	ATP6V1H	0.793152	0.824155	0.0310027
cg06218095	2	16126293	4.24e-05	0.0309063	-0.263529	17.433	0.30224	0.489388	B4	NA	0.880696	0.844421	-0.0362745
cg17796923	14	34305432	4.24e-05	0.0309063	0.415959	17.4313	0.302242	0.48939	B4	NA	0.927649	0.929649	0.00200001
cg04497015	16	85780385	4.25e-05	0.0309646	-0.17399	17.4255	0.302245	0.489396	B4	C16orf74	0.829434	0.803906	-0.0255283
cg03743624	3	16549040	4.26e-05	0.0309916	0.357639	17.4217	0.302248	0.4894	B4	RFTN1	0.713319	0.750957	0.0376372
cg17460285	17	40985453	4.27e-05	0.0310103	0.219661	17.4185	0.30225	0.489403	B4	PSME3	0.272983	0.321853	0.0488698
cg08621778	1	202102420	4.29e-05	0.0311579	0.263789	17.4068	0.302257	0.489415	B4	ARL8A	0.600768	0.641928	0.0411598
cg01387455	6	11515198	4.31e-05	0.0312132	0.161168	17.3977	0.302263	0.489425	B4	NA	0.76053	0.801632	0.0411028
cg05300029	14	21148957	4.34e-05	0.0312132	0.130196	17.3816	0.302274	0.489441	B4	NA	0.842097	0.886715	0.0446181
cg08086385	3	72430211	4.33e-05	0.0312132	0.295486	17.3902	0.302268	0.489432	B4	RYBP	0.805113	0.844839	0.0397258
cg11614245	4	146539248	4.34e-05	0.0312132	0.358053	17.3822	0.302273	0.489441	B4	MMAA	0.450272	0.48672	0.0364477
cg19278246	16	29911140	4.33e-05	0.0312132	-0.394194	17.3865	0.30227	0.489436	B4	ASPHD1;SEZ6L2	0.0698421	0.0672005	-0.00264161
cg21504624	9	34653580	4.33e-05	0.0312132	-0.822287	17.387	0.30227	0.489436	B4	IL11RA	0.285258	0.280974	-0.00428455
cg21645341	13	49230980	4.33e-05	0.0312132	0.483615	17.3897	0.302268	0.489433	B4	CYSLTR2	0.307597	0.367058	0.0594605
cg23027487	19	47827348	4.34e-05	0.0312132	0.228153	17.3829	0.302273	0.48944	B4	NA	0.922674	0.934453	0.0117786
cg23243492	3	194214992	4.32e-05	0.0312132	0.563508	17.391	0.302268	0.489432	B4	NA	0.933553	0.931226	-0.00232744
cg25888759_BC21	21	41450167	4.31e-05	0.0312132	0.44619	17.3988	0.302262	0.489423	C0	MX1	0.947218	0.949706	0.00248759
cg26681488	2	173118137	4.34e-05	0.0312132	-0.34594	17.3856	0.302271	0.489437	B4	NA	0.145776	0.136346	-0.00943049
cg17865549	8	23541133	4.36e-05	0.0313095	-0.372735	17.3733	0.302279	0.48945	B4	NKX3-1	0.199827	0.195658	-0.00416814
cg01816726	10	17496989	4.37e-05	0.0313099	-0.44251	17.3713	0.30228	0.489452	B4	ST8SIA6	0.173112	0.182805	0.00969308
cg18097518	2	36932700	4.38e-05	0.0313796	0.228127	17.3648	0.302284	0.489459	B4	VIT	0.894793	0.913878	0.0190849
cg20512925	15	48235115	4.4e-05	0.0314773	-0.529183	17.3565	0.30229	0.489468	B4	NA	0.918813	0.900446	-0.0183666
cg17989051	3	158683982	4.41e-05	0.0315627	-0.624322	17.349	0.302295	0.489475	B4	NA	0.934975	0.919425	-0.0155501
cg17619619	5	90361979	4.43e-05	0.0316345	0.233537	17.3425	0.302299	0.489482	B4	ADGRV1	0.84236	0.869911	0.0275512
cg11172930	X	68721481	4.43e-05	0.031635	0.158371	17.3405	0.3023	0.489484	B4	NA	0.791486	0.833823	0.0423368
cg00381193	5	170042332	4.44e-05	0.0316413	-0.438442	17.3362	0.302303	0.489489	B4	KCNIP1	0.537768	0.510575	-0.0271924
cg22565309	6	25434076	4.44e-05	0.0316413	0.27322	17.3365	0.302303	0.489489	B4	LRRC16A	0.818589	0.850473	0.0318833
cg15095482	17	61190825	4.46e-05	0.0317033	0.336424	17.3303	0.302307	0.489495	B4	MIR548W;TANC2	0.715808	0.772524	0.0567161
cg00752973	14	75114694	4.48e-05	0.0317251	0.43179	17.3205	0.302313	0.489505	B4	NA	0.778342	0.789259	0.0109171
cg07324116	5	80060102	4.48e-05	0.0317251	0.237596	17.3173	0.302315	0.489509	B4	MSH3	0.797407	0.840557	0.0431505
cg13468144	17	4081428	4.47e-05	0.0317251	-0.435932	17.3218	0.302312	0.489504	B4	ANKFY1	0.352402	0.384559	0.0321566
cg13895329	19	46527458	4.47e-05	0.0317251	0.290728	17.3235	0.302311	0.489502	B4	PGLYRP1	0.803926	0.854539	0.050613
cg18236066	12	113293823	4.48e-05	0.0317251	0.451771	17.3181	0.302315	0.489508	B4	RPH3A	0.550125	0.579388	0.0292629
cg20555854	8	142231133	4.47e-05	0.0317251	0.28591	17.3255	0.30231	0.4895	B4	SLC45A4	0.91239	0.923671	0.0112805
cg20108872	7	127595297	4.49e-05	0.0317428	0.333476	17.3142	0.302317	0.489512	B4	SND1	0.92076	0.931126	0.010366
cg10158707	5	116102379	4.5e-05	0.0317826	-0.172933	17.3098	0.30232	0.489516	B4	NA	0.615864	0.5809	-0.0349645
cg16061885	3	101556884	4.51e-05	0.0318298	0.427946	17.3048	0.302323	0.489522	B4	NFKBIZ	0.533564	0.596796	0.0632315
cg04215511	16	76310816	4.53e-05	0.0319373	0.203647	17.2949	0.302329	0.489532	B4	CNTNAP4	0.855855	0.870148	0.0142934
cg06995969	8	131369034	4.53e-05	0.0319373	0.324011	17.2941	0.30233	0.489533	B4	ASAP1	0.392523	0.459847	0.0673244
cg23263840	17	33382216	4.54e-05	0.0319723	-0.273567	17.2899	0.302333	0.489537	B4	RFFL;RAD51L3-RFFL	0.864771	0.806405	-0.0583659
cg25370025	2	85231178	4.56e-05	0.0320794	-0.326332	17.2812	0.302338	0.489546	B4	KCMF1	0.920391	0.9042	-0.0161906
cg01673784	16	88841221	4.59e-05	0.0322447	0.492989	17.2687	0.302346	0.489559	B4	PIEZO1	0.757756	0.774542	0.0167865
cg14164839	1	26823481	4.62e-05	0.03242	-0.18091	17.2539	0.302356	0.489575	B4	NA	0.604433	0.572144	-0.0322887
cg23039316	12	6452051	4.62e-05	0.03242	0.34332	17.2552	0.302355	0.489573	B4	TNFRSF1A	0.908424	0.921287	0.0128626
cg05058316	6	168786787	4.64e-05	0.032431	-0.280763	17.2455	0.302361	0.489584	B4	NA	0.834022	0.802315	-0.0317071
cg05089897	21	38886664	4.65e-05	0.032431	0.311837	17.2415	0.302364	0.489588	B4	DYRK1A	0.508601	0.59744	0.0888397
cg06872964_TC21	1	78619565	4.63e-05	0.032431	-0.201538	17.2507	0.302358	0.489578	C0	IFI44L	0.474069	0.431397	-0.0426718
cg07185592	1	197733005	4.66e-05	0.032431	0.275887	17.2395	0.302365	0.48959	B4	DENND1B	0.922475	0.93612	0.0136453
cg12897860	15	48647789	4.67e-05	0.032431	0.561069	17.2347	0.302368	0.489595	B4	NA	0.459908	0.48053	0.0206218
cg14817691	15	96582239	4.67e-05	0.032431	0.229562	17.2357	0.302368	0.489594	B4	NA	0.860917	0.886315	0.0253984
cg15339539	3	184890598	4.65e-05	0.032431	0.209473	17.2446	0.302362	0.489585	B4	EHHADH-AS1	0.87598	0.898531	0.0225511
cg17418742	11	15602030	4.66e-05	0.032431	0.269009	17.2385	0.302366	0.489591	B4	NA	0.736054	0.800001	0.0639465
cg19684776	1	222763335	4.67e-05	0.032431	-0.398623	17.2342	0.302369	0.489595	B4	TAF1A-AS1;TAF1A	0.0607015	0.0576727	-0.00302885
cg27216853	2	10205672	4.66e-05	0.032431	0.324349	17.2404	0.302365	0.489589	B4	CYS1	0.553753	0.5906	0.0368475
cg07845483	19	10990043	4.69e-05	0.0325254	-0.457434	17.2247	0.302375	0.489605	B4	CARM1	0.75263	0.711145	-0.0414844
cg23559544	14	95961108	4.7e-05	0.0325254	-0.414944	17.2226	0.302376	0.489607	B4	NA	0.227433	0.242385	0.0149517
cg25111284	3	66504370	4.7e-05	0.0325254	0.376101	17.223	0.302376	0.489607	B4	LRIG1	0.84993	0.870747	0.0208163
cg24412760	2	239113423	4.72e-05	0.0326866	0.186398	17.2106	0.302384	0.48962	B4	ILKAP	0.74076	0.796322	0.0555623
cg22027837	1	55320014	4.74e-05	0.0327733	0.340993	17.2015	0.30239	0.48963	B4	DHCR24	0.930183	0.935553	0.00537025
cg22807822	19	11289365	4.74e-05	0.0327733	-0.289533	17.2015	0.30239	0.48963	B4	KANK2	0.803693	0.800576	-0.00311767
cg14537533	12	52626904	4.76e-05	0.0328272	0.209013	17.1962	0.302393	0.489635	B4	KRT7	0.0503524	0.0678245	0.0174721
cg15473026	11	130170452	4.76e-05	0.0328361	0.404933	17.1938	0.302395	0.489638	B4	ZBTB44	0.937966	0.941413	0.00344706
cg00920130	5	169694350	4.82e-05	0.0331945	-0.372894	17.1698	0.30241	0.489663	B4	LCP2	0.383105	0.345261	-0.0378437
cg00358010	1	221338314	4.83e-05	0.0331973	-0.441933	17.166	0.302413	0.489667	B4	NA	0.282335	0.27748	-0.00485555
cg06430309	7	2397685	4.83e-05	0.0331973	0.289989	17.164	0.302414	0.489669	B4	EIF3B	0.852767	0.891573	0.0388059
cg08631528	10	14051445	4.83e-05	0.0331973	0.169561	17.1649	0.302413	0.489668	B4	FRMD4A	0.423516	0.447473	0.0239568
cg01618932	1	68151160	4.88e-05	0.0334054	-0.432036	17.1456	0.302426	0.489688	B4	GADD45A	0.0509677	0.0496765	-0.0012912
cg09477573	8	48290341	4.89e-05	0.0334054	0.31558	17.1419	0.302428	0.489692	B4	SPIDR	0.620034	0.684275	0.0642403
cg10402995	1	248903325	4.88e-05	0.0334054	0.297591	17.1432	0.302427	0.489691	B4	LOC646627	0.538406	0.570564	0.0321577
cg16416759	12	95186935	4.87e-05	0.0334054	0.303774	17.1491	0.302424	0.489684	B4	NA	0.355876	0.387055	0.0311794
cg18115174	12	116725771	4.88e-05	0.0334054	0.401689	17.1422	0.302428	0.489692	B4	NA	0.481369	0.555158	0.0737891
cg12663684	10	75570314	4.9e-05	0.03348	0.597026	17.1355	0.302432	0.489699	B4	NDST2	0.211522	0.244883	0.0333619
cg06019050	4	83928766	4.91e-05	0.0334992	0.304342	17.1325	0.302434	0.489702	B4	LIN54	0.778528	0.811458	0.0329305
cg08065565	19	8008274	4.91e-05	0.0335079	-0.468667	17.1301	0.302436	0.489704	B4	TIMM44	0.0652772	0.063225	-0.00205215
cg01436487	7	1890148	4.93e-05	0.033601	-0.337101	17.1225	0.302441	0.489712	B4	MAD1L1	0.662594	0.639009	-0.0235853
cg07161341	4	38110932	4.94e-05	0.033601	0.242513	17.1207	0.302442	0.489714	B4	TBC1D1	0.924703	0.937192	0.0124882
cg06489912	12	51015475	4.97e-05	0.0337839	0.414913	17.1078	0.30245	0.489728	B4	DIP2B	0.882045	0.887874	0.00582888
cg06988336	16	89922397	4.99e-05	0.0338745	0.206794	17.1005	0.302455	0.489735	B4	SPIRE2	0.825418	0.853698	0.0282795
cg10036918	7	103969166	5e-05	0.0339263	0.348278	17.0955	0.302458	0.48974	B4	LHFPL3	0.014199	0.0173604	0.00316148
cg18683292	16	76508259	5.03e-05	0.0340787	0.0881126	17.0827	0.302467	0.489754	B4	CNTNAP4	0.770985	0.85225	0.0812652
cg18815674	22	26655629	5.03e-05	0.0340787	-0.278447	17.083	0.302466	0.489753	B4	SEZ6L	0.106165	0.099325	-0.00684026
cg26326621	14	77332983	5.04e-05	0.0341231	0.1592	17.0782	0.302469	0.489758	B4	C14orf166B	0.768203	0.788793	0.0205902
cg03699462	1	185284707	5.07e-05	0.0341288	0.320078	17.065	0.302478	0.489772	B4	IVNS1ABP	0.708132	0.723302	0.0151705
cg06465076	5	96027378	5.07e-05	0.0341288	-0.342799	17.0652	0.302478	0.489772	B4	CAST	0.42312	0.477206	0.0540862
cg17136839	7	139040622	5.07e-05	0.0341288	0.727736	17.0653	0.302478	0.489772	B4	NA	0.950561	0.946121	-0.00444038
cg17408994	2	236992199	5.05e-05	0.0341288	-0.470209	17.0755	0.302471	0.489761	B4	AGAP1	0.919247	0.895611	-0.0236366
cg17765629	12	105898262	5.06e-05	0.0341288	0.246344	17.0701	0.302475	0.489767	B4	NA	0.763778	0.793121	0.0293426
cg27013931	16	30674490	5.05e-05	0.0341288	-0.372847	17.0727	0.302473	0.489764	B4	FBRS	0.928025	0.916851	-0.0111733
cg27182880	5	16623360	5.07e-05	0.0341288	0.281197	17.0661	0.302477	0.489771	B4	LOC101929524	0.734975	0.771561	0.0365857
cg00771778	1	235998714	5.1e-05	0.0341923	0.223993	17.0546	0.302485	0.489783	B4	LYST	0.869319	0.898445	0.0291261
cg01491932	11	70535168	5.09e-05	0.0341923	0.254022	17.0592	0.302482	0.489778	B4	SHANK2	0.918249	0.928012	0.0097626
cg04486536	5	169572695	5.1e-05	0.0341923	0.552898	17.0523	0.302486	0.489786	B4	NA	0.18659	0.22574	0.0391502
cg19905351	10	76144671	5.1e-05	0.0341923	0.676816	17.0521	0.302486	0.489786	B4	ADK	0.318555	0.365772	0.0472171
cg25511363	10	101945677	5.1e-05	0.0341923	-0.332095	17.0532	0.302486	0.489785	B4	ERLIN1	0.024525	0.024125	-0.000399962
cg09207372	8	38763116	5.17e-05	0.0345836	0.485033	17.0253	0.302504	0.489814	B4	PLEKHA2	0.288864	0.340136	0.0512724
cg09247619	1	198648849	5.17e-05	0.0345836	-0.592239	17.0265	0.302503	0.489813	B4	PTPRC	0.329832	0.321928	-0.00790484
cg05921767	5	139044215	5.18e-05	0.0346128	-0.221376	17.0217	0.302506	0.489818	B4	CXXC5	0.240161	0.225608	-0.0145534
cg04051889	16	85028024	5.2e-05	0.0346896	0.282631	17.0154	0.30251	0.489824	B4	ZDHHC7	0.827715	0.86131	0.0335954
cg04087681	9	108640112	5.2e-05	0.0346896	-0.258205	17.013	0.302512	0.489827	B4	NA	0.905646	0.89578	-0.00986526
cg18709562	20	20248696	5.21e-05	0.0346896	0.243008	17.0118	0.302512	0.489828	B4	CFAP61	0.701205	0.750475	0.0492708
cg02369308	12	12000852	5.22e-05	0.0346936	0.386652	17.0061	0.302516	0.489834	B4	RNU6-19P;ETV6	0.60396	0.654996	0.0510366
cg13973074	1	249080767	5.22e-05	0.0346936	0.282487	17.0065	0.302516	0.489833	B4	NA	0.385544	0.433504	0.0479606
cg14750782	17	4119394	5.21e-05	0.0346936	-0.279549	17.0092	0.302514	0.489831	B4	ANKFY1	0.927211	0.905079	-0.0221316
cg12071423	22	22555873	5.24e-05	0.0347564	0.300766	17.0007	0.30252	0.48984	B4	NA	0.482958	0.502795	0.0198364
cg21126583	7	145813421	5.26e-05	0.0348978	0.156521	16.9906	0.302526	0.48985	B4	CNTNAP2	0.0802893	0.104486	0.0241965
cg03331924	1	208038413	5.29e-05	0.0350011	-0.333309	16.9809	0.302532	0.48986	B4	NA	0.742082	0.733809	-0.00827312
cg09828520	12	58169646	5.28e-05	0.0350011	0.894261	16.9822	0.302531	0.489859	B4	METTL21B	0.47265	0.48454	0.0118899
cg13485293	19	18279106	5.3e-05	0.0350456	0.765039	16.9754	0.302536	0.489866	B4	PIK3R2	0.36828	0.371349	0.00306878
cg27060220	5	74753673	5.3e-05	0.0350456	0.348917	16.9748	0.302536	0.489867	B4	COL4A3BP	0.82554	0.851193	0.0256528
cg06559916	2	103042386	5.31e-05	0.0350488	0.186487	16.9728	0.302538	0.489869	B4	IL18RAP	0.627874	0.70731	0.0794366
cg07868909	6	137114217	5.32e-05	0.0351177	-0.306082	16.967	0.302541	0.489875	B4	MAP3K5	0.0767583	0.0706642	-0.00609409
cg27007807	20	46355955	5.33e-05	0.0351336	0.413958	16.9643	0.302543	0.489878	B4	SULF2	0.433224	0.478256	0.0450322
cg00388871	20	62530407	5.36e-05	0.0352899	0.372168	16.9534	0.30255	0.489889	B4	DNAJC5	0.262829	0.312553	0.0497241
cg14304326	16	50369262	5.37e-05	0.0353237	-0.141202	16.948	0.302554	0.489895	B4	BRD7	0.443027	0.370909	-0.0721178
cg18330536	7	23327266	5.37e-05	0.0353237	-0.639639	16.9479	0.302554	0.489895	B4	NA	0.340963	0.370327	0.0293638
cg25205240	19	11350146	5.38e-05	0.0353577	-0.518597	16.9442	0.302556	0.489899	B4	DOCK6;C19orf80	0.580807	0.57932	-0.00148718
cg04404543	12	54019307	5.4e-05	0.0353964	0.481552	16.9366	0.302561	0.489907	B4	ATF7	0.495032	0.520209	0.0251774
cg04574358	6	43349415	5.4e-05	0.0353964	0.638806	16.9376	0.30256	0.489906	B4	NA	0.428058	0.477718	0.0496602
cg13184651	20	37390401	5.4e-05	0.0353964	0.68786	16.9368	0.302561	0.489906	B4	ACTR5	0.286278	0.342524	0.0562459
cg07247797	1	41746150	5.43e-05	0.0355453	0.63587	16.925	0.302568	0.489919	B4	NA	0.399066	0.425356	0.0262898
cg15331115	6	130013600	5.43e-05	0.0355453	0.345927	16.9245	0.302569	0.489919	B4	ARHGAP18	0.814762	0.855334	0.040572
cg00161124	1	234366259	5.45e-05	0.0355992	-0.338059	16.9196	0.302572	0.489924	B4	SLC35F3	0.164828	0.156378	-0.00845064
cg06121272	22	41018064	5.46e-05	0.0356123	0.293875	16.9153	0.302575	0.489929	B4	MKL1	0.375678	0.435397	0.0597193
cg20018022	17	35851415	5.46e-05	0.0356123	0.130249	16.916	0.302574	0.489928	B4	DUSP14	0.551415	0.648341	0.0969265
cg10813029	18	3715502	5.48e-05	0.0356864	0.290296	16.9086	0.302579	0.489936	B4	DLGAP1	0.737492	0.758802	0.0213104
cg15073115	13	105187317	5.48e-05	0.0356864	-0.363657	16.9064	0.302581	0.489938	B4	NA	0.912992	0.905195	-0.00779692
cg22145857	3	128433867	5.48e-05	0.0356864	0.532445	16.9058	0.302581	0.489939	B4	NA	0.573938	0.588843	0.0149047
cg04118695	17	15142509	5.49e-05	0.0356925	0.320025	16.9037	0.302582	0.489941	B4	PMP22	0.928352	0.93475	0.00639742
cg01168339	12	120935726	5.51e-05	0.0357702	0.356722	16.8975	0.302586	0.489948	B4	DYNLL1	0.88644	0.893812	0.00737205
cg15809217	6	31607648	5.52e-05	0.0358308	-0.257659	16.8923	0.30259	0.489953	B4	BAT3	0.294697	0.298874	0.0041776
cg21389750	9	123869283	5.54e-05	0.0359333	0.481658	16.8847	0.302595	0.489961	B4	CNTRL	0.521077	0.570706	0.0496284
cg00156232	7	65417317	5.58e-05	0.036115	-0.257144	16.8709	0.302603	0.489975	B4	VKORC1L1	0.592333	0.59925	0.00691787
cg11601519	21	15451242	5.58e-05	0.036115	-0.631407	16.8713	0.302603	0.489975	B4	NA	0.979477	0.974714	-0.00476298
cg13011182	10	73083223	5.62e-05	0.0363364	-0.762234	16.8567	0.302613	0.48999	B4	SLC29A3	0.304841	0.335249	0.030408
cg04674832	2	72078638	5.65e-05	0.0365077	-0.640991	16.8436	0.302621	0.490004	B4	NA	0.428498	0.4373	0.00880187
cg07154858	5	137704938	5.65e-05	0.0365077	0.380344	16.8447	0.30262	0.490003	B4	KDM3B	0.644201	0.686296	0.0420944
cg03685475	22	41597321	5.67e-05	0.0365566	0.433357	16.8374	0.302625	0.490011	B4	NA	0.22174	0.257254	0.0355148
cg20376277	5	16615924	5.67e-05	0.0365566	0.214405	16.838	0.302625	0.49001	B4	FAM134B;LOC101929524	0.523382	0.577811	0.0544294
cg01632240	8	42009223	5.7e-05	0.0367102	0.618754	16.8263	0.302632	0.490022	B4	AP3M2	0.372721	0.42409	0.0513696
cg09712616	16	11892591	5.71e-05	0.0367102	0.254281	16.8253	0.302633	0.490023	B4	ZC3H7A	0.846659	0.863552	0.0168937
cg10821511	17	47286445	5.71e-05	0.0367102	0.769743	16.8236	0.302634	0.490025	B4	ABI3;GNGT2	0.631074	0.61754	-0.0135338
cg06506936	12	68152006	5.72e-05	0.0367601	0.354138	16.8189	0.302637	0.49003	B4	NA	0.60287	0.614048	0.0111777
cg12728588	1	36025489	5.73e-05	0.0367601	0.331584	16.8174	0.302638	0.490032	B4	NCDN	0.818863	0.841493	0.0226293
cg27542301	1	203256315	5.78e-05	0.037044	-0.365466	16.7999	0.302649	0.49005	B4	LINC01353	0.0613091	0.0577912	-0.0035179
cg07748253	5	14306269	5.79e-05	0.0370774	0.221806	16.7964	0.302652	0.490054	B4	TRIO	0.757006	0.812192	0.0551855
cg07007841	11	77919886	5.81e-05	0.03721	0.401208	16.7874	0.302658	0.490063	B4	USP35	0.817788	0.842539	0.0247509
cg20959965	X	37606012	5.82e-05	0.0372139	0.389521	16.7854	0.302659	0.490065	B4	NA	0.489046	0.505377	0.0163311
cg00843606	2	30146441	5.82e-05	0.0372273	-0.425362	16.783	0.30266	0.490068	B4	NA	0.902612	0.884827	-0.0177854
cg09443515	11	102214688	5.83e-05	0.0372418	-0.440277	16.7804	0.302662	0.49007	B4	NA	0.651581	0.673583	0.0220019
cg03782775	20	2967463	5.85e-05	0.0372522	-0.359436	16.7752	0.302665	0.490076	B4	PTPRA	0.463318	0.457267	-0.00605071
cg05926904	10	51571362	5.85e-05	0.0372522	0.397074	16.773	0.302667	0.490078	B4	TIMM23B;NCOA4	0.552218	0.59001	0.0377925
cg15655655	7	87843586	5.85e-05	0.0372522	0.30158	16.7736	0.302666	0.490077	B4	SRI	0.903371	0.922946	0.0195749
cg24690314	6	144018564	5.85e-05	0.0372522	0.235833	16.774	0.302666	0.490077	B4	PHACTR2	0.427551	0.531675	0.104123
cg01303420	3	157296174	5.89e-05	0.037272	-0.237191	16.7618	0.302674	0.49009	B4	C3orf55	0.867193	0.814916	-0.0522773
cg07182084	15	101484583	5.9e-05	0.037272	0.299297	16.756	0.302678	0.490096	B4	LRRK1	0.841265	0.847956	0.00669125
cg09566189	8	108896455	5.9e-05	0.037272	0.256241	16.7561	0.302678	0.490096	B4	NA	0.841269	0.870589	0.02932
cg11341144	3	185656289	5.91e-05	0.037272	0.262876	16.7533	0.30268	0.490099	B4	TRA2B	0.502172	0.602632	0.10046
cg11655319	14	76983563	5.86e-05	0.037272	-0.444729	16.7699	0.302669	0.490081	B4	NA	0.481948	0.470673	-0.0112744
cg13166622	3	150904863	5.88e-05	0.037272	0.322818	16.7621	0.302674	0.49009	B4	MED12L	0.509609	0.542639	0.0330304
cg17987666	11	116025363	5.89e-05	0.037272	-0.502583	16.7603	0.302675	0.490091	B4	NA	0.917689	0.897053	-0.0206352
cg19642604	2	201287749	5.88e-05	0.037272	-0.327517	16.7651	0.302672	0.490086	B4	SPATS2L	0.922847	0.910699	-0.012148
cg20012607	13	100085455	5.9e-05	0.037272	-0.375463	16.7569	0.302677	0.490095	B4	NA	0.0992541	0.0875292	-0.0117249
cg23489671	10	14614245	5.91e-05	0.037272	0.267338	16.753	0.30268	0.490099	B4	FAM107B	0.607964	0.649668	0.0417042
cg24771289	14	102966893	5.88e-05	0.037272	-0.380554	16.763	0.302673	0.490089	B4	TECPR2	0.267414	0.268669	0.00125552
cg14463638	13	73721126	5.92e-05	0.0372862	0.365377	16.7505	0.302681	0.490102	B4	NA	0.567922	0.636019	0.0680967
cg02805890	6	27778836	5.93e-05	0.037336	-0.309261	16.7461	0.302684	0.490106	B4	NA	0.125311	0.11135	-0.0139617
cg16239521	16	67523838	5.95e-05	0.0374	0.354436	16.7409	0.302688	0.490112	B4	NA	0.85528	0.872846	0.017566
cg02604407	7	87849519	5.96e-05	0.0374718	0.604245	16.7353	0.302691	0.490118	B4	SRI	0.0225486	0.026274	0.00372541
cg15700636	11	57156050	5.98e-05	0.0375604	0.387742	16.7287	0.302695	0.490124	B4	PRG2	0.851658	0.860513	0.00885499
cg18492107	15	85290752	5.99e-05	0.0375604	0.484185	16.7271	0.302697	0.490126	B4	ZNF592	0.111346	0.125555	0.0142093
cg00723424	22	44526144	6e-05	0.0375848	0.198002	16.7241	0.302698	0.490129	B4	PARVB	0.783959	0.806515	0.022556
cg02434443	11	15136456	6.04e-05	0.0377749	0.350888	16.7075	0.302709	0.490147	B4	INSC	0.0218445	0.029102	0.00725744
cg04464122	11	34457835	6.05e-05	0.0377749	0.308519	16.707	0.30271	0.490147	B4	NA	0.467974	0.508513	0.040539
cg19772747	1	41302182	6.03e-05	0.0377749	0.621016	16.7115	0.302707	0.490143	B4	KCNQ4	0.591216	0.605699	0.0144829
cg26318872	14	104158729	6.04e-05	0.0377749	-0.318008	16.7099	0.302708	0.490144	B4	KLC1	0.945386	0.933824	-0.0115619
cg03159660	11	2078197	6.05e-05	0.0377901	0.320441	16.7045	0.302711	0.49015	B4	NA	0.753118	0.744258	-0.00885958
cg08571362	7	100224015	6.08e-05	0.0378933	-0.440272	16.6973	0.302716	0.490157	B4	TFR2	0.193197	0.186675	-0.00652237
cg19709786	6	135059368	6.09e-05	0.0379714	0.250059	16.6914	0.30272	0.490164	B4	NA	0.530317	0.603265	0.0729473
cg20918393	20	19867136	6.1e-05	0.0379724	0.137247	16.6897	0.302721	0.490165	B4	NA	0.902861	0.929293	0.0264323
cg22851880	1	36038701	6.11e-05	0.0380247	-0.222972	16.6852	0.302724	0.49017	B4	TFAP2E	0.689271	0.650661	-0.0386096
cg14325814	3	32139560	6.12e-05	0.0380353	0.298645	16.6812	0.302726	0.490174	B4	NA	0.37079	0.405689	0.0348986
cg21394039	18	77116310	6.12e-05	0.0380353	-0.275305	16.6825	0.302725	0.490173	B4	ATP9B	0.944638	0.933618	-0.0110198
cg00778995	2	105470558	6.15e-05	0.038123	0.628245	16.6736	0.302731	0.490182	B4	POU3F3	0.0231827	0.0267058	0.00352309
cg25621420	11	62689654	6.15e-05	0.038123	0.203013	16.6732	0.302731	0.490183	B4	CHRM1	0.837498	0.859924	0.0224257
cg02360587	17	64575563	6.17e-05	0.0381701	-0.241656	16.6673	0.302735	0.490189	B4	PRKCA	0.858431	0.840427	-0.0180041
cg06621262	6	18277070	6.16e-05	0.0381701	-0.242343	16.6687	0.302734	0.490187	B4	NA	0.505339	0.480098	-0.0252406
cg23123679	12	49351256	6.17e-05	0.0381821	-0.51616	16.665	0.302737	0.490191	B4	ARF3	0.0811171	0.0785954	-0.00252175
cg26771582	16	87415899	6.19e-05	0.0382875	0.240197	16.6577	0.302741	0.490199	B4	FBXO31	0.236588	0.28213	0.0455425
cg16015295	17	78793479	6.23e-05	0.0384776	-0.314024	16.646	0.302749	0.490211	B4	RPTOR	0.410355	0.402901	-0.00745414
cg11424260	12	110815731	6.24e-05	0.0384949	0.268718	16.6434	0.302751	0.490214	B4	ANAPC7	0.572188	0.654534	0.0823458
cg10251538	3	108800886	6.24e-05	0.038496	-0.359022	16.6417	0.302752	0.490216	B4	MORC1	0.251286	0.231753	-0.0195334
cg03607951_TO21	1	78619901	6.26e-05	0.0385564	-0.162514	16.6365	0.302755	0.490221	C0	IFI44L	0.593305	0.577842	-0.0154634
cg22281380	7	50861467	6.26e-05	0.0385564	0.233842	16.6351	0.302756	0.490223	B4	GRB10	0.0389804	0.0495637	0.0105834
cg05807666	8	121769788	6.28e-05	0.0385705	0.230194	16.6311	0.302759	0.490227	B4	SNTB1	0.110295	0.133154	0.0228589
cg08471846	19	799621	6.27e-05	0.0385705	0.410989	16.6319	0.302758	0.490226	B4	PTBP1	0.314474	0.336704	0.0222309
cg11673734	10	125187143	6.28e-05	0.0385785	0.545547	16.629	0.30276	0.490229	B4	NA	0.255612	0.313202	0.0575904
cg02839202	11	73117693	6.3e-05	0.0386211	0.251295	16.6225	0.302764	0.490236	B4	FAM168A	0.917964	0.938451	0.020487
cg06070496	18	3706638	6.3e-05	0.0386211	0.392819	16.6224	0.302764	0.490236	B4	DLGAP1	0.571323	0.605045	0.0337218
cg10437902	14	57715629	6.3e-05	0.0386211	0.333872	16.6218	0.302765	0.490237	B4	EXOC5	0.895104	0.91245	0.0173462
cg02915275	3	18459048	6.34e-05	0.0388258	0.298637	16.6093	0.302773	0.49025	B4	SATB1	0.758881	0.800451	0.0415702
cg08656159	9	140487351	6.35e-05	0.0388321	0.510025	16.6067	0.302775	0.490253	B4	NA	0.601397	0.635877	0.0344801
cg17420862	6	14884343	6.36e-05	0.0388321	0.392838	16.6041	0.302776	0.490255	B4	NA	0.396506	0.432149	0.0356428
cg19668630	6	37856905	6.36e-05	0.0388321	0.302497	16.605	0.302776	0.490254	B4	ZFAND3	0.869516	0.897481	0.0279652
cg00706275	10	94591097	6.38e-05	0.0389182	-0.461546	16.5962	0.302781	0.490263	B4	NA	0.198126	0.193258	-0.00486786
cg14615559	9	130911577	6.38e-05	0.0389182	-0.543784	16.597	0.302781	0.490263	B4	LCN2	0.301479	0.324135	0.0226557
cg11002060	3	105904770	6.39e-05	0.0389196	-0.538691	16.594	0.302783	0.490266	B4	NA	0.942377	0.931844	-0.0105329
cg17215831	13	37004853	6.39e-05	0.0389196	-0.24364	16.5929	0.302783	0.490267	B4	CCNA1	0.165175	0.138642	-0.0265324
cg07125725	7	99612773	6.4e-05	0.0389366	0.286812	16.5903	0.302785	0.49027	B4	ZKSCAN1	0.813163	0.825602	0.0124392
cg11571108	14	24863662	6.41e-05	0.0389411	0.452075	16.5885	0.302786	0.490272	B4	NA	0.411872	0.433874	0.0220025
cg00898584	3	71593601	6.42e-05	0.0389726	0.253214	16.5835	0.30279	0.490277	B4	FOXP1	0.607418	0.686592	0.0791744
cg14830216	6	89733625	6.42e-05	0.0389726	0.300505	16.5843	0.302789	0.490276	B4	NA	0.678623	0.701326	0.022703
cg26893685	6	2523615	6.43e-05	0.0389949	-0.347473	16.5807	0.302791	0.49028	B4	NA	0.290143	0.303492	0.0133486
cg08908247	11	66055170	6.45e-05	0.0390315	0.598365	16.5756	0.302795	0.490285	B4	YIF1A	0.285131	0.325622	0.0404901
cg14127324	5	142176214	6.45e-05	0.0390315	0.317669	16.5762	0.302794	0.490285	B4	ARHGAP26	0.840167	0.853187	0.0130199
cg02395454	11	134605862	6.46e-05	0.039064	-0.303239	16.5709	0.302798	0.49029	B4	NA	0.588904	0.561939	-0.0269653
cg20989280	1	160343735	6.47e-05	0.039064	0.32494	16.5706	0.302798	0.49029	B4	NA	0.536539	0.604517	0.0679777
cg01370179	X	153218937	6.52e-05	0.0393297	0.214041	16.5525	0.30281	0.490309	B4	HCFC1	0.137529	0.158016	0.0204866
cg20545490	1	17697680	6.51e-05	0.0393297	0.269513	16.555	0.302808	0.490307	B4	PADI6	0.471628	0.5299	0.0582716
cg21071466	2	74805822	6.52e-05	0.0393297	0.371536	16.5519	0.30281	0.49031	B4	M1AP	0.45917	0.505552	0.0463816
cg01856141	3	52804944	6.54e-05	0.0393638	-0.363971	16.5483	0.302812	0.490314	B4	NEK4	0.0315819	0.0322538	0.000671814
cg10852119	6	159516272	6.56e-05	0.0393638	-0.506261	16.542	0.302816	0.49032	B4	NA	0.645942	0.614105	-0.0318373
cg14303526	10	101609768	6.55e-05	0.0393638	0.263439	16.5426	0.302816	0.49032	B4	ABCC2	0.646528	0.706863	0.0603342
cg15112458	7	104654695	6.54e-05	0.0393638	0.390587	16.5457	0.302814	0.490317	B4	LOC100216545;MLL5	0.0205537	0.0262448	0.0056911
cg24217726	3	57312921	6.55e-05	0.0393638	0.291207	16.5437	0.302815	0.490319	B4	ASB14	0.908279	0.919409	0.0111305
cg09646392_BC21	13	108268704	6.58e-05	0.0394701	0.136427	16.5349	0.302821	0.490328	C0	TNFSF13B	0.303813	0.426382	0.122569
cg22282590	19	17514117	6.59e-05	0.0394778	-0.247215	16.5329	0.302822	0.49033	B4	BST2	0.933883	0.925916	-0.0079672
cg27630863	18	45428160	6.59e-05	0.0394838	0.297809	16.531	0.302824	0.490332	B4	SMAD2	0.368377	0.410913	0.0425364
cg07296650	2	43145429	6.64e-05	0.0396528	-0.380144	16.5174	0.302832	0.490346	B4	NA	0.685798	0.681876	-0.00392149
cg11626153	3	141456305	6.64e-05	0.0396528	0.226555	16.5153	0.302834	0.490348	B4	RNF7	0.845253	0.8808	0.0355478
cg15960002	5	139343884	6.65e-05	0.0396528	-0.520461	16.5135	0.302835	0.49035	B4	NRG2	0.921321	0.898172	-0.0231491
cg17972738	19	51965444	6.65e-05	0.0396528	0.455528	16.5126	0.302836	0.490351	B4	NA	0.562732	0.588251	0.0255189
cg22140708	6	10081664	6.65e-05	0.0396528	0.187261	16.513	0.302835	0.490351	B4	NA	0.876969	0.902126	0.025157
cg25159046	1	212312063	6.64e-05	0.0396528	0.476646	16.5162	0.302833	0.490348	B4	NA	0.729819	0.761944	0.0321245
cg02413938	2	239008929	6.69e-05	0.0398311	0.17978	16.5012	0.302843	0.490363	B4	ESPNL	0.618326	0.659588	0.0412626
cg21270228	10	62184989	6.69e-05	0.0398311	-0.303702	16.5002	0.302844	0.490364	B4	ANK3	0.932919	0.924517	-0.00840258
cg24815728	5	148421136	6.73e-05	0.0399992	0.279851	16.4901	0.30285	0.490375	B4	SH3TC2	0.869677	0.88395	0.0142728
cg22818215	10	119184588	6.74e-05	0.0400099	0.377716	16.4872	0.302852	0.490378	B4	NA	0.365937	0.407015	0.0410776
cg23115933	17	7814172	6.74e-05	0.0400099	0.7092	16.4863	0.302853	0.490379	B4	CHD3	0.361526	0.403484	0.0419582
cg17890667	7	77469425	6.75e-05	0.0400397	0.340028	16.4832	0.302855	0.490382	B4	PHTF2	0.835902	0.85795	0.0220476
cg08738516	10	126408016	6.75e-05	0.0400417	0.203405	16.4815	0.302856	0.490384	B4	FAM53B	0.132452	0.146362	0.0139102
cg12591090	7	99954465	6.78e-05	0.0401885	0.49255	16.4724	0.302862	0.490393	B4	STAG3L5P-PVRIG2P-PILRB;PILRB	0.566557	0.601727	0.0351702
cg25600606	11	33308345	6.79e-05	0.0402113	-0.545003	16.4697	0.302863	0.490396	B4	HIPK3	0.374193	0.408898	0.034705
cg07910010	2	223448731	6.81e-05	0.0402391	-0.37916	16.4635	0.302867	0.490403	B4	FARSB	0.398772	0.458155	0.0593832
cg12496433	2	16847763	6.81e-05	0.0402391	-0.243974	16.4644	0.302867	0.490402	B4	FAM49A	0.262813	0.245641	-0.0171715
cg21800396	10	96968197	6.81e-05	0.0402391	0.19311	16.4646	0.302867	0.490402	B4	ACSM6	0.534112	0.626591	0.0924789
cg09917807	12	31882282	6.86e-05	0.0404709	-0.293549	16.4502	0.302876	0.490417	B4	AMN1	0.0714564	0.0654651	-0.00599138
cg05694292	11	122563400	6.87e-05	0.0405304	0.757968	16.4456	0.302879	0.490422	B4	UBASH3B	0.339973	0.385287	0.0453139
cg09553840	8	131217021	6.92e-05	0.0405406	0.227592	16.4322	0.302888	0.490436	B4	ASAP1	0.827941	0.87092	0.0429799
cg11810303	11	109956144	6.89e-05	0.0405406	0.205309	16.4422	0.302881	0.490425	B4	NA	0.740275	0.801836	0.0615612
cg12488134	10	119179575	6.89e-05	0.0405406	0.412572	16.44	0.302883	0.490428	B4	NA	0.308271	0.341767	0.0334966
cg12782542	12	64336851	6.92e-05	0.0405406	0.465448	16.4309	0.302889	0.490437	B4	SRGAP1	0.916215	0.918079	0.00186402
cg13138147	1	199243235	6.92e-05	0.0405406	0.223655	16.4313	0.302888	0.490437	B4	NA	0.546108	0.591052	0.0449445
cg17444709	12	3182391	6.9e-05	0.0405406	0.153236	16.4368	0.302885	0.490431	B4	NA	0.733531	0.777842	0.044311
cg18328190	3	37427383	6.91e-05	0.0405406	0.310936	16.4347	0.302886	0.490433	B4	NA	0.921451	0.933597	0.0121461
cg19769287	6	79668315	6.91e-05	0.0405406	0.213207	16.4364	0.302885	0.490431	B4	PHIP	0.746431	0.793521	0.0470893
cg24788483	10	114911652	6.9e-05	0.0405406	0.18595	16.4395	0.302883	0.490428	B4	TCF7L2	0.803079	0.829442	0.0263626
cg07084617	16	17553768	6.94e-05	0.0405828	0.312434	16.4263	0.302891	0.490442	B4	XYLT1	0.61046	0.650822	0.0403621
cg15243205	6	27859478	6.94e-05	0.0405828	-0.243712	16.4256	0.302892	0.490443	B4	HIST1H3J	0.888856	0.876126	-0.0127305
cg21028671	7	2029240	6.95e-05	0.0406041	-0.34995	16.4229	0.302894	0.490445	B4	MAD1L1	0.909337	0.878371	-0.0309656
cg05957477	20	8228450	6.96e-05	0.0406172	0.398697	16.4207	0.302895	0.490448	B4	PLCB1	0.664286	0.706281	0.041995
cg13174688	18	8801435	6.98e-05	0.0406624	0.223683	16.4153	0.302899	0.490453	B4	MTCL1	0.903029	0.915008	0.0119796
cg20928986	2	231044540	6.98e-05	0.0406624	0.394075	16.4155	0.302898	0.490453	B4	SP110	0.866565	0.87759	0.0110254
cg03462868	9	33816424	6.99e-05	0.0407259	0.418114	16.4105	0.302902	0.490458	B4	UBE2R2	0.601968	0.62588	0.0239123
cg21025059	1	117032216	7.01e-05	0.0407626	-0.635236	16.4056	0.302905	0.490464	B4	NA	0.395163	0.396687	0.00152359
cg25314817	11	95647661	7.01e-05	0.0407626	0.415228	16.4067	0.302904	0.490463	B4	MTMR2	0.902943	0.906181	0.00323841
cg00177203	1	149901142	7.07e-05	0.0409079	0.245502	16.3874	0.302917	0.490483	B4	SF3B4;MTMR11	0.910784	0.925162	0.0143783
cg01156920	8	68293431	7.07e-05	0.0409079	0.175609	16.3885	0.302916	0.490482	B4	NA	0.8038	0.851365	0.0475653
cg01515516	19	14544032	7.06e-05	0.0409079	0.127951	16.3908	0.302915	0.490479	B4	PKN1	0.131579	0.180293	0.0487147
cg04101015	1	159170275	7.07e-05	0.0409079	0.201648	16.3886	0.302916	0.490482	B4	CADM3	0.725041	0.761273	0.0362322
cg11066245	5	39196896	7.07e-05	0.0409079	0.343122	16.3885	0.302916	0.490482	B4	FYB	0.79311	0.789955	-0.0031549
cg12875599	12	121497393	7.06e-05	0.0409079	-0.229363	16.3922	0.302914	0.490478	B4	NA	0.815366	0.799354	-0.0160114
cg20308459	2	224032236	7.05e-05	0.0409079	-0.620448	16.3934	0.302913	0.490476	B4	NA	0.951709	0.937631	-0.014078
cg02290460	8	619875	7.1e-05	0.0409283	0.234771	16.3812	0.302921	0.490489	B4	ERICH1	0.854999	0.880467	0.0254685
cg02463727	10	79003508	7.12e-05	0.0409283	0.331189	16.3745	0.302925	0.490496	B4	KCNMA1	0.948352	0.949919	0.00156636
cg03256302	5	169730722	7.11e-05	0.0409283	0.378665	16.3782	0.302923	0.490492	B4	NA	0.401782	0.433019	0.0312369
cg04577162	7	73667397	7.1e-05	0.0409283	0.366161	16.3795	0.302922	0.490491	B4	RFC2	0.55851	0.606046	0.0475363
cg10825530	11	16023708	7.09e-05	0.0409283	0.286477	16.3841	0.302919	0.490486	B4	SOX6	0.417924	0.452015	0.0340908
cg15106296	5	153862752	7.11e-05	0.0409283	-0.40549	16.3765	0.302924	0.490494	B4	NA	0.106067	0.0989131	-0.00715425
cg18686270	3	146258875	7.12e-05	0.0409283	-0.28105	16.3739	0.302925	0.490497	B4	PLSCR1	0.944551	0.92266	-0.0218909
cg26204803	2	153364045	7.1e-05	0.0409283	-0.577286	16.3787	0.302922	0.490492	B4	FMNL2	0.934576	0.91646	-0.0181153
cg10071700	10	35226979	7.14e-05	0.0409775	0.272756	16.3699	0.302928	0.490501	B4	NA	0.29655	0.3181	0.0215504
cg08376310	11	2858621	7.15e-05	0.0410097	0.103589	16.3668	0.30293	0.490504	B4	KCNQ1	0.936857	0.956051	0.0191938
cg06089705	2	60784792	7.18e-05	0.0410219	-0.423307	16.3585	0.302936	0.490513	B4	NA	0.0488511	0.0471237	-0.00172732
cg07527426	6	44125473	7.16e-05	0.0410219	-0.318623	16.3638	0.302932	0.490508	B4	CAPN11	0.867918	0.838264	-0.0296534
cg12363342	2	225439130	7.16e-05	0.0410219	0.26582	16.3617	0.302933	0.49051	B4	CUL3	0.585412	0.67789	0.0924779
cg23775411	20	5668835	7.18e-05	0.0410219	-0.208693	16.3585	0.302936	0.490513	B4	NA	0.416182	0.419312	0.00313014
cg24143196	19	14644474	7.17e-05	0.0410219	0.453022	16.3591	0.302935	0.490512	B4	TECR	0.956439	0.954142	-0.00229679
cg20937677	20	5803245	7.19e-05	0.0410427	0.384036	16.3543	0.302938	0.490518	B4	C20orf196	0.925688	0.931101	0.005413
cg26261940	2	242169525	7.19e-05	0.0410427	0.485809	16.3547	0.302938	0.490517	B4	HDLBP	0.682982	0.712225	0.0292423
cg05213157	20	13802663	7.22e-05	0.0411534	0.232911	16.3458	0.302944	0.490527	B4	NA	0.734522	0.800783	0.066261
cg09073263	20	61771440	7.22e-05	0.0411534	0.223631	16.3461	0.302944	0.490526	B4	NA	0.79972	0.8254	0.0256798
cg27183435	1	23746677	7.24e-05	0.0412217	0.319586	16.3409	0.302947	0.490532	B4	TCEA3	0.810141	0.845983	0.035842
cg16777780	17	76862186	7.25e-05	0.0412294	-0.263611	16.339	0.302948	0.490534	B4	TIMP2	0.160995	0.143416	-0.0175796
cg23497219	12	19411039	7.27e-05	0.0413538	0.291645	16.3313	0.302953	0.490542	B4	PLEKHA5	0.700543	0.748774	0.0482309
cg00201196	16	8738469	7.3e-05	0.041359	0.685796	16.3249	0.302957	0.490548	B4	C16orf68	0.542715	0.570007	0.0272917
cg00765653	20	57415144	7.3e-05	0.041359	-1.18333	16.325	0.302957	0.490548	B4	GNASAS;GNAS	0.556791	0.540845	-0.0159456
cg01355407	5	102117717	7.29e-05	0.041359	0.259	16.3261	0.302957	0.490547	B4	NA	0.821584	0.856027	0.0344428
cg07795766	22	45608516	7.29e-05	0.041359	0.312445	16.326	0.302957	0.490547	B4	C22orf9	0.96618	0.965434	-0.000746036
cg20650539	6	107363798	7.31e-05	0.0414109	0.421148	16.3208	0.30296	0.490553	B4	C6orf203	0.59602	0.608987	0.0129667
cg01123783	7	147591551	7.32e-05	0.0414193	-0.578714	16.3189	0.302961	0.490555	B4	CNTNAP2;MIR548F3	0.941436	0.928021	-0.0134152
cg14795390	1	165907852	7.33e-05	0.0414741	0.195383	16.3147	0.302964	0.490559	B4	NA	0.785574	0.829246	0.0436724
cg17591474	17	16718123	7.36e-05	0.04161	0.289532	16.3065	0.302969	0.490568	B4	NA	0.925099	0.929692	0.00459283
cg07457727	8	131451983	7.39e-05	0.0417461	0.247245	16.2984	0.302975	0.490576	B4	NA	0.861165	0.883487	0.0223221
cg17230356	17	75150033	7.42e-05	0.0418502	0.264048	16.2918	0.302979	0.490583	B4	SEC14L1	0.612012	0.683348	0.0713368
cg05273999	6	39788266	7.44e-05	0.0419335	0.466259	16.2847	0.302983	0.490591	B4	DAAM2	0.93839	0.937777	-0.000612982
cg16366262	1	1118157	7.44e-05	0.0419335	-0.144627	16.2859	0.302983	0.490589	B4	TTLL10	0.126766	0.0971927	-0.0295738
cg26398797	20	52302538	7.47e-05	0.0420503	0.594399	16.2775	0.302988	0.490598	B4	NA	0.563898	0.562762	-0.00113511
cg15267998	11	34373473	7.47e-05	0.0420552	0.246034	16.2758	0.302989	0.4906	B4	ABTB2	0.635415	0.691369	0.055954
cg02855936	19	42449790	7.49e-05	0.0421094	0.392374	16.2701	0.302993	0.490606	B4	NA	0.315706	0.31897	0.0032641
cg13786975	7	65790221	7.49e-05	0.0421094	0.541521	16.2715	0.302992	0.490605	B4	TPST1	0.348278	0.395076	0.0467979
cg06528771	2	102513985	7.54e-05	0.0423367	-0.37193	16.2577	0.303001	0.490619	B4	NA	0.366278	0.381277	0.0149998
cg14616533	4	108758755	7.55e-05	0.0423455	0.415246	16.2558	0.303002	0.490621	B4	SGMS2	0.377384	0.41069	0.0333062
cg00022101	10	129079552	7.58e-05	0.0423615	0.240906	16.2476	0.303008	0.49063	B4	DOCK1	0.776472	0.811183	0.0347111
cg08009935	4	164403497	7.58e-05	0.0423615	0.277892	16.2459	0.303009	0.490631	B4	NA	0.161492	0.203359	0.0418668
cg12648819	1	3223607	7.58e-05	0.0423615	-0.191472	16.2485	0.303007	0.490629	B4	PRDM16	0.760002	0.73351	-0.026492
cg12828354	5	149466715	7.58e-05	0.0423615	0.395091	16.2462	0.303008	0.490631	B4	CSF1R	0.559357	0.581966	0.0226085
cg14566567	5	148146611	7.58e-05	0.0423615	0.49832	16.246	0.303009	0.490631	B4	NA	0.94022	0.94169	0.00146934
cg26436927	3	98484917	7.56e-05	0.0423615	0.227711	16.2522	0.303005	0.490625	B4	ST3GAL6	0.692915	0.750617	0.0577015
cg03133975	4	169226397	7.59e-05	0.0423791	-0.3776	16.2436	0.30301	0.490634	B4	DDX60	0.913333	0.894592	-0.0187403
cg14403690	3	167769502	7.63e-05	0.0425317	0.240518	16.2348	0.303016	0.490643	B4	GOLIM4	0.553165	0.641104	0.087939
cg12449916	2	207847811	7.63e-05	0.0425332	0.430393	16.2332	0.303017	0.490645	B4	NA	0.385443	0.435536	0.0500929
cg08597808	5	10794201	7.64e-05	0.042552	-0.199969	16.2301	0.303019	0.490648	B4	NA	0.940129	0.927616	-0.0125131
cg11277097	7	4754709	7.65e-05	0.042552	0.749264	16.2293	0.303019	0.490649	B4	FOXK1	0.390253	0.417048	0.0267945
cg00650680	5	134728082	7.71e-05	0.0428164	0.588816	16.2134	0.30303	0.490666	B4	H2AFY	0.410211	0.426491	0.0162807
cg01179256	12	105141965	7.71e-05	0.0428164	0.451473	16.2122	0.30303	0.490667	B4	CHST11	0.624473	0.629164	0.00469081
cg01787553	8	134241398	7.71e-05	0.0428164	0.267707	16.2124	0.30303	0.490667	B4	WISP1	0.856937	0.881783	0.0248464
cg10995397	19	51971816	7.72e-05	0.0428484	0.433548	16.2092	0.303032	0.49067	B4	NA	0.752148	0.769362	0.0172134
cg09948345	2	134907228	7.74e-05	0.0429241	0.388271	16.2041	0.303036	0.490675	B4	NA	0.96107	0.960886	-0.000184354
cg27333146	X	56827695	7.76e-05	0.0429875	0.503247	16.1997	0.303039	0.49068	B4	LINC01420	0.605469	0.618215	0.0127465
cg03492094	9	91994786	7.78e-05	0.0430735	0.456451	16.1941	0.303042	0.490686	B4	SEMA4D	0.68525	0.703067	0.0178168
cg04043561	10	75753581	7.8e-05	0.0431331	0.348382	16.1898	0.303045	0.490691	B4	NA	0.852667	0.872492	0.0198251
cg22203678	9	114614258	7.86e-05	0.0434234	-0.496085	16.1736	0.303056	0.490708	B4	NA	0.416614	0.428672	0.0120585
cg23555322	4	86850378	7.86e-05	0.0434234	0.357721	16.1732	0.303056	0.490708	B4	ARHGAP24	0.654209	0.66603	0.0118205
cg08051713	14	57311640	7.87e-05	0.0434311	0.237595	16.1699	0.303058	0.490712	B4	OTX2OS1	0.423489	0.451709	0.0282199
cg27430961	16	77246657	7.87e-05	0.0434311	0.533264	16.1701	0.303058	0.490711	B4	SYCE1L	0.0261192	0.0298845	0.00376536
cg08504765	8	37457295	7.88e-05	0.0434432	0.254249	16.1678	0.303059	0.490714	B4	NA	0.850343	0.871268	0.0209254
cg00233198	13	24844684	7.89e-05	0.043451	-0.326497	16.166	0.303061	0.490716	B4	SPATA13	0.138462	0.123848	-0.0146147
cg01093786	11	96047698	7.9e-05	0.043495	-0.313337	16.1624	0.303063	0.490719	B4	MAML2	0.0647934	0.0589614	-0.00583205
cg18003662	14	95911016	7.91e-05	0.0434975	0.316669	16.1608	0.303064	0.490721	B4	SYNE3	0.85279	0.859088	0.00629843
cg19050418	12	83288336	7.92e-05	0.0435259	-0.292201	16.158	0.303066	0.490724	B4	TMTC2	0.924825	0.914674	-0.0101505
cg16442638	2	120989893	7.93e-05	0.043571	-0.338904	16.1544	0.303068	0.490728	B4	NA	0.101196	0.0883674	-0.0128288
cg12439163	17	5165803	7.95e-05	0.0436279	0.384268	16.1503	0.303071	0.490732	B4	NA	0.450916	0.477832	0.0269159
cg10283505	11	94278912	7.96e-05	0.0436632	0.994038	16.1472	0.303073	0.490735	B4	FUT4	0.337021	0.375724	0.0387033
cg21602274	22	38637003	8.01e-05	0.0438567	-0.54509	16.1353	0.30308	0.490748	B4	TMEM184B	0.265055	0.274722	0.00966711
cg27235313	1	114692880	8e-05	0.0438567	0.69499	16.1366	0.30308	0.490747	B4	SYT6	0.588073	0.580919	-0.00715392
cg00653613	5	173311873	8.06e-05	0.0440647	-0.313348	16.1227	0.303089	0.490761	B4	NA	0.0959066	0.0843883	-0.0115184
cg13191951	15	71685353	8.05e-05	0.0440647	-0.301711	16.124	0.303088	0.49076	B4	THSD4	0.830453	0.810341	-0.0201114
cg00092123	2	99415612	8.07e-05	0.0441159	0.420435	16.1189	0.303091	0.490765	B4	KIAA1211L	0.664551	0.688459	0.0239077
cg13727277	7	1062871	8.09e-05	0.0441825	-0.297694	16.1144	0.303094	0.49077	B4	MIR339;C7orf50	0.903731	0.877957	-0.0257735
cg11942235	18	55410491	8.13e-05	0.0443278	-0.498867	16.1062	0.303099	0.490778	B4	ATP8B1	0.948885	0.9354	-0.0134849
cg01257194	9	116161247	8.15e-05	0.0444228	0.441695	16.099	0.303104	0.490786	B4	ALAD	0.359867	0.402136	0.0422689
cg19929355	4	48272059	8.15e-05	0.0444228	-0.358013	16.1003	0.303103	0.490785	B4	TEC	0.0698143	0.0672358	-0.00257852
cg12085119	13	110431691	8.16e-05	0.0444448	0.488358	16.0965	0.303106	0.490789	B4	IRS2	0.433638	0.433481	-0.000157055
cg08173709	3	71103443	8.17e-05	0.0444529	0.398083	16.0943	0.303107	0.490791	B4	FOXP1	0.552746	0.593145	0.0403988
cg15417244	12	41831558	8.18e-05	0.0444529	-0.0988576	16.0928	0.303108	0.490793	B4	PDZRN4	0.847075	0.80089	-0.0461841
cg17317834	4	86647985	8.18e-05	0.0444529	0.234989	16.0917	0.303109	0.490794	B4	ARHGAP24	0.881176	0.898554	0.017378
cg17813054	X	92924956	8.21e-05	0.0445547	-0.256393	16.0842	0.303114	0.490802	B4	NA	0.780152	0.772586	-0.00756678
cg18615457	14	45719962	8.21e-05	0.0445547	0.244154	16.0854	0.303113	0.4908	B4	C14orf106	0.86378	0.881626	0.0178462
cg18585629	14	51327525	8.27e-05	0.0447872	-0.417225	16.0707	0.303122	0.490816	B4	NA	0.0903828	0.100723	0.01034
cg23131421	15	71119538	8.27e-05	0.0447872	-0.35063	16.0708	0.303122	0.490816	B4	NA	0.849484	0.841681	-0.00780262
cg07709590	22	44529759	8.29e-05	0.0448884	0.0939143	16.0647	0.303126	0.490822	B4	PARVB	0.388477	0.482904	0.0944266
cg04005840	21	16045883	8.34e-05	0.0449969	0.609146	16.0532	0.303134	0.490834	B4	NA	0.960511	0.957544	-0.00296737
cg05026674	20	39704724	8.32e-05	0.0449969	0.351261	16.058	0.303131	0.490829	B4	TOP1	0.89455	0.905648	0.0110984
cg07064872	3	195161246	8.34e-05	0.0449969	0.300704	16.0525	0.303134	0.490835	B4	ACAP2	0.556277	0.58989	0.0336121
cg09468836	19	55889611	8.33e-05	0.0449969	-0.2278	16.0563	0.303132	0.490831	B4	TMEM190	0.932385	0.913473	-0.0189122
cg12173702	6	53482466	8.34e-05	0.0449969	0.249035	16.0537	0.303134	0.490834	B4	NA	0.859684	0.887829	0.0281446
cg07003360	20	42875708	8.36e-05	0.0450366	-0.251325	16.0492	0.303136	0.490838	B4	GDAP1L1	0.0980046	0.0879095	-0.0100951
cg13149147	2	105757726	8.41e-05	0.0452924	0.499311	16.0363	0.303145	0.490852	B4	NA	0.359275	0.387643	0.028368
cg04888852	2	179387493	8.42e-05	0.0452998	0.221753	16.0341	0.303146	0.490854	B4	MIR548N;TTN-AS1	0.682834	0.778167	0.0953331
cg23707565	22	37309130	8.42e-05	0.0452998	0.402089	16.0331	0.303147	0.490856	B4	CSF2RB	0.90004	0.903429	0.00338892
cg19311890	15	90721869	8.45e-05	0.0454131	0.138114	16.0266	0.303151	0.490862	B4	NA	0.176021	0.223585	0.0475638
cg02577773	2	208027870	8.47e-05	0.0454992	0.268836	16.0213	0.303155	0.490868	B4	KLF7	0.509048	0.554881	0.0458328
cg21461811	10	30821806	8.48e-05	0.0455296	-0.380098	16.0185	0.303156	0.490871	B4	NA	0.596933	0.592426	-0.00450698
cg00742062	2	21022971	8.49e-05	0.0455375	-0.483668	16.0167	0.303158	0.490873	B4	LDAH	0.0190571	0.0197123	0.000655241
cg11963447	2	109674969	8.52e-05	0.0456781	-0.19045	16.009	0.303163	0.490881	B4	NA	0.713684	0.682917	-0.0307674
cg08223428	2	74220649	8.56e-05	0.0458219	0.400291	15.9999	0.303168	0.49089	B4	TET3	0.879556	0.885506	0.00594991
cg11271990	7	65285831	8.57e-05	0.0458219	0.242328	15.9983	0.30317	0.490892	B4	NA	0.347605	0.399353	0.0517476
cg17600630	2	144053418	8.58e-05	0.0458219	0.238311	15.9969	0.303171	0.490894	B4	ARHGAP15	0.601645	0.679452	0.077807
cg19749167	17	79304289	8.57e-05	0.0458219	0.55555	15.9983	0.30317	0.490892	B4	TMEM105	0.554347	0.574617	0.0202701
cg05236720	2	37893255	8.58e-05	0.045839	-0.217014	15.9947	0.303172	0.490896	B4	CDC42EP3	0.513343	0.487695	-0.0256482
cg19897222	5	156975312	8.6e-05	0.0458606	0.453105	15.9923	0.303173	0.490899	B4	ADAM19	0.491933	0.52533	0.0333972
cg00660272	1	24231353	8.62e-05	0.0459383	-0.535405	15.986	0.303178	0.490905	B4	CNR2	0.0955119	0.0945599	-0.000952007
cg22090713	3	50379032	8.62e-05	0.0459383	0.65995	15.9871	0.303177	0.490904	B4	RASSF1;ZMYND10	0.343077	0.366117	0.0230394
cg22059413	2	69831408	8.65e-05	0.0460458	0.256405	15.9798	0.303182	0.490912	B4	AAK1	0.906976	0.914191	0.00721511
cg15427587	9	120471783	8.66e-05	0.0460517	0.24375	15.9781	0.303183	0.490913	B4	TLR4	0.80446	0.834499	0.0300393
cg27440381	8	52809682	8.66e-05	0.0460585	0.297348	15.9764	0.303184	0.490915	B4	PCMTD1	0.545056	0.622896	0.0778397
cg03333153	3	127974426	8.67e-05	0.0460842	0.319149	15.9738	0.303185	0.490918	B4	EEFSEC	0.830932	0.846482	0.0155502
cg13755924_BO21	21	41420010	8.7e-05	0.0461468	-0.244239	15.967	0.30319	0.490925	C0	MX1	0.683888	0.654997	-0.0288907
cg22510659	2	101039343	8.69e-05	0.0461468	0.325902	15.9693	0.303188	0.490923	B4	NA	0.864313	0.886323	0.0220104
cg25173739	5	176920516	8.7e-05	0.0461468	0.70015	15.9668	0.30319	0.490925	B4	PDLIM7	0.588104	0.604204	0.0160998
cg00865356	4	91048559	8.71e-05	0.0461618	0.20034	15.9647	0.303191	0.490928	B4	FAM190A	0.0370604	0.0521998	0.0151394
cg04389574	8	131364660	8.73e-05	0.0461939	0.443336	15.9619	0.303193	0.490931	B4	ASAP1	0.330177	0.376987	0.0468097
cg04459751	4	153499517	8.74e-05	0.0462287	0.353647	15.9575	0.303196	0.490935	B4	NA	0.808616	0.824717	0.0161017
cg18851887	3	122487700	8.74e-05	0.0462287	0.292196	15.9578	0.303196	0.490935	B4	HSPBAP1	0.426247	0.526578	0.10033
cg16952026	6	106968674	8.76e-05	0.0462677	0.430647	15.9532	0.303199	0.49094	B4	AIM1	0.740656	0.718228	-0.0224275
cg21368479	6	149415018	8.76e-05	0.0462677	-0.233415	15.9529	0.303199	0.49094	B4	NA	0.865665	0.849257	-0.0164076
cg26696612	22	19333586	8.79e-05	0.0463567	0.355726	15.9476	0.303203	0.490946	B4	HIRA	0.925446	0.934763	0.00931725
cg14758757	17	79265454	8.8e-05	0.0463918	0.318463	15.9447	0.303204	0.490949	B4	SLC38A10	0.873355	0.897795	0.0244395
cg05323251	19	10449942	8.86e-05	0.0465132	0.581088	15.9305	0.303214	0.490964	B4	ICAM3	0.22765	0.243183	0.0155324
cg08791234	6	33267781	8.84e-05	0.0465132	0.338184	15.9354	0.30321	0.490958	B4	TAPBP;RGL2	0.0223535	0.0289334	0.0065799
cg14416559	18	21719381	8.84e-05	0.0465132	-0.210326	15.9353	0.303211	0.490959	B4	CABYR	0.0304309	0.0238229	-0.00660809
cg16905822	10	924646	8.87e-05	0.0465132	0.235652	15.9295	0.303214	0.490965	B4	LARP4B	0.862688	0.888807	0.0261182
cg17413460	12	96367302	8.86e-05	0.0465132	0.292233	15.9306	0.303214	0.490963	B4	HAL	0.89723	0.906762	0.00953254
cg19089201	7	45002287	8.87e-05	0.0465132	-0.124827	15.9295	0.303214	0.490965	B4	MYO1G	0.829683	0.77565	-0.0540336
cg24334029	20	58296208	8.85e-05	0.0465132	-0.30655	15.9322	0.303213	0.490962	B4	PHACTR3	0.52901	0.518433	-0.010577
cg07827130	12	69747617	8.87e-05	0.0465252	0.535511	15.9275	0.303216	0.490967	B4	LYZ	0.937233	0.934035	-0.00319806
cg12507168	1	15551031	8.89e-05	0.0465454	-0.39251	15.925	0.303217	0.490969	B4	NA	0.40542	0.394989	-0.0104312
cg19047119	5	59482823	8.89e-05	0.0465454	0.27448	15.9238	0.303218	0.490971	B4	PDE4D	0.815997	0.85021	0.0342131
cg18069911	14	64390073	8.92e-05	0.0466438	0.173878	15.9181	0.303222	0.490977	B4	SYNE2	0.620082	0.664326	0.0442436
cg00218742	8	142012213	8.93e-05	0.0466822	0.290771	15.9151	0.303224	0.49098	B4	PTK2	0.0903875	0.111263	0.0208751
cg02946634	14	92856308	8.94e-05	0.0466917	0.458032	15.913	0.303225	0.490982	B4	SLC24A4	0.824529	0.827118	0.00258935
cg19136487_BC21	13	108268519	8.95e-05	0.0466917	0.150931	15.9112	0.303226	0.490984	C0	TNFSF13B	0.561614	0.655951	0.0943371
cg24937298	12	92535892	8.95e-05	0.0466917	0.304001	15.9104	0.303227	0.490985	B4	C12orf79;BTG1	0.819899	0.818774	-0.00112523
cg13264822	7	137565290	8.98e-05	0.0468244	0.203054	15.9033	0.303231	0.490992	B4	CREB3L2	0.834445	0.8835	0.0490544
cg22253012	17	36192365	9e-05	0.0468856	0.336028	15.8992	0.303234	0.490997	B4	NA	0.900956	0.903427	0.00247024
cg07595134	19	2278708	9.01e-05	0.0468959	0.300187	15.8974	0.303235	0.490998	B4	C19orf35	0.966375	0.967395	0.00102005
cg17584633	4	1977976	9.09e-05	0.0472705	0.546483	15.8799	0.303247	0.491017	B4	WHSC1	0.96235	0.961401	-0.000948894
cg23744755	10	106096667	9.12e-05	0.0473938	0.295153	15.8732	0.303251	0.491024	B4	ITPRIP	0.274114	0.27979	0.00567596
cg01101380	1	36039173	9.14e-05	0.0474666	-0.211354	15.8687	0.303254	0.491029	B4	TFAP2E	0.286375	0.246321	-0.040054
cg13289493	2	7016958	9.15e-05	0.047498	-0.478967	15.8654	0.303256	0.491032	B4	RSAD2	0.914676	0.891191	-0.0234844
cg23577001	19	340965	9.15e-05	0.047498	0.387651	15.8646	0.303257	0.491033	B4	MIER2	0.598266	0.617064	0.0187977
cg15939920	17	35457385	9.18e-05	0.0475912	0.507376	15.8579	0.303261	0.49104	B4	ACACA	0.303714	0.340742	0.0370281
cg16364066	10	6821184	9.18e-05	0.0475912	0.28833	15.8578	0.303261	0.49104	B4	NA	0.830088	0.853383	0.0232947
cg23321154	5	140997722	9.2e-05	0.047617	-0.331021	15.8553	0.303263	0.491043	B4	DIAPH1	0.0529265	0.0482414	-0.00468508
cg03864128	20	32398023	9.21e-05	0.0476448	0.193657	15.8514	0.303265	0.491047	B4	CHMP4B	0.602106	0.693677	0.0915707
cg11099984	18	60864615	9.21e-05	0.0476448	0.329038	15.8523	0.303265	0.491046	B4	BCL2	0.554671	0.579948	0.0252771
cg05240712	2	241533389	9.26e-05	0.0478055	-0.372168	15.8404	0.303272	0.491059	B4	CAPN10	0.951631	0.943094	-0.0085376
cg06427395	12	44870441	9.26e-05	0.0478055	-0.283399	15.8416	0.303272	0.491057	B4	NA	0.806586	0.785786	-0.0208005
cg17428032	16	75835567	9.25e-05	0.0478055	0.283436	15.8425	0.303271	0.491056	B4	NA	0.575278	0.572848	-0.00243005
cg19951437	15	57753959	9.29e-05	0.0479033	0.203118	15.8349	0.303276	0.491064	B4	CGNL1	0.544396	0.583335	0.0389396
cg01834974	22	42818139	9.32e-05	0.0479864	0.370387	15.8289	0.30328	0.491071	B4	NFAM1	0.424187	0.467957	0.0437704
cg11912503	10	81030244	9.32e-05	0.0479864	0.445344	15.8286	0.30328	0.491071	B4	ZMIZ1	0.651363	0.677058	0.025695
cg04145890	4	1007657	9.34e-05	0.0480418	-0.620897	15.8249	0.303282	0.491075	B4	FGFRL1	0.806923	0.777775	-0.0291479
cg02828078	22	40599692	9.35e-05	0.0480599	0.309896	15.8218	0.303284	0.491078	B4	TNRC6B	0.10077	0.127651	0.0268811
cg09975215	12	6880611	9.35e-05	0.0480599	-0.622149	15.8213	0.303285	0.491079	B4	LAG3	0.524958	0.519699	-0.00525849
cg08245053	11	2965555	9.37e-05	0.0481174	0.419818	15.8175	0.303287	0.491083	B4	NA	0.940924	0.937842	-0.00308204
cg00254017	5	56119093	9.38e-05	0.0481242	0.331702	15.8159	0.303288	0.491084	B4	MAP3K1	0.75577	0.759009	0.00323886
cg01962937	10	124221066	9.4e-05	0.0481923	0.379654	15.8116	0.303291	0.491089	B4	HTRA1	0.0246087	0.0292116	0.00460295
cg16995606	13	108920808	9.41e-05	0.0482272	0.183251	15.8088	0.303293	0.491092	B4	TNFSF13B	0.798693	0.86195	0.063257
cg00094412	6	29592854	9.43e-05	0.0483077	-0.332033	15.8038	0.303296	0.491097	B4	GABBR1	0.558417	0.527668	-0.0307483
cg04104358	11	12180973	9.44e-05	0.0483077	0.217928	15.8026	0.303297	0.491098	B4	MICAL2	0.561359	0.628457	0.0670975
cg01952989	7	1986334	9.45e-05	0.048342	-0.114859	15.7998	0.303299	0.491101	B4	MAD1L1	0.582053	0.539973	-0.04208
cg25477542	3	101561941	9.46e-05	0.0483558	0.265501	15.7979	0.3033	0.491103	B4	NFKBIZ	0.753815	0.813095	0.0592803
cg13915501	4	187426127	9.48e-05	0.0484044	-0.465418	15.7945	0.303302	0.491107	B4	NA	0.914008	0.898525	-0.0154829
cg26867393	8	30440319	9.52e-05	0.048579	-0.171938	15.7858	0.303308	0.491116	B4	GTF2E2	0.825678	0.814425	-0.0112533
cg12131419	15	49353073	9.58e-05	0.0488156	0.196738	15.7732	0.303316	0.491129	B4	NA	0.892544	0.908035	0.0154913
cg13755924_BC21	21	41420010	9.58e-05	0.0488156	-0.235762	15.7734	0.303316	0.491129	C0	MX1	0.748955	0.719492	-0.0294632
cg09561353	9	131047932	9.62e-05	0.0490244	-0.288422	15.7632	0.303323	0.49114	B4	SWI5	0.922596	0.906129	-0.0164667
cg02311275	4	84277683	9.68e-05	0.0492641	0.288412	15.7506	0.303331	0.491153	B4	NA	0.70622	0.747936	0.0417156
cg15238481	17	79102908	9.68e-05	0.0492641	-0.377097	15.7512	0.30333	0.491153	B4	AATK	0.904607	0.883148	-0.0214589
cg05573654	5	1518179	9.7e-05	0.0492986	0.280863	15.7473	0.303333	0.491157	B4	LPCAT1	0.762878	0.788674	0.025796
cg24934137	8	98869237	9.7e-05	0.0492986	-0.204748	15.7465	0.303334	0.491158	B4	NA	0.933663	0.918802	-0.0148603
cg13989196	9	20997763	9.78e-05	0.049634	0.305597	15.7314	0.303343	0.491174	B4	NA	0.73574	0.756105	0.0203654
cg09854626	16	1030568	9.79e-05	0.0496634	0.167494	15.7288	0.303345	0.491176	B4	SOX8	0.0248163	0.0373825	0.0125662
cg23777479	13	101169917	9.81e-05	0.0497168	0.201316	15.7253	0.303347	0.49118	B4	PCCA	0.718661	0.770989	0.0523281
cg05257429	14	89936184	9.82e-05	0.049727	0.350111	15.7235	0.303348	0.491182	B4	FOXN3	0.77529	0.803865	0.0285758
cg18595479	1	38939716	9.82e-05	0.0497327	0.518349	15.7219	0.30335	0.491184	B4	NA	0.952542	0.951757	-0.000785158
cg20406758	11	2703128	9.83e-05	0.0497561	0.473705	15.7196	0.303351	0.491186	B4	KCNQ1OT1;KCNQ1	0.907251	0.907332	8.09e-05
cg02081263	16	87048928	9.88e-05	0.0497781	-0.138993	15.7099	0.303357	0.491196	B4	NA	0.738571	0.706504	-0.0320667
cg05590818	2	171943243	9.86e-05	0.0497781	0.259243	15.7138	0.303355	0.491192	B4	TLK1	0.387781	0.415928	0.0281467
cg06195280	17	6658706	9.88e-05	0.0497781	-0.314782	15.7092	0.303358	0.491197	B4	XAF1	0.933287	0.927713	-0.00557386
cg07831198	19	39148414	9.88e-05	0.0497781	0.302288	15.7092	0.303358	0.491197	B4	ACTN4	0.626275	0.658895	0.0326199
cg08625808	3	50379923	9.88e-05	0.0497781	0.571464	15.7108	0.303357	0.491195	B4	ZMYND10	0.492364	0.520837	0.0284733
cg11432630	7	100224149	9.86e-05	0.0497781	-0.490763	15.7143	0.303355	0.491192	B4	TFR2	0.175551	0.172759	-0.00279233
cg24493060	7	104793890	9.85e-05	0.0497781	0.415639	15.7158	0.303353	0.49119	B4	SRPK2	0.957474	0.955542	-0.00193158
cg01597112	12	46759825	9.92e-05	0.0498527	0.287221	15.7012	0.303363	0.491205	B4	SLC38A2	0.351441	0.433806	0.0823646
cg13652798	7	102084084	9.92e-05	0.0498527	-0.374682	15.7026	0.303362	0.491204	B4	ORAI2	0.280688	0.298464	0.0177762
cg14338521	11	3147867	9.93e-05	0.0498527	-0.536371	15.7008	0.303363	0.491206	B4	OSBPL5	0.31537	0.337184	0.0218137
cg16649629	11	74780823	9.92e-05	0.0498527	0.366854	15.7018	0.303363	0.491205	B4	NA	0.92951	0.927895	-0.00161516
cg02138358	17	56358318	9.94e-05	0.0498854	-0.703869	15.6981	0.303365	0.491209	B4	MPO	0.316272	0.336337	0.0200653
cg00830121	16	85904858	9.96e-05	0.0499739	-0.47757	15.6932	0.303368	0.491214	B4	NA	0.926314	0.904787	-0.0215266
