# Supplementary material for: Host methylation predicts SARS-CoV-2 infection and clinical outcome
Source: Commun Med (Lond). 2021 Oct 26;1:42. doi: 10.1038/s43856-021-00042-y (PMC8767772; doi:10.1038/s43856-021-00042-y)
Supplement: Supplementary file 4 — Supplementary Data 4 [file 43856_2021_42_MOESM4_ESM.xlsx]

## Sheet: Sheet1
Supplementary Data 4. 516 significant CpGs from other upper respiratory infection vs SARS-CoV-2- EWAS. Includes probe ID, chromosomal mapping, overlapping genes, and p-value, FDR-adjusted ¬p¬-value (q-value), coefficient, test statistic, and standard error from modeling, as well as average beta value for each sample group.
probeID	chromosome	position	p.value	q.value	beta	statistic	sigma.e	sigma.g	platform	gene	meanbeta_virus	meanbeta_control	deltabeta
cg07878065	18	2641871	7.71e-15	5.81e-09	-0.178114	65.8696	0.234915	0.548188	B4	NA	0.0924132	0.134305	-0.0418922
cg09996019	2	70296389	4.46e-14	1.68e-08	-0.405002	61.7997	0.236075	0.550897	B4	PCBP1-AS1	0.652774	0.690171	-0.0373968
cg04864378	7	151037217	7.3e-13	1.83e-07	-0.397458	55.4044	0.237935	0.555236	B4	NA	0.395993	0.447258	-0.051265
cg05304729	1	158800024	1.02e-11	1.91e-06	-0.19791	49.4778	0.239698	0.55935	B4	MNDA	0.26746	0.36578	-0.0983204
cg25119415	1	158799935	4.15e-11	6.24e-06	-0.210642	46.3537	0.240643	0.561555	B4	MNDA	0.786257	0.841951	-0.0556942
cg19880425	17	28650886	1.75e-10	2.19e-05	0.19156	43.1894	0.241612	0.563816	B4	TMIGD1	0.117092	0.0827087	0.0343834
cg16222083	1	212209131	2.2e-10	2.37e-05	-0.0813752	42.6789	0.241769	0.564184	B4	INTS7;DTL	0.0204372	0.0554042	-0.034967
cg21587506	10	91092162	1.82e-09	0.000171236	-0.149391	38.0912	0.243198	0.567517	B4	IFIT3	0.157989	0.204663	-0.0466739
cg13504881	8	31143250	3.04e-09	0.000254712	-0.187298	36.9821	0.243547	0.568332	B4	NA	0.871704	0.916347	-0.0446428
cg02773889	13	42615649	4.25e-09	0.000320062	-0.310542	36.2652	0.243773	0.56886	B4	NA	0.0719114	0.0859241	-0.0140127
cg22910779	14	52315003	7.68e-09	0.000525435	-0.367212	34.9998	0.244174	0.569797	B4	NA	0.615583	0.64631	-0.030727
cg05557255	11	2422385	1.04e-08	0.00065337	-0.346991	34.3489	0.244382	0.57028	B4	TSSC4	0.0700372	0.0816907	-0.0116535
cg05697637	4	42659358	1.59e-08	0.000856547	-0.106977	33.4443	0.244671	0.570954	B4	ATP8A1	0.014774	0.0270307	-0.0122567
cg11541108	1	159850438	1.5e-08	0.000856547	-0.33417	33.5663	0.244632	0.570863	B4	CFAP45	0.560989	0.605002	-0.0440136
cg07900372	5	78857250	2.1e-08	0.00105182	-0.273756	32.8616	0.244857	0.57139	B4	NA	0.863285	0.891978	-0.028694
cg09381808_TC21	6	32895007	2.69e-08	0.00126626	-0.337225	32.3314	0.245027	0.571787	C0	HLA-Z	0.0804198	0.0954456	-0.0150258
cg14781686	10	70287434	3.3e-08	0.00142621	-0.270863	31.9022	0.245165	0.572109	B4	SLC25A16	0.102493	0.120502	-0.0180084
cg16139867	4	177224121	3.41e-08	0.00142621	-0.489258	31.8305	0.245188	0.572163	B4	NA	0.900802	0.898934	0.00186802
cg00111253	17	62502038	4.35e-08	0.00172456	-0.338173	31.315	0.245355	0.57255	B4	DDX5;CEP95	0.0873128	0.100405	-0.0130923
cg18436544	13	24825781	4.67e-08	0.00175796	-0.33945	31.1663	0.245402	0.572662	B4	SPATA13	0.534937	0.556961	-0.0220236
cg00993799	7	104653126	7.69e-08	0.00227113	-0.130485	30.1151	0.245742	0.573456	B4	LOC100216545	0.0209593	0.0319582	-0.0109989
cg04921814	1	145575587	6.77e-08	0.00227113	-0.195247	30.3826	0.245656	0.573254	B4	PIAS3	0.0353473	0.0450142	-0.00966695
cg06719391	11	2554330	7.58e-08	0.00227113	-0.227854	30.1471	0.245732	0.573432	B4	KCNQ1	0.0741859	0.0887766	-0.0145908
cg14862827	9	114936957	6.35e-08	0.00227113	-0.102911	30.5183	0.245612	0.573151	B4	MIR3134;SUSD1	0.0289641	0.0522228	-0.0232586
cg17264702	15	101835652	7.84e-08	0.00227113	-0.379311	30.0746	0.245756	0.573486	B4	SNRPA1	0.0827285	0.0934066	-0.010678
cg24379742	3	194397111	6.96e-08	0.00227113	-0.281513	30.3244	0.245675	0.573298	B4	NA	0.896846	0.918705	-0.0218595
cg11993583	20	56195541	8.22e-08	0.00229242	-0.258107	29.9757	0.245788	0.573561	B4	ZBP1	0.0849757	0.100605	-0.0156288
cg19180542	10	43047893	8.77e-08	0.00235679	-0.300391	29.8411	0.245831	0.573663	B4	ZNF37B	0.0437013	0.0510483	-0.00734705
cg01840575	2	38977957	9.42e-08	0.00244478	-0.276888	29.6905	0.24588	0.573777	B4	SFRS7	0.11794	0.137657	-0.0197172
cg14037413	11	9482594	1.12e-07	0.00275254	-0.131983	29.3316	0.245997	0.574049	B4	ZNF143	0.0639092	0.08954	-0.0256307
cg17323045	14	58764804	1.13e-07	0.00275254	-0.44402	29.302	0.246006	0.574072	B4	ARID4A;FLJ31306	0.100448	0.107672	-0.0072233
cg00547727	16	714968	1.36e-07	0.00277464	-0.435603	28.9185	0.246131	0.574363	B4	WDR90	0.966401	0.962391	0.00400996
cg00917651	11	38670206	1.34e-07	0.00277464	-0.382314	28.9465	0.246122	0.574342	B4	LINC01493	0.894896	0.896495	-0.00159903
cg06012509	6	43027269	1.38e-07	0.00277464	-0.316577	28.8951	0.246139	0.574381	B4	MRPL2;KLC4	0.0790887	0.0931955	-0.0141068
cg09023979	14	67826582	1.4e-07	0.00277464	-0.370489	28.8589	0.246151	0.574408	B4	ATP6V1D;EIF2S1	0.0644617	0.0730949	-0.00863314
cg14975420	10	91096289	1.24e-07	0.00277464	-0.408298	29.1064	0.24607	0.57422	B4	IFIT3	0.960997	0.961038	-4.1e-05
cg15854154	10	73592958	1.31e-07	0.00277464	-0.274505	28.9996	0.246105	0.574301	B4	PSAP	0.79183	0.817104	-0.0252737
cg22037798	1	231473786	1.38e-07	0.00277464	-0.259627	28.8826	0.246143	0.57439	B4	C1orf124;EXOC8	0.0698082	0.0823757	-0.0125676
cg23850112	3	40498671	1.49e-07	0.00283215	-0.0952975	28.7322	0.246192	0.574505	B4	RPL14	0.0288429	0.0501991	-0.0213562
cg26507821	7	37888364	1.5e-07	0.00283215	-0.350998	28.7086	0.2462	0.574522	B4	NME8	0.893718	0.896726	-0.00300777
cg05143088	6	75994128	1.66e-07	0.00290918	-0.196759	28.5018	0.246267	0.57468	B4	TMEM30A;LOC100506804	0.0821414	0.103153	-0.0210117
cg08390787	6	130898510	1.63e-07	0.00290918	-0.237115	28.5449	0.246253	0.574647	B4	NA	0.0958899	0.127748	-0.0318586
cg26988922	16	709298	1.66e-07	0.00290918	0.461008	28.5013	0.246267	0.57468	B4	WDR90	0.778003	0.748869	0.0291337
cg13575798	7	127641221	1.72e-07	0.00291434	-0.100724	28.4331	0.246289	0.574732	B4	SND1	0.683569	0.795793	-0.112224
cg17289601	2	15048093	1.78e-07	0.00291434	-0.193477	28.3588	0.246314	0.574789	B4	NA	0.885768	0.910136	-0.024368
cg23077509	3	142166793	1.78e-07	0.00291434	-0.378797	28.3567	0.246314	0.57479	B4	XRN1	0.0724264	0.0826419	-0.0102155
cg18787245	1	41872995	1.97e-07	0.00316074	-0.297357	28.1424	0.246384	0.574954	B4	NA	0.837206	0.858937	-0.0217307
cg18411728	14	35591675	2.02e-07	0.00317224	-0.417721	28.0909	0.246401	0.574993	B4	PPP2R3C;KIAA0391	0.0947298	0.104456	-0.00972624
cg11726572	18	658602	2.11e-07	0.00324164	-0.253251	28.0027	0.24643	0.57506	B4	TYMS;C18orf56	0.0343422	0.0415548	-0.00721258
cg17036785	12	110906113	2.2e-07	0.00330654	-0.118167	27.9192	0.246457	0.575124	B4	FAM216A;GPN3	0.0208924	0.0315707	-0.0106784
cg14274280	14	51502369	2.25e-07	0.00332524	-0.389599	27.8662	0.246475	0.575164	B4	TRIM9	0.93919	0.94238	-0.00318915
cg01358551	19	47353761	2.32e-07	0.00335273	-0.387076	27.8085	0.246493	0.575208	B4	AP2S1	0.108233	0.122288	-0.0140545
cg01707298	13	31736636	2.59e-07	0.00367798	-0.323126	27.5759	0.24657	0.575386	B4	HSPH1	0.0563635	0.0645551	-0.00819159
cg00482802	2	161126330	2.68e-07	0.00368049	-0.102702	27.5073	0.246592	0.575438	B4	LOC100505984	0.046846	0.0769625	-0.0301165
cg17868994	9	107526283	2.69e-07	0.00368049	-0.349508	27.4974	0.246595	0.575446	B4	NIPSNAP3B	0.0839529	0.0935516	-0.00959866
cg16141702	15	25651598	2.86e-07	0.00384327	-0.382392	27.3698	0.246637	0.575543	B4	UBE3A	0.897365	0.894484	0.0028814
cg15745662	21	15990882	3.07e-07	0.00399027	-0.461025	27.2187	0.246687	0.575659	B4	LOC388813	0.919102	0.913338	0.00576465
cg25818609	4	1157082	3.05e-07	0.00399027	-0.229194	27.235	0.246681	0.575646	B4	NA	0.896546	0.910291	-0.0137454
cg08270099	6	112066424	3.6e-07	0.004589	-0.440694	26.8925	0.246794	0.575909	B4	FYN	0.952723	0.951755	0.000967824
cg01988185	8	30516207	4.02e-07	0.0049157	-0.157288	26.6601	0.24687	0.576087	B4	GTF2E2	0.0510933	0.0657062	-0.0146129
cg14968603	10	102046143	4.05e-07	0.0049157	-0.334629	26.6467	0.246874	0.576097	B4	BLOC1S2	0.0917421	0.105459	-0.0137168
cg16505704	13	80378331	3.94e-07	0.0049157	-0.295226	26.7035	0.246856	0.576054	B4	NA	0.613764	0.650843	-0.0370788
cg19375796	3	52321643	4.15e-07	0.00495965	-0.107925	26.5951	0.246891	0.576137	B4	GLYCTK	0.0426271	0.0649473	-0.0223202
cg05389560	12	21654664	4.4e-07	0.00516295	-0.153907	26.4717	0.246932	0.576231	B4	GOLT1B;RECQL	0.0644333	0.0851514	-0.020718
cg08122691	12	46378401	4.46e-07	0.00516295	-0.271335	26.4469	0.24694	0.57625	B4	SCAF11	0.573163	0.599793	-0.0266298
cg04902358	8	30357101	4.81e-07	0.00540269	-0.394057	26.29	0.246992	0.576371	B4	RBPMS	0.928705	0.93184	-0.00313467
cg15821589	1	78444904	4.78e-07	0.00540269	-0.0570343	26.3031	0.246987	0.576361	B4	FUBP1	0.0164831	0.0460196	-0.0295365
cg11368578	7	150754936	4.91e-07	0.00544009	-0.37304	26.245	0.247006	0.576405	B4	CDK5	0.110252	0.120415	-0.0101627
cg09349966_TC21	6	30326270	5.11e-07	0.00549254	-0.192306	26.165	0.247033	0.576467	C0	TRIM39	0.0510878	0.06388	-0.0127922
cg22562550	1	236039927	5.07e-07	0.00549254	-0.168089	26.1804	0.247028	0.576455	B4	LYST	0.221401	0.283299	-0.0618974
cg25916295	4	40650963	5.32e-07	0.00564015	-0.355804	26.0807	0.247061	0.576532	B4	NA	0.951054	0.953003	-0.00194824
cg00929855	6	31783364	5.51e-07	0.00576002	-0.232071	26.0082	0.247084	0.576587	B4	HSPA1A;HSPA1L	0.0540441	0.0622975	-0.00825341
cg15801789	9	128003861	5.62e-07	0.00579629	-0.0937353	25.9666	0.247098	0.576619	B4	HSPA5	0.0242559	0.0418125	-0.0175566
cg01636840	16	21610665	5.84e-07	0.00593906	-0.168614	25.8881	0.247124	0.57668	B4	METTL9;LOC101927814	0.0223386	0.028592	-0.00625338
cg00427086	15	52861396	6.16e-07	0.0060991	-0.258748	25.7779	0.24716	0.576764	B4	ARPP19	0.0549912	0.069182	-0.0141908
cg17749261	3	156392701	6.16e-07	0.0060991	-0.0769354	25.7782	0.24716	0.576764	B4	TIPARP-AS1;TIPARP	0.0183987	0.0382571	-0.0198583
cg27523854	11	118889510	6.3e-07	0.00615859	-0.179875	25.7308	0.247176	0.576801	B4	MIR3656;RPS25;TRAPPC4	0.0580299	0.0723669	-0.014337
cg01877318	17	45266772	6.59e-07	0.00636255	-0.0653848	25.6368	0.247207	0.576873	B4	CDC27	0.0184193	0.0426192	-0.0241999
cg01235203	3	187461998	6.94e-07	0.00661413	-0.247914	25.5303	0.247242	0.576955	B4	BCL6	0.0804212	0.0967991	-0.0163779
cg00657389	5	114759416	7.49e-07	0.00696465	-0.254681	25.3719	0.247294	0.577077	B4	NA	0.933437	0.94413	-0.0106933
cg12174498	8	80942140	7.48e-07	0.00696465	-0.383895	25.3769	0.247293	0.577073	B4	MRPS28	0.0801827	0.0933581	-0.0131754
cg17466768	2	25194156	8.22e-07	0.00754439	-0.233881	25.1815	0.247357	0.577224	B4	DNAJC27	0.0641506	0.0848237	-0.0206731
cg03390569	2	54013802	8.5e-07	0.00761674	-0.271486	25.1121	0.24738	0.577277	B4	ASB3;ERLEC1;LOC100302652	0.0884122	0.104492	-0.0160799
cg18182685	16	88797395	8.42e-07	0.00761674	0.297399	25.1318	0.247374	0.577262	B4	PIEZO1;LOC100289580	0.917059	0.906529	0.0105295
cg25418748	5	178977236	8.65e-07	0.00766452	-0.249787	25.0748	0.247393	0.577306	B4	RUFY1	0.0490901	0.0557283	-0.0066382
cg04342230	11	8986449	8.96e-07	0.00784504	-0.279638	25.0026	0.247416	0.577362	B4	TMEM9B;TMEM9B-AS1	0.0765615	0.0874083	-0.0108468
cg14555127	7	35841578	9.22e-07	0.00798085	-0.280809	24.9434	0.247436	0.577408	B4	2021-09-07	0.0864404	0.0988663	-0.0124259
cg23001652	3	123680437	9.35e-07	0.00800141	-0.157155	24.9145	0.247446	0.57743	B4	CCDC14	0.0746975	0.10106	-0.0263626
cg12703727	13	39612376	9.6e-07	0.00802927	-0.176283	24.861	0.247463	0.577471	B4	NHLRC3;PROSER1	0.0589339	0.0736569	-0.0147229
cg20825110	1	33854504	9.51e-07	0.00802927	-0.478226	24.8803	0.247457	0.577456	B4	NA	0.923017	0.918886	0.00413123
cg05738470	16	603743	9.9e-07	0.00818862	0.339898	24.7978	0.247484	0.57752	B4	SOLH	0.820748	0.805935	0.0148133
cg00022308	2	27851831	1.02e-06	0.00836667	-0.300676	24.7309	0.247506	0.577572	B4	GPN1;CCDC121	0.0726926	0.0853025	-0.0126099
cg23633624	8	95909079	1.06e-06	0.00856845	-0.11297	24.6596	0.24753	0.577627	B4	NA	0.0120573	0.0194506	-0.00739328
cg07577439	19	55897504	1.1e-06	0.00869714	-0.29764	24.5851	0.247555	0.577684	B4	RPL28	0.0936978	0.1076	-0.0139024
cg20303923	13	80378333	1.09e-06	0.00869714	-0.249256	24.6008	0.247549	0.577672	B4	LINC01038	0.749337	0.786157	-0.0368193
cg02759005	3	53925912	1.13e-06	0.00882827	-0.242295	24.5327	0.247572	0.577725	B4	SELK	0.0719605	0.085734	-0.0137734
cg20318580	15	51398457	1.14e-06	0.00887005	-0.209151	24.5017	0.247582	0.577749	B4	TNFAIP8L3	0.863537	0.878348	-0.0148119
cg20693659	1	150736318	1.18e-06	0.0090997	-0.196096	24.4279	0.247607	0.577806	B4	CTSS	0.766505	0.806919	-0.0404144
cg08965527	16	84178213	1.23e-06	0.00934064	-0.163065	24.3533	0.247631	0.577864	B4	LRRC50;HSDL1	0.0588088	0.0791704	-0.0203616
cg02993943	7	39605861	1.3e-06	0.0097908	-0.389015	24.2358	0.24767	0.577955	B4	C7orf36	0.103543	0.117487	-0.0139442
cg04534345	4	82392459	1.43e-06	0.0103501	-0.0716864	24.047	0.247733	0.578101	B4	RASGEF1B	0.0551057	0.106986	-0.0518801
cg04924454	7	26327799	1.43e-06	0.0103501	-0.260256	24.0415	0.247735	0.578105	B4	NA	0.782457	0.811391	-0.028934
cg09238957	16	46723420	1.39e-06	0.0103501	-0.114537	24.0999	0.247716	0.57806	B4	VPS35;ORC6L	0.0120918	0.0188239	-0.00673212
cg12221690	15	67352070	1.43e-06	0.0103501	-0.315018	24.041	0.247735	0.578106	B4	NA	0.882461	0.886846	-0.00438484
cg06700605	19	10668293	1.46e-06	0.010455	0.361265	24.0007	0.247748	0.578137	B4	KRI1	0.851135	0.83597	0.0151648
cg11422045	11	43701985	1.47e-06	0.0104584	-0.23398	23.9805	0.247755	0.578152	B4	HSD17B12	0.0719316	0.0837502	-0.0118185
cg25720419	10	108626325	1.56e-06	0.0109072	-0.187009	23.8559	0.247797	0.578249	B4	SORCS1	0.846274	0.864231	-0.0179569
cg27568321	4	113152709	1.55e-06	0.0109072	-0.232095	23.8744	0.24779	0.578235	B4	AP1AR	0.0704535	0.0837044	-0.0132509
cg16936887	18	52989025	1.63e-06	0.0111341	-0.147906	23.7759	0.247823	0.578311	B4	TCF4	0.0439659	0.0566026	-0.0126367
cg23055236	2	224873911	1.62e-06	0.0111341	-0.34009	23.7796	0.247822	0.578308	B4	SERPINE2	0.943308	0.948057	-0.00474947
cg02828078	22	40599692	1.73e-06	0.0117089	-0.266065	23.6541	0.247864	0.578406	B4	TNRC6B	0.10077	0.127738	-0.0269681
cg11871567	15	57610070	1.76e-06	0.0117975	-0.389099	23.6132	0.247877	0.578437	B4	LINC01413	0.931016	0.928592	0.00242433
cg14490972	6	43484812	1.77e-06	0.0117975	-0.380428	23.602	0.247881	0.578446	B4	YIPF3;POLR1C	0.102552	0.115031	-0.0124792
cg03018007	10	70997642	1.95e-06	0.0121038	-0.224531	23.4092	0.247945	0.578596	B4	HKDC1	0.0319796	0.039984	-0.00800438
cg08854628	6	30785152	1.87e-06	0.0121038	-0.247139	23.4868	0.247919	0.578535	B4	LINC00243	0.784526	0.810661	-0.0261354
cg09310854	4	144106081	1.89e-06	0.0121038	-0.166736	23.4666	0.247926	0.578551	B4	USP38	0.0451987	0.054815	-0.00961624
cg11477847	17	4693856	1.85e-06	0.0121038	-0.399467	23.5072	0.247913	0.57852	B4	NA	0.0708936	0.078353	-0.00745936
cg13616963	3	57583610	1.85e-06	0.0121038	-0.377308	23.5155	0.24791	0.578513	B4	ARF4	0.0708343	0.0787018	-0.0078675
cg20895818	1	169764208	1.94e-06	0.0121038	-0.317082	23.4141	0.247943	0.578592	B4	C1orf112;METTL18	0.0717099	0.0824796	-0.0107697
cg22144794	21	16537128	1.93e-06	0.0121038	-0.2595	23.426	0.24794	0.578583	B4	NA	0.876721	0.896896	-0.0201759
cg25512177	11	20408641	1.93e-06	0.0121038	-0.185355	23.4238	0.24794	0.578584	B4	PRMT3	0.0282477	0.0356813	-0.00743357
cg06561932	8	23081981	2.02e-06	0.0124194	-0.161041	23.3347	0.24797	0.578654	B4	TNFRSF10A;LOC389641	0.0597172	0.0741661	-0.0144489
cg17872999	7	104653783	2.03e-06	0.0124194	-0.292466	23.3229	0.247974	0.578663	B4	LOC100216545;MLL5	0.0766432	0.0868892	-0.0102459
cg00014112	2	127413530	2.05e-06	0.0124299	-0.299802	23.3046	0.24798	0.578677	B4	GYPC	0.0195124	0.0247461	-0.00523376
cg02931198	10	111968359	2.14e-06	0.0125314	-0.179269	23.2163	0.248009	0.578746	B4	MXI1	0.0863346	0.106644	-0.0203098
cg08935389	12	54943074	2.12e-06	0.0125314	-0.363703	23.2377	0.248002	0.578729	B4	PDE1B	0.135034	0.152641	-0.0176072
cg15308786	6	16983227	2.11e-06	0.0125314	-0.229689	23.2437	0.248	0.578724	B4	NA	0.764944	0.79137	-0.0264262
cg19328560	19	9200448	2.15e-06	0.0125314	-0.215163	23.207	0.248012	0.578753	B4	NA	0.89403	0.9101	-0.0160706
cg22151281	9	80850856	2.11e-06	0.0125314	-0.0972856	23.2457	0.248	0.578723	B4	CEP78	0.0216878	0.0358745	-0.0141867
cg25845597	6	27841122	2.18e-06	0.012637	-0.129517	23.174	0.248023	0.578779	B4	HIST1H3I;HIST1H4L	0.0413266	0.0573113	-0.0159846
cg01154537	10	95462167	2.43e-06	0.0132619	-0.125048	22.953	0.248097	0.57895	B4	C10orf4	0.0587193	0.0768518	-0.0181325
cg13872356	11	62341519	2.42e-06	0.0132619	-0.180942	22.96	0.248095	0.578945	B4	EEF1G	0.0112218	0.0146595	-0.00343775
cg16387372	3	71775503	2.39e-06	0.0132619	-0.123743	22.9843	0.248087	0.578926	B4	EIF4E3	0.121058	0.166861	-0.0458036
cg18151422	3	143148893	2.36e-06	0.0132619	-0.297897	23.0107	0.248078	0.578906	B4	SLC9A9	0.946883	0.950629	-0.00374555
cg21253792	14	55189963	2.42e-06	0.0132619	-0.371682	22.963	0.248094	0.578943	B4	SAMD4A	0.941231	0.944315	-0.00308342
cg21467130	5	35313378	2.42e-06	0.0132619	-0.363209	22.9638	0.248094	0.578942	B4	NA	0.924911	0.92362	0.00129015
cg24454759	22	29664164	2.33e-06	0.0132619	-0.107262	23.0421	0.248067	0.578881	B4	EWSR1;RHBDD3	0.0163361	0.0263194	-0.00998328
cg26674752	10	43634212	2.35e-06	0.0132619	-0.140937	23.0183	0.248075	0.5789	B4	CSGALNACT2	0.016314	0.0232039	-0.00688999
cg06206252	3	40498643	2.48e-06	0.0134559	-0.140094	22.9086	0.248112	0.578985	B4	RPL14	0.066571	0.0900974	-0.0235264
cg17069416	1	201798815	2.52e-06	0.0134572	-0.186461	22.8792	0.248122	0.579008	B4	IPO9-AS1;IPO9	0.0641607	0.0795097	-0.015349
cg24308286	4	170541809	2.52e-06	0.0134572	-0.147977	22.8816	0.248121	0.579006	B4	CLCN3	0.049691	0.0655092	-0.0158182
cg06837242	1	19578761	2.57e-06	0.0135054	-0.358894	22.8431	0.248134	0.579036	B4	MRTO4;KIAA0090	0.0972784	0.118483	-0.0212045
cg18106800	5	94890715	2.56e-06	0.0135054	-0.280027	22.847	0.248132	0.579033	B4	TTC37;ARSK	0.072685	0.0829029	-0.0102179
cg08127941_TC21	6	30326178	2.69e-06	0.0140692	-0.313618	22.7452	0.248166	0.579112	C0	TRIM39	0.0596394	0.066739	-0.00709962
cg02410754	1	32410520	2.87e-06	0.0146482	-0.317367	22.6161	0.24821	0.579213	B4	NA	0.109302	0.12342	-0.0141177
cg07652854	7	80551731	2.87e-06	0.0146482	-0.212218	22.6125	0.248211	0.579216	B4	NA	0.853281	0.876449	-0.0231677
cg07842695	10	126847324	2.86e-06	0.0146482	-0.263036	22.6243	0.248207	0.579207	B4	CTBP2	0.0537328	0.0603437	-0.00661081
cg12921137	12	27627451	2.88e-06	0.0146482	-0.339129	22.6069	0.248213	0.57922	B4	SMCO2	0.937771	0.941708	-0.00393695
cg01063003	9	137298350	2.96e-06	0.0146557	0.255729	22.5514	0.248231	0.579263	B4	RXRA	0.716611	0.683156	0.0334549
cg06043343	1	32860070	2.92e-06	0.0146557	-0.158912	22.5818	0.248221	0.57924	B4	BSDC1	0.0193177	0.026012	-0.00669428
cg15749322	11	82905199	2.95e-06	0.0146557	-0.197136	22.5544	0.24823	0.579261	B4	ANKRD42	0.0376265	0.0458154	-0.00818894
cg25690285	4	142641014	2.96e-06	0.0146557	-0.315767	22.5515	0.248231	0.579263	B4	IL15	0.89885	0.905516	-0.00666629
cg10532262	3	172428426	2.99e-06	0.0147154	-0.139459	22.5297	0.248238	0.57928	B4	NCEH1	0.0454833	0.0626006	-0.0171173
cg00575297	2	162016988	3.05e-06	0.0149213	-0.443529	22.488	0.248252	0.579313	B4	TANK	0.0793298	0.087845	-0.0085152
cg06707524	16	716738	3.1e-06	0.015074	0.492652	22.454	0.248264	0.579339	B4	WDR90;RHOT2	0.83052	0.806821	0.0236987
cg25880785	5	12277867	3.13e-06	0.0150877	-0.335408	22.439	0.248269	0.579351	B4	NA	0.928436	0.933556	-0.0051197
cg17036780	2	42732141	3.19e-06	0.0152841	-0.300312	22.3996	0.248282	0.579382	B4	MTA3	0.926651	0.93155	-0.00489896
cg01607862	5	141959716	3.36e-06	0.015895	-0.281608	22.2938	0.248317	0.579464	B4	NA	0.91219	0.920198	-0.00800815
cg06036476	8	92053320	3.35e-06	0.015895	-0.141961	22.301	0.248315	0.579459	B4	TMEM55A	0.0918406	0.114767	-0.0229267
cg09368390_BC21	6	31740231	3.48e-06	0.0163736	-0.206289	22.2198	0.248342	0.579522	C0	MSH5;MSH5-SAPCD1	0.077987	0.0972472	-0.0192602
cg19986254	11	2077522	3.5e-06	0.0163736	-0.156543	22.2078	0.248346	0.579531	B4	NA	0.842771	0.845144	-0.00237249
cg06546717	12	113659579	3.58e-06	0.016623	-0.281738	22.1644	0.248361	0.579565	B4	TPCN1;IQCD	0.0630842	0.0740987	-0.0110146
cg03324837	17	61044407	3.73e-06	0.0171093	-0.404413	22.0806	0.248389	0.579631	B4	NA	0.0943308	0.101532	-0.00720098
cg19628390	6	49784413	3.72e-06	0.0171093	-0.368946	22.0828	0.248388	0.579629	B4	LOC101927020;LOC101927048	0.937788	0.939834	-0.00204632
cg01232019	9	102148799	3.81e-06	0.0172678	-0.314299	22.0371	0.248403	0.579665	B4	NA	0.935252	0.941899	-0.00664637
cg23761075	20	39693246	3.8e-06	0.0172678	-0.388147	22.0437	0.248401	0.579659	B4	TOP1	0.944808	0.941896	0.00291206
cg09964705	19	19030333	3.91e-06	0.0175454	-0.363031	21.9855	0.24842	0.579705	B4	DDX49;COPE	0.0772096	0.083528	-0.00631845
cg12791939	19	6767670	3.92e-06	0.0175454	-0.0783114	21.9803	0.248422	0.579709	B4	SH2D3A	0.0182963	0.0338368	-0.0155405
cg11544714	7	86781625	3.97e-06	0.0176867	-0.122042	21.9518	0.248432	0.579731	B4	DMTF1	0.070389	0.0933864	-0.0229974
cg09360781_TC21	6	31137745	4.08e-06	0.0178737	-0.327425	21.8973	0.24845	0.579774	C0	PSORS1C1	0.0864783	0.0974192	-0.0109409
cg18012350	15	74753669	4.06e-06	0.0178737	-0.314361	21.9075	0.248447	0.579766	B4	UBL7	0.0847496	0.0942947	-0.00954506
cg23315685	11	120081358	4.08e-06	0.0178737	-0.168853	21.8946	0.248451	0.579776	B4	OAF	0.0813109	0.0992813	-0.0179703
cg18042851	5	128431096	4.2e-06	0.0182964	-0.377781	21.8352	0.248471	0.579822	B4	ISOC1	0.0667267	0.074783	-0.00805634
cg09599495	4	140096775	4.25e-06	0.0183889	0.322424	21.8132	0.248478	0.57984	B4	NA	0.336384	0.339193	-0.00280913
cg02115904	11	82997380	4.28e-06	0.0184201	-0.247707	21.7981	0.248483	0.579851	B4	CCDC90B	0.0125821	0.0155586	-0.00297642
cg16108521	2	54013703	4.41e-06	0.0186572	-0.0907351	21.7375	0.248504	0.579899	B4	ASB3;ERLEC1;GPR75-ASB3	0.0565829	0.0889684	-0.0323855
cg17987666	11	116025363	4.39e-06	0.0186572	0.391704	21.7487	0.2485	0.57989	B4	NA	0.917689	0.89817	0.0195187
cg26236440	2	113341947	4.4e-06	0.0186572	-0.266649	21.7408	0.248502	0.579896	B4	CHCHD5	0.082652	0.0944772	-0.0118252
cg24247472	17	46908838	4.49e-06	0.0188649	-0.365205	21.7036	0.248515	0.579925	B4	CALCOCO2	0.093853	0.106863	-0.0130102
cg08809260	2	177054140	4.67e-06	0.0195273	-0.198539	21.622	0.248542	0.579989	B4	HOXD1	0.102429	0.120303	-0.0178744
cg05231366	17	1303810	4.7e-06	0.0195376	-0.0854957	21.6097	0.248546	0.579999	B4	YWHAE	0.0244429	0.0402652	-0.0158223
cg05923184	19	38878861	4.74e-06	0.0195909	-0.415291	21.593	0.248552	0.580012	B4	GGN	0.0914661	0.103278	-0.011812
cg00080118	6	31126173	4.89e-06	0.019996	-0.184318	21.5291	0.248573	0.580062	B4	TCF19;CCHCR1	0.0488069	0.0598838	-0.0110769
cg18503019	10	96202895	4.87e-06	0.019996	-0.164669	21.5345	0.248572	0.580058	B4	TBC1D12	0.916776	0.944062	-0.0272862
cg04450361	16	30583832	5.04e-06	0.0204322	-0.208807	21.4663	0.248594	0.580111	B4	ZNF688	0.0536714	0.0653324	-0.011661
cg19075436	1	45806187	5.05e-06	0.0204322	-0.456796	21.4633	0.248595	0.580113	B4	MUTYH;TOE1	0.0961366	0.105166	-0.00902911
cg07852116	12	12715556	5.09e-06	0.0204989	-0.250225	21.4458	0.248601	0.580127	B4	DUSP16	0.0651912	0.07478	-0.00958878
cg00830121	16	85904858	5.19e-06	0.0205583	0.390693	21.407	0.248614	0.580157	B4	NA	0.926314	0.906627	0.0196868
cg07507056	1	45806213	5.22e-06	0.0205583	-0.21331	21.3969	0.248618	0.580165	B4	MUTYH;TOE1	0.07407	0.0892232	-0.0151532
cg07655373	5	154237806	5.2e-06	0.0205583	-0.416671	21.4026	0.248616	0.580161	B4	CNOT8	0.095207	0.104729	-0.00952177
cg07959982	6	153324114	5.14e-06	0.0205583	-0.221053	21.4251	0.248608	0.580143	B4	MTRF1L	0.041954	0.0485943	-0.00664029
cg00542846	21	27543545	5.31e-06	0.020705	-0.236398	21.3613	0.24863	0.580193	B4	APP	0.0609774	0.0692139	-0.00823649
cg12495954	16	53738234	5.29e-06	0.020705	-0.425656	21.3664	0.248628	0.580189	B4	RPGRIP1L;FTO	0.104991	0.116227	-0.0112356
cg08251341	12	52140501	5.46e-06	0.0211373	-0.37798	21.3048	0.248649	0.580238	B4	SCN8A	0.94299	0.943977	-0.000986386
cg17943520	21	40817850	5.47e-06	0.0211373	-0.387032	21.2984	0.248651	0.580243	B4	MIR6508;SH3BGR	0.0874826	0.0984827	-0.0110002
cg02620417	16	622502	5.58e-06	0.0213513	0.294948	21.2588	0.248664	0.580274	B4	PIGQ	0.880953	0.868481	0.0124712
cg14559083	14	105951604	5.61e-06	0.0213513	0.44271	21.248	0.248668	0.580282	B4	NA	0.792078	0.770889	0.021189
cg24751551	21	39627840	5.62e-06	0.0213513	-0.325537	21.2469	0.248668	0.580283	B4	KCNJ15	0.511134	0.53879	-0.0276564
cg02400396	10	23392945	5.71e-06	0.0214264	-0.314865	21.2118	0.24868	0.58031	B4	MSRB2	0.919439	0.926938	-0.00749894
cg07001481	17	5389669	5.69e-06	0.0214264	-0.137256	21.2186	0.248678	0.580305	B4	MIS12;DERL2	0.0129032	0.0174817	-0.00457844
cg10910841	10	101117295	5.72e-06	0.0214264	-0.515106	21.2093	0.248681	0.580312	B4	CNNM1	0.954663	0.950511	0.00415201
cg17746999	X	68651243	5.77e-06	0.0215161	-0.247042	21.1907	0.248687	0.580327	B4	NA	0.94322	0.943056	0.000164307
cg08515817	12	46881377	5.83e-06	0.0216226	-0.220232	21.1707	0.248694	0.580343	B4	LOC100288798	0.711666	0.741795	-0.030129
cg21666675	3	14165843	5.89e-06	0.0217369	-0.429802	21.15	0.248701	0.580359	B4	CHCHD4;TMEM43	0.090996	0.0991347	-0.00813869
cg10002978	9	140399283	5.98e-06	0.0218409	-0.281648	21.1205	0.248711	0.580382	B4	PNPLA7	0.93545	0.941031	-0.0055813
cg10984912	9	137298356	5.97e-06	0.0218409	0.218542	21.1213	0.24871	0.580381	B4	RXRA	0.751392	0.719506	0.0318856
cg01458961	4	102269425	6.11e-06	0.0222363	-0.250764	21.0743	0.248726	0.580418	B4	PPP3CA	0.102524	0.12245	-0.0199257
cg05087792	6	116683689	6.27e-06	0.022634	-0.229477	21.0234	0.248743	0.580458	B4	DSE	0.875999	0.896331	-0.0203322
cg25800379	7	12250767	6.28e-06	0.022634	-0.0795354	21.0188	0.248745	0.580462	B4	TMEM106B	0.0159608	0.0307438	-0.014783
cg23137368	3	197676958	6.33e-06	0.022696	-0.170635	21.0036	0.24875	0.580474	B4	IQCG;RPL35A	0.036636	0.0475369	-0.0109009
cg04669947	5	71773536	6.38e-06	0.022767	-0.448492	20.9876	0.248755	0.580486	B4	ZNF366	0.942904	0.941437	0.00146729
cg04610187	17	76360794	6.42e-06	0.022813	0.236906	20.9739	0.24876	0.580497	B4	NA	0.486622	0.443418	0.0432048
cg07495738	21	40817834	6.54e-06	0.0231282	-0.105792	20.9366	0.248772	0.580526	B4	MIR6508;SH3BGR	0.0185205	0.0272547	-0.00873421
cg00239988	5	134606261	6.63e-06	0.0233348	-0.277116	20.909	0.248782	0.580548	B4	NA	0.928337	0.933271	-0.00493417
cg27154769	19	56177793	6.76e-06	0.0236693	0.383919	20.8707	0.248795	0.580578	B4	U2AF2	0.863273	0.84808	0.0151939
cg03170721	3	37366489	7e-06	0.024392	-0.211785	20.8004	0.248818	0.580633	B4	GOLGA4	0.867903	0.887906	-0.020003
cg18816170	11	46141595	7.15e-06	0.0247933	-0.229848	20.758	0.248832	0.580666	B4	PHF21A	0.0412103	0.0479997	-0.00678942
cg07321032	4	24926290	7.41e-06	0.0254838	-0.256194	20.6837	0.248857	0.580725	B4	CCDC149	0.934167	0.941771	-0.00760376
cg20195799	4	37395903	7.4e-06	0.0254838	-0.279762	20.6886	0.248856	0.580721	B4	NWD2	0.908671	0.916431	-0.00776014
cg09349438_TC1	6	30258884	7.48e-06	0.0256107	-0.128284	20.6645	0.248864	0.58074	C0	HLA-L	0.894079	0.918284	-0.0242043
cg01463873	7	37888045	7.67e-06	0.0259027	-0.143079	20.6141	0.248881	0.580779	B4	NME8	0.918886	0.931746	-0.0128598
cg18306593	14	50488142	7.64e-06	0.0259027	-0.492828	20.6234	0.248878	0.580772	B4	LINC01599	0.520214	0.536623	-0.0164087
cg20362423	8	67579658	7.67e-06	0.0259027	-0.0722447	20.6152	0.24888	0.580778	B4	C8orf44;C8orf44-SGK3;VCPIP1	0.0243615	0.0514417	-0.0270802
cg26234948	20	23012142	7.8e-06	0.0262256	-0.291127	20.5799	0.248892	0.580806	B4	NA	0.94124	0.947543	-0.00630292
cg11964304	3	119184021	7.95e-06	0.0264883	-0.262932	20.5418	0.248905	0.580836	B4	TMEM39A	0.936286	0.941787	-0.00550032
cg26562424	21	27107531	7.95e-06	0.0264883	-0.146342	20.5423	0.248905	0.580836	B4	ATP5J;GABPA	0.0183551	0.0235769	-0.00522173
cg00241967	6	4609631	8.03e-06	0.0265154	-0.358694	20.5219	0.248912	0.580852	B4	KU-MEL-3	0.90614	0.90531	0.000829475
cg15274216	1	39549444	8.02e-06	0.0265154	-0.309427	20.5239	0.248911	0.58085	B4	MACF1	0.934606	0.940535	-0.00592892
cg01604480	17	75877899	8.34e-06	0.0266113	-0.410698	20.4445	0.248938	0.580913	B4	FLJ45079	0.0788131	0.0850381	-0.006225
cg05534593	2	70520760	8.13e-06	0.0266113	-0.166201	20.498	0.24892	0.580871	B4	SNRPG	0.0672793	0.0825256	-0.0152463
cg08861896	22	47158962	8.17e-06	0.0266113	-0.298972	20.4873	0.248924	0.580879	B4	TBC1D22A	0.0709077	0.0819338	-0.0110261
cg18037230	19	33463091	8.25e-06	0.0266113	-0.507882	20.4684	0.24893	0.580894	B4	C19orf40;CCDC123	0.111773	0.120687	-0.00891413
cg19853386	16	84627824	8.31e-06	0.0266113	-0.173671	20.4519	0.248935	0.580907	B4	COTL1	0.526121	0.555661	-0.0295399
cg21115120	5	157158441	8.34e-06	0.0266113	-0.344591	20.4445	0.248938	0.580913	B4	THG1L	0.0901834	0.0987139	-0.0085305
cg23213688	1	231473791	8.38e-06	0.0266113	-0.275789	20.4362	0.248941	0.580919	B4	C1orf124;EXOC8	0.0665177	0.0761242	-0.00960653
cg24410064	7	7222050	8.35e-06	0.0266113	-0.118281	20.443	0.248938	0.580914	B4	C1GALT1	0.0151446	0.0216383	-0.00649369
cg26691760	7	150894498	8.3e-06	0.0266113	-0.245151	20.4542	0.248935	0.580905	B4	IQCA1L	0.896877	0.907549	-0.0106719
cg25346576	17	28443852	8.42e-06	0.0266227	-0.319298	20.4269	0.248944	0.580927	B4	CCDC55;MIR423	0.102477	0.115045	-0.0125676
cg00781833	7	24358278	8.58e-06	0.026677	-0.232702	20.389	0.248957	0.580956	B4	NA	0.833623	0.863201	-0.0295784
cg12461347	10	74321670	8.52e-06	0.026677	-0.317622	20.4019	0.248952	0.580946	B4	MICU1	0.295341	0.324148	-0.0288072
cg12480375	6	30135523	8.47e-06	0.026677	-0.296951	20.4129	0.248949	0.580938	B4	TRIM15	0.921789	0.926147	-0.00435757
cg22810690	11	67129088	8.54e-06	0.026677	-0.301761	20.3963	0.248954	0.580951	B4	LOC100130987	0.921505	0.925204	-0.00369956
cg16582036	20	52796919	8.68e-06	0.0269063	-0.261508	20.3634	0.248965	0.580976	B4	NA	0.905005	0.915533	-0.0105282
cg08129233	9	133897026	8.76e-06	0.0270216	-0.18973	20.3464	0.248971	0.58099	B4	LAMC3	0.856092	0.876734	-0.0206421
cg22651113	10	133997894	8.85e-06	0.027208	-0.10289	20.3243	0.248979	0.581007	B4	JAKMIP3	0.858017	0.88647	-0.0284527
cg21855963	1	78444801	8.9e-06	0.0272441	-0.0885701	20.3133	0.248982	0.581016	B4	FUBP1	0.0138704	0.0237045	-0.00983407
cg27645888	1	184724206	9.21e-06	0.0280675	-0.315243	20.245	0.249005	0.58107	B4	EDEM3	0.0617243	0.0705752	-0.00885088
cg11243283	10	109910629	9.29e-06	0.0280951	-0.147427	20.2267	0.249011	0.581084	B4	NA	0.876179	0.900563	-0.0243843
cg24341944	3	157827791	9.26e-06	0.0280951	-0.242363	20.2337	0.249009	0.581078	B4	RSRC1	0.0594805	0.0749323	-0.0154518
cg01923337	16	2571449	9.35e-06	0.0281482	0.322276	20.2148	0.249015	0.581093	B4	AMDHD2	0.833513	0.818381	0.0151322
cg23369683	2	61166843	9.5e-06	0.0284914	-0.260458	20.1822	0.249026	0.581119	B4	NA	0.933686	0.942837	-0.00915014
cg23315078	6	73331667	9.67e-06	0.0288964	-0.172358	20.1456	0.249039	0.581148	B4	KCNQ5	0.0496921	0.0583361	-0.00864401
cg10163299	20	16728915	9.77e-06	0.0289613	-0.257145	20.1255	0.249046	0.581164	B4	OTOR	0.909274	0.915757	-0.00648299
cg12050054	14	105963656	9.77e-06	0.0289613	0.297259	20.1251	0.249046	0.581164	B4	C14orf80	0.88423	0.868381	0.0158487
cg02383302	3	138313326	9.87e-06	0.0289965	-0.370451	20.1038	0.249053	0.581181	B4	CEP70	0.0680324	0.0750712	-0.00703879
cg03446608	4	145567269	9.87e-06	0.0289965	-0.202166	20.1058	0.249052	0.581179	B4	HHIP-AS1;HHIP	0.0956683	0.104312	-0.00864343
cg11261678_BC21	6	33425406	9.9e-06	0.0289965	-0.299256	20.099	0.249054	0.581185	C0	SYNGAP1	0.083027	0.107129	-0.0241016
cg03931329	7	106301805	9.95e-06	0.0290451	0.217993	20.0877	0.249058	0.581193	B4	CCDC71L	0.112567	0.106101	0.00646584
cg22633111	5	56989399	9.99e-06	0.029048	-0.418503	20.0797	0.249061	0.5812	B4	NA	0.955651	0.952746	0.00290558
cg01776094	9	3385979	1.01e-05	0.0291756	-0.265074	20.0631	0.249067	0.581213	B4	RFX3	0.876962	0.889423	-0.0124603
cg19573129	18	11124265	1.02e-05	0.029294	-0.338118	20.0472	0.249072	0.581225	B4	PIEZO2	0.922163	0.924825	-0.00266205
cg02083259	16	57220135	1.04e-05	0.0294591	-0.240883	20.0051	0.249086	0.581258	B4	RSPRY1;FAM192A	0.0530354	0.0611843	-0.00814896
cg07533159	6	126307930	1.03e-05	0.0294591	-0.151233	20.0248	0.24908	0.581243	B4	TRMT11	0.0262571	0.0342273	-0.00797012
cg09474714	4	88343574	1.03e-05	0.0294591	-0.194899	20.012	0.249084	0.581253	B4	NUDT9	0.0684694	0.0832942	-0.0148248
cg22785136	6	117609650	1.04e-05	0.0294591	-0.204896	20.0073	0.249085	0.581257	B4	ROS1	0.926395	0.931722	-0.00532682
cg11430659	2	201374471	1.04e-05	0.0294923	-0.135636	19.9952	0.249089	0.581266	B4	KCTD18	0.0203475	0.0276349	-0.00728745
cg06305048	19	53466199	1.05e-05	0.029536	-0.36941	19.9847	0.249093	0.581275	B4	ZNF816A	0.130529	0.153285	-0.0227559
cg00734395	10	4122651	1.06e-05	0.029653	-0.139107	19.9691	0.249098	0.581287	B4	LOC101927964	0.553641	0.653758	-0.100117
cg02370376	5	140027476	1.06e-05	0.0296763	-0.202841	19.96	0.249101	0.581294	B4	IK;NDUFA2;MIR3655	0.0684154	0.0838135	-0.015398
cg05141895	13	20463365	1.07e-05	0.0296918	-0.148902	19.9464	0.249106	0.581305	B4	NA	0.941937	0.95592	-0.0139826
cg25670690	21	27107428	1.07e-05	0.0296918	-0.112395	19.944	0.249107	0.581307	B4	ATP5J;GABPA	0.0212861	0.0292737	-0.00798761
cg05691475	1	188747861	1.1e-05	0.0301998	-0.415441	19.8948	0.249123	0.581345	B4	NA	0.921474	0.91914	0.00233371
cg05898410	4	82392533	1.12e-05	0.0301998	-0.219493	19.8561	0.249136	0.581376	B4	RASGEF1B	0.118643	0.134573	-0.0159302
cg07979357	19	14142353	1.1e-05	0.0301998	-0.131795	19.8951	0.249123	0.581345	B4	IL27RA	0.0593004	0.0749341	-0.0156337
cg10382692	4	120550298	1.1e-05	0.0301998	-0.301919	19.8863	0.249126	0.581352	B4	PDE5A	0.0990429	0.110597	-0.0115542
cg10449466	12	16505650	1.12e-05	0.0301998	-0.2167	19.8495	0.249139	0.581381	B4	MGST1	0.83978	0.868633	-0.0288537
cg10742605	3	18485411	1.14e-05	0.0301998	-0.0936331	19.819	0.249149	0.581405	B4	NA	0.0193151	0.028495	-0.00917993
cg11843835	12	48299010	1.14e-05	0.0301998	-0.363841	19.8087	0.249152	0.581413	B4	VDR	0.0854513	0.0954197	-0.00996836
cg12301981	2	100379392	1.11e-05	0.0301998	-0.203347	19.8626	0.249134	0.581371	B4	AFF3	0.852598	0.877442	-0.0248441
cg13606440	2	55378199	1.14e-05	0.0301998	-0.319489	19.8055	0.249154	0.581416	B4	NA	0.6638	0.673425	-0.00962575
cg14795047	12	38710433	1.11e-05	0.0301998	-0.155348	19.8621	0.249134	0.581371	B4	ALG10B	0.0454191	0.0569823	-0.0115632
cg19034708	8	17780168	1.1e-05	0.0301998	-0.135275	19.877	0.249129	0.581359	B4	PCM1	0.0144179	0.0202581	-0.00584014
cg20089077	19	37569736	1.14e-05	0.0301998	-0.443258	19.8144	0.249151	0.581409	B4	ZNF420	0.118237	0.13107	-0.0128337
cg20252212	19	18668508	1.14e-05	0.0301998	-0.282405	19.814	0.249151	0.581409	B4	KXD1	0.0606496	0.0696477	-0.00899813
cg26446827	20	18268978	1.15e-05	0.0301998	-0.17515	19.8011	0.249155	0.581419	B4	ZNF133	0.0598793	0.0713857	-0.0115063
cg26669125	14	103432390	1.13e-05	0.0301998	-0.297418	19.8396	0.249142	0.581389	B4	CDC42BPB	0.918631	0.924725	-0.00609376
cg01432055	3	124873848	1.16e-05	0.0303308	-0.278665	19.7853	0.24916	0.581432	B4	SLC12A8	0.927076	0.930049	-0.00297341
cg07602316	8	95909074	1.17e-05	0.0304921	-0.25518	19.7676	0.249166	0.581446	B4	NA	0.0116551	0.0142851	-0.00262994
cg01150124	20	46095646	1.18e-05	0.0305446	-0.388819	19.7502	0.249172	0.581459	B4	NA	0.942076	0.940543	0.00153376
cg15174326	10	132263342	1.17e-05	0.0305446	-0.26901	19.7541	0.249171	0.581456	B4	NA	0.936597	0.941517	-0.00492028
cg22492020	15	66648688	1.19e-05	0.0308818	-0.470347	19.7211	0.249182	0.581482	B4	TIPIN	0.108048	0.118429	-0.0103808
cg15454737	12	94657408	1.2e-05	0.0309018	-0.220023	19.7129	0.249185	0.581489	B4	PLXNC1	0.0837762	0.0958621	-0.012086
cg00753442	6	6384659	1.22e-05	0.0310414	-0.270403	19.6803	0.249196	0.581514	B4	LOC285780	0.888609	0.907177	-0.0185674
cg02594498	15	22893147	1.21e-05	0.0310414	-0.197217	19.6891	0.249193	0.581508	B4	CYFIP1	0.076042	0.0863896	-0.0103477
cg19808408	17	54726308	1.22e-05	0.0310414	-0.476932	19.6764	0.249197	0.581518	B4	NA	0.935163	0.930068	0.00509489
cg21045385	17	20156940	1.21e-05	0.0310414	-0.3484	19.6926	0.249192	0.581505	B4	CYTSB	0.940888	0.944875	-0.00398751
cg06146466	3	59501481	1.23e-05	0.0310806	-0.339042	19.6603	0.249203	0.58153	B4	NA	0.89133	0.895856	-0.00452634
cg08511818	20	30104637	1.23e-05	0.0310806	-0.28381	19.6605	0.249203	0.58153	B4	HM13	0.638189	0.667037	-0.0288482
cg07300050	5	180673332	1.25e-05	0.0315087	-0.120275	19.626	0.249214	0.581557	B4	CTC-338M12.4	0.0372625	0.0488441	-0.0115815
cg09296697	12	120833809	1.26e-05	0.0315709	-0.32176	19.6153	0.249218	0.581566	B4	NA	0.936918	0.940428	-0.00351053
cg08793459	17	57784647	1.27e-05	0.0317043	-0.153023	19.6	0.249223	0.581578	B4	PTRH2;TMEM49	0.0780406	0.0946844	-0.0166438
cg06150740	22	48654260	1.28e-05	0.0319903	-0.294951	19.5753	0.249231	0.581597	B4	NA	0.949851	0.950811	-0.000960146
cg11265041	5	1036462	1.29e-05	0.0320386	-0.271622	19.5638	0.249235	0.581606	B4	NKD2	0.977796	0.978533	-0.000736524
cg21995575	2	47403831	1.29e-05	0.0320386	-0.0860743	19.5589	0.249237	0.58161	B4	CALM2	0.0201366	0.0339904	-0.0138538
cg02470851	2	127892594	1.31e-05	0.0322189	-0.318853	19.541	0.249243	0.581624	B4	NA	0.93367	0.937142	-0.00347263
cg13394022	7	8302831	1.32e-05	0.032407	-0.350367	19.5227	0.249249	0.581639	B4	ICA1	0.929495	0.93042	-0.000924681
cg02280951	7	129045035	1.33e-05	0.0324728	-0.444185	19.5055	0.249255	0.581652	B4	AHCYL2	0.941891	0.936815	0.00507638
cg26188389	5	168318410	1.33e-05	0.0324728	-0.233786	19.5073	0.249254	0.581651	B4	SLIT3	0.85541	0.871303	-0.0158936
cg20124710	15	55611105	1.34e-05	0.0325393	-0.0932373	19.4948	0.249259	0.581661	B4	PIGBOS1;PIGB	0.0135531	0.0221745	-0.00862135
cg23542858	8	125486752	1.34e-05	0.0326043	-0.171267	19.4843	0.249262	0.581669	B4	RNF139	0.0153958	0.0208344	-0.00543857
cg26861886	22	50276999	1.35e-05	0.0326573	-0.280431	19.4746	0.249265	0.581677	B4	ZBED4	0.94415	0.948685	-0.00453474
cg00136400	8	144000430	1.36e-05	0.0327851	-0.340906	19.4602	0.24927	0.581688	B4	CYP11B2	0.920753	0.914083	0.00667027
cg02249930	10	70166207	1.37e-05	0.0329043	-0.27924	19.4465	0.249275	0.581699	B4	RUFY2	0.0743506	0.0814739	-0.00712327
cg15112458	7	104654695	1.4e-05	0.0334678	-0.327811	19.4059	0.249289	0.581731	B4	LOC100216545;MLL5	0.0205537	0.0258471	-0.00529334
cg25933842	2	58120056	1.4e-05	0.0335371	-0.224863	19.3953	0.249292	0.581739	B4	NA	0.804445	0.823088	-0.0186423
cg04305134	10	75173374	1.42e-05	0.0337331	-0.214902	19.3772	0.249298	0.581754	B4	ANXA7	0.0352733	0.0401348	-0.00486153
cg27465566	5	14142574	1.42e-05	0.0337746	-0.309506	19.3684	0.249301	0.581761	B4	TRIO	0.0799272	0.0869148	-0.00698761
cg04798796	10	88855483	1.43e-05	0.0338062	-0.255389	19.3601	0.249304	0.581767	B4	GLUD1;FAM35A	0.0500131	0.0574519	-0.00743883
cg19079372	5	54604293	1.45e-05	0.034179	-0.122659	19.3317	0.249314	0.58179	B4	SKIV2L2;DHX29	0.0399244	0.0516026	-0.0116782
cg10619156	1	107599208	1.47e-05	0.0344183	-0.249318	19.2989	0.249325	0.581815	B4	PRMT6	0.0895136	0.105419	-0.0159059
cg26664797	5	158527458	1.46e-05	0.0344183	-0.408853	19.3107	0.249321	0.581806	B4	EBF1	0.0184423	0.0231005	-0.00465816
cg27565972	4	186396433	1.47e-05	0.0344183	-0.339023	19.3029	0.249323	0.581812	B4	NA	0.942722	0.942898	-0.0001758
cg23498628	17	73262345	1.5e-05	0.035043	0.305009	19.2564	0.249339	0.581849	B4	MRPS7;MIF4GD	0.843177	0.833543	0.00963352
cg21962835	1	164695453	1.52e-05	0.0352837	-0.506464	19.2332	0.249347	0.581867	B4	PBX1	0.938354	0.929938	0.00841616
cg26657980	3	112710257	1.52e-05	0.0352837	-0.226881	19.2302	0.249348	0.58187	B4	GTPBP8	0.0550807	0.0720038	-0.0169231
cg00065552_TC21	1	2556132	1.53e-05	0.0352879	-0.296736	19.2238	0.24935	0.581875	C0	TNFRSF14	0.0571822	0.0647885	-0.00760627
cg22470342	14	57327436	1.53e-05	0.0352903	-0.123647	19.2175	0.249352	0.58188	B4	OTX2-AS1	0.764764	0.809303	-0.0445391
cg02394664	10	6572395	1.54e-05	0.0354443	-0.367815	19.2026	0.249357	0.581892	B4	PRKCQ	0.784317	0.787724	-0.00340708
cg26258950	1	186140507	1.56e-05	0.0357204	-0.348628	19.1809	0.249365	0.581909	B4	HMCN1;MIR548F1	0.936352	0.939953	-0.00360055
cg18921183	12	6602631	1.59e-05	0.0361823	-0.286127	19.149	0.249376	0.581934	B4	MRPL51;NCAPD2	0.0475733	0.0550314	-0.00745817
cg15764000	16	83837681	1.59e-05	0.0362129	-0.476472	19.1412	0.249378	0.58194	B4	LOC102724163	0.953087	0.949212	0.00387555
cg24721182	5	78908341	1.6e-05	0.0363492	-0.0979544	19.1276	0.249383	0.581951	B4	PAPD4	0.0148346	0.0239056	-0.00907102
cg02780944	19	45458284	1.63e-05	0.0368413	-0.105598	19.0882	0.249396	0.581982	B4	CLPTM1	0.0174306	0.0260304	-0.00859982
cg04905448	2	69002063	1.64e-05	0.0368413	-0.292118	19.0845	0.249397	0.581985	B4	ARHGAP25	0.0451254	0.0516201	-0.00649462
cg23455685	21	16261125	1.64e-05	0.0368413	-0.256707	19.0825	0.249398	0.581986	B4	NA	0.941185	0.946094	-0.00490905
cg08908148	7	39606013	1.65e-05	0.0369824	-0.378016	19.0688	0.249403	0.581997	B4	C7orf36	0.0963777	0.105064	-0.00868617
cg08487090	12	12870308	1.67e-05	0.0371652	-0.220507	19.0469	0.24941	0.582015	B4	CDKN1B	0.0692883	0.0793093	-0.010021
cg11998816	12	56545925	1.67e-05	0.0371652	-0.110718	19.0491	0.249409	0.582013	B4	MYL6B	0.0440382	0.0624326	-0.0183944
cg01540380	11	15837082	1.7e-05	0.0376241	-0.300426	19.0151	0.249421	0.58204	B4	NA	0.719264	0.735645	-0.0163815
cg21401359	15	48919855	1.7e-05	0.0376241	-0.384011	19.0104	0.249423	0.582043	B4	FBN1	0.938854	0.936717	0.00213628
cg15906479	4	109089614	1.71e-05	0.037699	-0.101551	19.0005	0.249426	0.582051	B4	LEF1;LEF1-AS1	0.0540385	0.0758676	-0.0218291
cg21940602	11	122081755	1.72e-05	0.0377764	-0.384204	18.9905	0.249429	0.582059	B4	NA	0.924154	0.922743	0.00141135
cg10688896	1	153935706	1.73e-05	0.0379853	-0.320831	18.9736	0.249435	0.582073	B4	SLC39A1;MIR6737	0.0871763	0.0957352	-0.00855892
cg09949083	11	21930970	1.75e-05	0.0381465	-0.187076	18.9534	0.249442	0.582089	B4	NA	0.858833	0.872946	-0.0141122
cg19642925	10	103911966	1.75e-05	0.0381465	-0.079579	18.9543	0.249442	0.582088	B4	NOLC1	0.0135016	0.0250204	-0.0115188
cg07640827	13	25034160	1.79e-05	0.0384872	-0.485242	18.9093	0.249457	0.582123	B4	PARP4	0.951626	0.946438	0.00518774
cg08384495	13	105800202	1.8e-05	0.0384872	-0.143749	18.8952	0.249462	0.582135	B4	NA	0.801145	0.857944	-0.0567987
cg10392768	17	8021828	1.79e-05	0.0384872	-0.441155	18.9067	0.249458	0.582126	B4	ALOXE3	0.0814655	0.0891473	-0.00768187
cg15198786	12	113659145	1.79e-05	0.0384872	-0.39562	18.9007	0.24946	0.58213	B4	TPCN1;IQCD	0.0816806	0.0922868	-0.0106062
cg18492270	5	133078955	1.79e-05	0.0384872	-0.335236	18.9012	0.24946	0.58213	B4	NA	0.924533	0.92371	0.000823122
cg26465532	10	79446426	1.78e-05	0.0384872	-0.270567	18.9155	0.249455	0.582119	B4	NA	0.876247	0.888614	-0.0123667
cg27124027	7	107643688	1.8e-05	0.0384872	-0.239282	18.8977	0.249461	0.582133	B4	LAMB1	0.0299364	0.0409226	-0.0109862
cg16491773	1	175143923	1.81e-05	0.0384994	-0.230573	18.8889	0.249464	0.58214	B4	KIAA0040	0.90398	0.919014	-0.0150347
cg01417948_TC21	1	152077813	1.82e-05	0.0387197	-0.153578	18.8717	0.24947	0.582153	C0	SPTLC1P4	0.740643	0.783453	-0.04281
cg05232694	20	48809539	1.83e-05	0.0387515	0.111601	18.8644	0.249472	0.582159	B4	NA	0.459686	0.408595	0.0510913
cg06863358	2	58929013	1.83e-05	0.0387737	-0.233875	18.8565	0.249475	0.582165	B4	LINC01122	0.84362	0.8596	-0.0159799
cg10839108	9	107509623	1.84e-05	0.0387737	-0.148107	18.852	0.249476	0.582169	B4	NIPSNAP3A	0.0798883	0.0952407	-0.0153524
cg10552106	3	151177285	1.85e-05	0.0388136	-0.294051	18.8443	0.249479	0.582175	B4	IGSF10	0.941246	0.946416	-0.00516995
cg15561050	14	24020749	1.86e-05	0.0389814	-0.274739	18.83	0.249484	0.582186	B4	THTPA;ZFHX2	0.0591372	0.067893	-0.00875575
cg16581692	2	162019868	1.87e-05	0.0390598	-0.239505	18.8204	0.249487	0.582194	B4	TANK	0.868651	0.893773	-0.0251222
cg11590730	8	60957199	1.87e-05	0.0390801	-0.262833	18.8138	0.249489	0.582199	B4	NA	0.919482	0.930008	-0.0105255
cg07743843	19	49812698	1.89e-05	0.0392389	-0.274512	18.8001	0.249494	0.58221	B4	SLC6A16;MIR4324	0.949984	0.952111	-0.00212747
cg00450824	11	8615685	1.9e-05	0.0393729	0.231913	18.7877	0.249498	0.58222	B4	STK33	0.027141	0.0244022	0.00273873
cg06286521	10	77909928	1.93e-05	0.0400113	-0.338813	18.7499	0.249511	0.58225	B4	C10orf11	0.96212	0.961711	0.000409762
cg23749163	14	77563968	1.94e-05	0.0400144	-0.322609	18.7443	0.249513	0.582254	B4	KIAA1737	0.0836995	0.0901378	-0.00643831
cg17490921	11	116658887	1.96e-05	0.0401254	-0.125031	18.7223	0.24952	0.582271	B4	ZNF259	0.0349449	0.048128	-0.0131831
cg20951334	2	86669446	1.96e-05	0.0401254	-0.326814	18.7257	0.249519	0.582269	B4	KDM3A	0.0555445	0.0611067	-0.00556223
cg26155520	1	943647	1.96e-05	0.0401254	0.21193	18.7246	0.249519	0.58227	B4	NA	0.90625	0.864742	0.0415074
cg00632239	7	15105740	1.97e-05	0.040257	-0.289972	18.7103	0.249524	0.582281	B4	NA	0.917465	0.921682	-0.00421695
cg05596135	16	72128010	2.02e-05	0.0407739	-0.169921	18.6658	0.249539	0.582316	B4	DHX38;TXNL4B	0.0779939	0.0956728	-0.0176789
cg07507194	1	154412839	2.01e-05	0.0407739	-0.204115	18.6762	0.249536	0.582308	B4	IL6R	0.772946	0.808122	-0.0351757
cg09332604	3	186435400	2.03e-05	0.0407739	-0.388019	18.6523	0.249544	0.582327	B4	KNG1	0.928574	0.930493	-0.00191858
cg12718885	7	115550945	2.02e-05	0.0407739	-0.262715	18.6626	0.249541	0.582319	B4	NA	0.0771558	0.103798	-0.0266421
cg17685679	3	42003724	2.02e-05	0.0407739	-0.202754	18.6668	0.249539	0.582315	B4	ULK4	0.0167298	0.0210132	-0.00428338
cg22223655	18	67872902	2.03e-05	0.0407739	-0.152551	18.654	0.249543	0.582326	B4	RTTN	0.0141799	0.0187917	-0.0046117
cg21352959	17	62340143	2.05e-05	0.0410365	-0.121827	18.6288	0.249552	0.582345	B4	TEX2	0.0115687	0.0161642	-0.00459553
cg22256960	15	77711686	2.05e-05	0.0410365	-0.0668807	18.6298	0.249552	0.582345	B4	NA	0.0353928	0.0591183	-0.0237255
cg00136547	6	56507796	2.1e-05	0.0410812	-0.254733	18.5865	0.249566	0.582379	B4	DST	0.906867	0.916502	-0.00963469
cg00965391	11	92930777	2.1e-05	0.0410812	-0.242841	18.5894	0.249565	0.582377	B4	SLC36A4	0.0385822	0.0440315	-0.00544928
cg02220815	2	86426457	2.08e-05	0.0410812	-0.0917244	18.6047	0.24956	0.582365	B4	MRPL35	0.01779	0.0253488	-0.00755874
cg04024692	11	16760046	2.11e-05	0.0410812	-0.105237	18.5796	0.249569	0.582384	B4	C11orf58	0.0152184	0.0233324	-0.008114
cg06465076	5	96027378	2.13e-05	0.0410812	0.249894	18.5591	0.249576	0.582401	B4	CAST	0.42312	0.450745	-0.0276251
cg07234639	7	29944633	2.11e-05	0.0410812	-0.27692	18.5764	0.24957	0.582387	B4	WIPF3	0.917478	0.928406	-0.0109273
cg08610415	19	38270207	2.14e-05	0.0410812	-0.264308	18.5484	0.249579	0.582409	B4	ZNF573	0.0685927	0.0834638	-0.0148711
cg09562683	10	105210440	2.14e-05	0.0410812	0.463371	18.5514	0.249578	0.582407	B4	CALHM2	0.951694	0.940201	0.0114928
cg10247643	21	27336479	2.08e-05	0.0410812	-0.217872	18.6066	0.24956	0.582363	B4	APP	0.914533	0.924238	-0.00970428
cg10983115	10	114710129	2.07e-05	0.0410812	-0.442522	18.6104	0.249558	0.58236	B4	TCF7L2	0.100622	0.109556	-0.00893432
cg15144984	3	27922975	2.13e-05	0.0410812	-0.173119	18.5594	0.249576	0.5824	B4	NA	0.0437144	0.0518468	-0.00813246
cg16141690	14	23563715	2.14e-05	0.0410812	-0.412092	18.5485	0.249579	0.582409	B4	ACIN1;C14orf119	0.104729	0.115333	-0.0106038
cg17856559	13	109777891	2.11e-05	0.0410812	-0.312584	18.5754	0.24957	0.582388	B4	MYO16	0.907481	0.90873	-0.00124805
cg23882186	2	99065421	2.11e-05	0.0410812	-0.218863	18.577	0.24957	0.582386	B4	INPP4A	0.921603	0.930046	-0.00844245
cg26704180	7	137859780	2.13e-05	0.0410812	0.356485	18.5521	0.249578	0.582406	B4	NA	0.916808	0.896549	0.0202585
cg05310898	1	45241014	2.16e-05	0.0412489	-0.147257	18.5302	0.249585	0.582424	B4	SNORD46;SNORD55;RPS8	0.0279261	0.0357546	-0.00782854
cg07600693	2	173788352	2.16e-05	0.0412489	-0.233772	18.53	0.249586	0.582424	B4	RAPGEF4	0.889404	0.904502	-0.0150981
cg17861277	5	150385659	2.17e-05	0.0413076	-0.271294	18.5221	0.249588	0.58243	B4	NA	0.897056	0.908468	-0.0114124
cg16407604	1	40724172	2.18e-05	0.0413986	-0.301835	18.5126	0.249591	0.582438	B4	ZMPSTE24	0.0253626	0.0309402	-0.00557759
cg18930070	18	30091449	2.19e-05	0.0414474	-0.272127	18.5052	0.249594	0.582443	B4	WBP11P1	0.903763	0.918372	-0.0146089
cg01993413	14	21979151	2.2e-05	0.0416503	-0.213815	18.4895	0.249599	0.582456	B4	METTL3	0.0490279	0.0544071	-0.00537917
cg22724359	5	17684368	2.21e-05	0.0416503	-0.302583	18.4853	0.249601	0.582459	B4	NA	0.93042	0.936418	-0.00599806
cg06942064	1	208417143	2.23e-05	0.0417213	-0.274024	18.4669	0.249607	0.582474	B4	PLXNA2	0.0883772	0.0993852	-0.011008
cg16874185	11	75210723	2.22e-05	0.0417213	-0.26141	18.4708	0.249606	0.582471	B4	GDPD5	0.914885	0.923191	-0.00830598
cg26461200	5	56065900	2.22e-05	0.0417213	-0.252882	18.4726	0.249605	0.582469	B4	NA	0.909099	0.920382	-0.0112827
cg10249098	1	10384888	2.24e-05	0.0417653	-0.340423	18.4598	0.249609	0.582479	B4	KIF1B	0.964837	0.96524	-0.00040304
cg08542437	10	10754261	2.25e-05	0.0417671	-0.401125	18.4466	0.249614	0.58249	B4	NA	0.940295	0.93523	0.00506481
cg08951907	17	18218556	2.27e-05	0.0417671	-0.380279	18.4301	0.249619	0.582503	B4	SMCR8;TOP3A	0.087539	0.0953693	-0.0078303
cg14146657	9	128412220	2.27e-05	0.0417671	-0.344517	18.4335	0.249618	0.5825	B4	MAPKAP1	0.913647	0.907675	0.00597172
cg16846530	2	143344711	2.25e-05	0.0417671	-0.338145	18.4426	0.249615	0.582493	B4	NA	0.932026	0.932003	2.21e-05
cg22167839	7	35840133	2.26e-05	0.0417671	-0.255541	18.4344	0.249618	0.582499	B4	2021-09-07	0.06272	0.0709969	-0.00827689
cg24569412	20	43441959	2.26e-05	0.0417671	-0.350801	18.4372	0.249617	0.582497	B4	NA	0.947498	0.945239	0.00225905
cg15809217	6	31607648	2.3e-05	0.0420104	0.188988	18.399	0.24963	0.582528	B4	BAT3	0.294697	0.289751	0.00494559
cg18000167	4	170533947	2.3e-05	0.0420104	-0.278706	18.4035	0.249628	0.582524	B4	NEK1	0.105701	0.118464	-0.0127628
cg18610261	2	37899776	2.29e-05	0.0420104	-0.291255	18.4088	0.249627	0.58252	B4	CDC42EP3	0.0853521	0.0947278	-0.00937575
cg24100604	2	75823560	2.3e-05	0.0420104	-0.295785	18.4005	0.24963	0.582526	B4	NA	0.934331	0.937099	-0.00276848
cg21318940	5	43122046	2.32e-05	0.0422298	-0.39613	18.3837	0.249635	0.58254	B4	ZNF131	0.130625	0.154657	-0.0240326
cg11739541	12	49582842	2.34e-05	0.0423872	-0.116284	18.3714	0.249639	0.582549	B4	TUBA1A	0.0146346	0.0209771	-0.00634249
cg04540836	8	123854227	2.37e-05	0.0427838	-0.343125	18.3411	0.24965	0.582573	B4	ZHX2	0.95662	0.957386	-0.00076632
cg10448436	11	31833709	2.38e-05	0.0427838	-0.22494	18.3329	0.249652	0.58258	B4	PAX6	0.100164	0.113832	-0.0136677
cg12126243	14	59742285	2.37e-05	0.0427838	-0.260059	18.3421	0.249649	0.582573	B4	DAAM1	0.920301	0.930513	-0.010212
cg14740326	20	43991544	2.38e-05	0.0427838	-0.242176	18.3354	0.249652	0.582578	B4	SYS1-DBNDD2;SYS1	0.0893647	0.100407	-0.011042
cg22221131	13	51484590	2.39e-05	0.0427838	-0.403316	18.3288	0.249654	0.582583	B4	RNASEH2B	0.101959	0.115396	-0.0134374
cg27222947	15	77713135	2.41e-05	0.0430957	-0.160378	18.3094	0.24966	0.582599	B4	HMG20A;PEAK1	0.0840219	0.105065	-0.0210433
cg16357564	8	35580713	2.42e-05	0.0431183	-0.291142	18.2999	0.249664	0.582606	B4	UNC5D	0.948755	0.949993	-0.00123832
cg16448126	12	123921461	2.42e-05	0.0431183	-0.182473	18.2989	0.249664	0.582607	B4	RILPL2	0.0469086	0.0521912	-0.0052826
cg14979509	3	157807694	2.43e-05	0.0431406	-0.100432	18.2931	0.249666	0.582612	B4	NA	0.75743	0.800716	-0.0432863
cg08791268	6	17846143	2.44e-05	0.0431681	-0.268884	18.2824	0.24967	0.58262	B4	KIF13A	0.90067	0.915261	-0.0145909
cg16698586	9	107733068	2.44e-05	0.0431681	-0.21102	18.2861	0.249668	0.582617	B4	NA	0.837016	0.869169	-0.0321531
cg10240382	7	148844142	2.46e-05	0.0433482	-0.271339	18.2647	0.249676	0.582634	B4	ZNF398	0.0848388	0.0955411	-0.0107023
cg24927135	15	63449340	2.46e-05	0.0433482	-0.333038	18.2668	0.249675	0.582632	B4	RPS27L	0.0566096	0.0685142	-0.0119046
cg04529582	20	30697510	2.47e-05	0.0433583	-0.289392	18.2596	0.249677	0.582638	B4	TM9SF4	0.0632744	0.0727668	-0.00949244
cg05399036	3	71569437	2.48e-05	0.0434402	-0.398987	18.2512	0.24968	0.582645	B4	FOXP1	0.944274	0.94462	-0.000345926
cg12320972	18	19192160	2.5e-05	0.0435852	-0.143614	18.2398	0.249684	0.582654	B4	SNRPD1	0.0173733	0.0226125	-0.00523921
cg00826921	3	143692146	2.5e-05	0.043635	-0.101412	18.2329	0.249686	0.582659	B4	C3orf58	0.0221373	0.0338648	-0.0117275
cg00898988	14	24020746	2.53e-05	0.0439282	-0.084396	18.2122	0.249693	0.582676	B4	THTPA;ZFHX2	0.0128527	0.0206629	-0.00781014
cg06656240	17	76412890	2.54e-05	0.0439282	0.264013	18.208	0.249695	0.582679	B4	PGS1	0.740079	0.722833	0.017246
cg12502403	11	63607025	2.54e-05	0.0439282	-0.202099	18.2057	0.249696	0.582681	B4	MARK2	0.0630978	0.0712009	-0.00810312
cg11613741	6	127780352	2.54e-05	0.0439421	-0.308549	18.2004	0.249697	0.582685	B4	C6orf174;KIAA0408	0.932074	0.934976	-0.0029023
cg17500664	2	262323	2.56e-05	0.0439897	-0.196593	18.1893	0.249701	0.582694	B4	SH3YL1	0.927352	0.938595	-0.0112429
cg21465162	9	86323362	2.56e-05	0.0439897	-0.0699524	18.1891	0.249701	0.582694	B4	UBQLN1	0.0801052	0.134641	-0.0545355
cg15543443_TC21	6	33418259	2.59e-05	0.044334	-0.236711	18.1644	0.24971	0.582714	C0	SYNGAP1	0.0487747	0.0557443	-0.00696961
cg17500416	7	92484049	2.59e-05	0.044334	-0.233626	18.1683	0.249708	0.582711	B4	LOC101927497	0.770483	0.798952	-0.0284692
cg00453193	7	115851050	2.63e-05	0.0445735	-0.282815	18.1326	0.249721	0.582739	B4	TES	0.0458619	0.0522223	-0.00636042
cg04146852	10	9316450	2.63e-05	0.0445735	-0.311706	18.1338	0.24972	0.582738	B4	LOC101928272;LINC00709	0.907295	0.904816	0.00247879
cg10585983	2	169957156	2.63e-05	0.0445735	-0.191815	18.131	0.249721	0.58274	B4	NA	0.89048	0.906206	-0.015726
cg17588174	18	47399306	2.62e-05	0.0445735	-0.211327	18.1405	0.249718	0.582733	B4	MYO5B	0.901257	0.91364	-0.0123827
cg19755776	6	29067386	2.63e-05	0.0445735	-0.246653	18.1342	0.24972	0.582738	B4	NA	0.82618	0.834066	-0.00788626
cg03869743_TC21	6	30066868	2.65e-05	0.0447013	-0.352388	18.1208	0.249725	0.582748	C0	PPP1R11	0.0876728	0.0955095	-0.00783675
cg27590781	2	152266272	2.65e-05	0.0447031	-0.273019	18.1162	0.249726	0.582752	B4	RIF1	0.0389051	0.0467766	-0.00787157
cg02815786	1	16840816	2.66e-05	0.0447085	-0.406832	18.1104	0.249728	0.582757	B4	NA	0.172565	0.183875	-0.0113094
cg11370586	5	176784777	2.67e-05	0.0447085	-0.111012	18.107	0.249729	0.582759	B4	RGS14	0.0195051	0.0268163	-0.00731121
cg05065037	9	88969928	2.69e-05	0.0450871	0.235152	18.0857	0.249736	0.582776	B4	ZCCHC6	0.0782084	0.0699478	0.00826067
cg25964728	3	136539328	2.71e-05	0.0452075	0.214796	18.076	0.24974	0.582784	B4	TMEM22	0.230427	0.212961	0.0174659
cg00132505	8	129987999	2.79e-05	0.0454382	0.513451	18.0134	0.249761	0.582833	B4	NA	0.947122	0.936513	0.0106094
cg03414474	2	105488932	2.79e-05	0.0454382	-0.242139	18.0197	0.249759	0.582829	B4	NA	0.0240692	0.0310377	-0.00696856
cg03754634	7	43531746	2.8e-05	0.0454382	-0.226473	18.0106	0.249762	0.582836	B4	HECW1	0.904361	0.918418	-0.0140566
cg04275194	2	219433691	2.78e-05	0.0454382	-0.142294	18.0208	0.249759	0.582828	B4	RQCD1;USP37	0.0151585	0.0206853	-0.00552678
cg05930166	1	222884917	2.76e-05	0.0454382	-0.22411	18.0368	0.249753	0.582815	B4	AIDA;C1orf58	0.0441379	0.0533202	-0.00918233
cg07174911	8	28747617	2.77e-05	0.0454382	-0.0875992	18.0277	0.249756	0.582822	B4	INTS9;HMBOX1	0.0173365	0.0276458	-0.0103093
cg09237399	18	75774460	2.76e-05	0.0454382	-0.212396	18.0375	0.249753	0.582814	B4	NA	0.872472	0.89506	-0.022588
cg09370110_BC21	6	31827409	2.8e-05	0.0454382	-0.28928	18.0125	0.249761	0.582834	C0	HSPA1B;AL671762.1	0.071788	0.0797313	-0.00794331
cg09973676	8	82006417	2.78e-05	0.0454382	-0.096494	18.0213	0.249758	0.582827	B4	PAG1	0.335023	0.403914	-0.0688918
cg16734795	19	47839187	2.77e-05	0.0454382	-0.256343	18.0277	0.249756	0.582822	B4	GPR77	0.441303	0.471131	-0.0298274
cg17981666	19	49956333	2.77e-05	0.0454382	-0.16688	18.0277	0.249756	0.582822	B4	ALDH16A1;PIH1D1	0.0350436	0.0404166	-0.00537294
cg21133613	2	234762614	2.74e-05	0.0454382	-0.309569	18.0507	0.249748	0.582804	B4	HJURP	0.0734283	0.0888946	-0.0154663
cg22301261	13	50655392	2.8e-05	0.0454382	-0.377492	18.009	0.249763	0.582837	B4	DLEU2;DLEU1	0.0763143	0.0861571	-0.00984275
cg18667756	8	145159237	2.83e-05	0.0457941	-0.277389	17.989	0.249769	0.582853	B4	MAF1;SHARPIN	0.0905899	0.103137	-0.012547
cg17606996	2	171572472	2.84e-05	0.0458533	-0.372967	17.9822	0.249772	0.582858	B4	LOC101926913;LINC01124;SP5	0.105922	0.125378	-0.0194558
cg11877270	2	65658583	2.9e-05	0.0459137	-0.145101	17.9371	0.249787	0.582894	B4	SPRED2	0.0511092	0.0596608	-0.00855158
cg14272068_BC21	6	32853965	2.85e-05	0.0459137	-0.465567	17.975	0.249774	0.582864	C0	PSMB9	0.0963481	0.104188	-0.00783967
cg15802848_TC21	6	33391684	2.88e-05	0.0459137	-0.344053	17.9516	0.249782	0.582883	C0	KIFC1	0.0962118	0.105918	-0.00970647
cg20343375	2	224866411	2.89e-05	0.0459137	-0.516131	17.9492	0.249783	0.582884	B4	SERPINE2	0.959144	0.955893	0.00325086
cg20778265	3	145969058	2.86e-05	0.0459137	-0.132119	17.9684	0.249776	0.582869	B4	PLSCR4	0.0612039	0.0780937	-0.0168897
cg21048735	4	108439930	2.87e-05	0.0459137	-0.302045	17.9578	0.24978	0.582878	B4	NA	0.924609	0.930676	-0.00606717
cg22168896	22	27706334	2.9e-05	0.0459137	-0.289195	17.941	0.249786	0.582891	B4	NA	0.934612	0.941324	-0.00671234
cg24065395	1	207494728	2.87e-05	0.0459137	-0.184525	17.9622	0.249779	0.582874	B4	CD55	0.0487281	0.0582086	-0.00948053
cg25304136	17	8663295	2.89e-05	0.0459137	-0.281632	17.9443	0.249785	0.582888	B4	SPDYE4	0.918828	0.925274	-0.00644591
cg26273719	8	127414208	2.88e-05	0.0459137	-0.368005	17.9527	0.249782	0.582882	B4	NA	0.953548	0.953756	-0.000207282
cg08596140	2	38240625	2.95e-05	0.0465164	-0.347535	17.9068	0.249797	0.582918	B4	RMDN2;RMDN2-AS1	0.929228	0.92847	0.000758153
cg03013259	16	48644298	2.96e-05	0.0465308	-0.349905	17.8985	0.2498	0.582925	B4	N4BP1;MIR5095	0.0178229	0.0216226	-0.00379966
cg11229390_TC21	6	32154305	2.96e-05	0.0465308	-0.242739	17.8979	0.2498	0.582925	C0	PPT2-EGFL8;PPT2	0.066799	0.0750983	-0.0082993
cg22932385	3	133282378	2.98e-05	0.0467275	-0.278916	17.8853	0.249805	0.582935	B4	NA	0.912674	0.922804	-0.01013
cg00014333	8	20130023	3.01e-05	0.0468627	-0.231726	17.867	0.249811	0.58295	B4	NA	0.66	0.686856	-0.0268558
cg08120188	1	230495801	3.01e-05	0.0468627	0.122131	17.8674	0.249811	0.582949	B4	PGBD5	0.673999	0.636325	0.0376733
cg26965547	17	73893447	3e-05	0.0468627	0.230215	17.8712	0.24981	0.582946	B4	TRIM65	0.94219	0.935758	0.00643111
cg15270970	7	30791913	3.02e-05	0.0469384	-0.195779	17.8597	0.249813	0.582956	B4	INMT	0.948906	0.953896	-0.0049901
cg01030173	12	112546657	3.04e-05	0.0471014	-0.323549	17.8471	0.249818	0.582966	B4	NAA25	0.0146826	0.0172113	-0.00252865
cg02023469	11	60691786	3.06e-05	0.0471014	0.346358	17.8314	0.249823	0.582978	B4	TMEM132A	0.158257	0.146195	0.0120622
cg02704179	6	43465331	3.07e-05	0.0471014	0.288626	17.8242	0.249826	0.582984	B4	TJAP1	0.913254	0.907358	0.0058955
cg10284592	11	57434942	3.07e-05	0.0471014	-0.153295	17.8274	0.249824	0.582981	B4	ZDHHC5	0.0146019	0.0192073	-0.00460537
cg10984017	2	121010993	3.05e-05	0.0471014	-0.291666	17.8392	0.24982	0.582972	B4	RALB	0.073122	0.0880577	-0.0149357
cg14199144	11	113852043	3.06e-05	0.0471014	-0.230695	17.8339	0.249822	0.582976	B4	HTR3A	0.918396	0.930422	-0.0120261
cg17226324	13	113496446	3.08e-05	0.0471014	0.262431	17.8207	0.249827	0.582987	B4	ATP11A	0.927108	0.902823	0.0242846
cg19828242	16	83838940	3.08e-05	0.0471014	-0.392392	17.82	0.249827	0.582987	B4	LOC102724163	0.955962	0.953415	0.00254707
cg16305403	11	62230967	3.09e-05	0.0471595	-0.365681	17.8106	0.24983	0.582995	B4	AHNAK	0.91849	0.917759	0.000730724
cg27041724	9	20623705	3.09e-05	0.0471595	-0.0970389	17.8095	0.249831	0.582996	B4	MLLT3	0.0443804	0.0653134	-0.020933
cg14212634	20	3189677	3.14e-05	0.0477612	-0.307534	17.7801	0.249841	0.583019	B4	ITPA	0.0922002	0.104266	-0.0120656
cg16789051	7	135662318	3.16e-05	0.0479702	-0.0681027	17.7673	0.249845	0.583029	B4	MTPN;LUZP6	0.0391741	0.0795739	-0.0403997
cg05057014_BC21	6	30067105	3.19e-05	0.048106	-0.48201	17.7502	0.249851	0.583043	C0	PPP1R11	0.104408	0.114678	-0.0102699
cg17147624	18	3810343	3.19e-05	0.048106	-0.460184	17.7457	0.249852	0.583046	B4	DLGAP1	0.931238	0.925328	0.00590948
cg19080233	5	67089012	3.18e-05	0.048106	-0.272728	17.7554	0.249849	0.583039	B4	NA	0.900219	0.911833	-0.011614
cg22978384	3	35785107	3.19e-05	0.048106	-0.228766	17.7468	0.249852	0.583045	B4	ARPP-21;MIR128-2	0.891747	0.90448	-0.0127326
cg07687004	1	110430243	3.22e-05	0.0483225	-0.228378	17.7287	0.249858	0.58306	B4	NA	0.904205	0.913237	-0.00903217
cg17591474	17	16718123	3.22e-05	0.0483225	-0.213396	17.7318	0.249857	0.583057	B4	NA	0.925099	0.929379	-0.00428014
cg13893448	5	102203734	3.26e-05	0.048518	-0.378703	17.7084	0.249865	0.583076	B4	PAM	0.956705	0.955224	0.00148124
cg14821518	20	20549418	3.26e-05	0.048518	0.2439	17.7048	0.249866	0.583079	B4	RALGAPA2	0.149321	0.141655	0.00766563
cg20488757	11	16760048	3.26e-05	0.048518	-0.201213	17.708	0.249865	0.583076	B4	C11orf58	0.0530677	0.0611542	-0.0080865
cg20489793	7	75535894	3.26e-05	0.048518	-0.460815	17.706	0.249866	0.583078	B4	NA	0.604649	0.618562	-0.0139131
cg14764300	15	83419186	3.3e-05	0.0489301	-0.300592	17.684	0.249873	0.583095	B4	SNHG21	0.0524842	0.0579004	-0.00541621
cg05337222	19	12751094	3.32e-05	0.0490666	-0.528419	17.6667	0.249879	0.583109	B4	NA	0.113151	0.120412	-0.00726022
cg11170375	7	102481976	3.32e-05	0.0490666	-0.329869	17.6704	0.249878	0.583106	B4	FBXL13	0.930642	0.926886	0.00375591
cg14893889	17	7919681	3.32e-05	0.0490666	-0.185367	17.6713	0.249878	0.583105	B4	GUCY2D	0.0134903	0.0171007	-0.0036104
cg26637898	5	6759027	3.34e-05	0.0491987	-0.148	17.6574	0.249882	0.583116	B4	NA	0.917276	0.939131	-0.021855
cg18655807	8	104418702	3.36e-05	0.0493655	-0.23257	17.643	0.249887	0.583128	B4	SLC25A32	0.773541	0.787105	-0.0135636
cg23594668	8	17941752	3.36e-05	0.0493655	-0.240984	17.6428	0.249887	0.583128	B4	LOC101929066;ASAH1	0.0621445	0.0722415	-0.010097
cg01477682	2	8718226	3.43e-05	0.0499953	-0.45932	17.6059	0.2499	0.583157	B4	LOC101929567	0.954936	0.952702	0.00223403
cg14272068	6	32821742	3.43e-05	0.0499953	-0.422937	17.6061	0.2499	0.583157	B4	TAP1;PSMB9	0.0967956	0.104827	-0.00803137
cg20229493	6	50685098	3.42e-05	0.0499953	-0.274583	17.6115	0.249898	0.583153	B4	TFAP2D	0.0873544	0.108833	-0.0214782
