# Supplementary material for: Host methylation predicts SARS-CoV-2 infection and clinical outcome
Source: Commun Med (Lond). 2021 Oct 26;1:42. doi: 10.1038/s43856-021-00042-y (PMC8767772; doi:10.1038/s43856-021-00042-y)
Supplement: Supplementary file 5 — Supplementary Data 5 [file 43856_2021_42_MOESM5_ESM.xlsx]

## Sheet: Sheet1
Supplementary Data 5. Source Data for Figure 2.
chromosome	MAPINFO	p.values	q.values	Platform	gene_combined	sig	meanbeta.cases	meanbeta.controls	betadif
13	43566902	8.71518e-53	3.6322e-47	B4	EPSTI1	TRUE	0.0969309	0.169989	-0.0730578
18	2641871	9.64908e-53	3.6322e-47	B4	NA	TRUE	0.0683675	0.134305	-0.0659379
11	613792	7.07507e-49	1.77551e-43	B4	IRF7	TRUE	0.464224	0.633279	-0.169055
10	91092162	4.37321e-42	8.23104e-37	B4	IFIT3	TRUE	0.109773	0.204663	-0.0948907
	NA	3.4844e-40	5.24652e-35	C0	MX1	TRUE	0.604713	0.754433	-0.14972
3	122281881	1.46105e-36	1.83327e-31	B4	DTX3L;PARP9	TRUE	0.532772	0.709893	-0.177121
7	36495922	1.24034e-34	1.33401e-29	B4	NA	TRUE	0.543426	0.663792	-0.120367
15	101667972	2.3431e-33	2.20503e-28	B4	NA	TRUE	0.129577	0.179093	-0.0495156
14	94577101	3.39918e-29	2.63054e-24	B4	IFI27	TRUE	0.852286	0.901067	-0.0487813
21	42791867	3.49407e-29	2.63054e-24	B4	MX1	TRUE	0.788613	0.849419	-0.060806
21	42795929	1.02976e-28	7.04784e-24	B4	MX1	TRUE	0.835338	0.912608	-0.0772701
15	101668143	3.06428e-28	1.92248e-23	B4	NA	TRUE	0.27074	0.323622	-0.0528824
6	43595208	3.5662e-28	2.06527e-23	B4	GTPBP2	TRUE	0.356535	0.408385	-0.0518505
10	63751843	2.25632e-27	1.21335e-22	B4	ARID5B	TRUE	0.690299	0.81796	-0.12766
13	43469464	4.86799e-27	2.44328e-22	B4	EPSTI1	TRUE	0.940367	0.920879	0.0194879
12	113356935	2.22455e-26	1.04674e-21	B4	OAS1	TRUE	0.862064	0.823652	0.0384121
	NA	7.3317e-26	3.24691e-21	C0	MX1	TRUE	0.770742	0.826532	-0.0557903
21	42799141	1.5335e-25	6.41393e-21	B4	MX1	TRUE	0.64947	0.783017	-0.133548
5	139587026	3.75705e-25	1.4887e-20	B4	CYSTM1	TRUE	0.520403	0.5995	-0.079097
4	15780011	4.57751e-25	1.72311e-20	B4	CD38	TRUE	0.100683	0.126113	-0.0254301
17	47301614	8.63187e-25	3.09457e-20	B4	PHOSPHO1	TRUE	0.0805181	0.103043	-0.0225248
16	88849875	9.71932e-25	3.32604e-20	B4	FAM38A	TRUE	0.134128	0.183735	-0.0496061
2	7004578	1.39407e-24	4.56322e-20	B4	CMPK2	TRUE	0.799012	0.866568	-0.0675566
8	144106922	1.23523e-23	3.87483e-19	B4	NA	TRUE	0.739974	0.811257	-0.0712833
21	42832451	4.76502e-23	1.43496e-18	B4	NA	TRUE	0.917307	0.942166	-0.0248596
11	72864108	4.77874e-22	1.38374e-17	B4	NA	TRUE	0.124869	0.170101	-0.045232
11	5710654	1.05132e-21	2.72931e-17	B4	TRIM22	TRUE	0.492511	0.56444	-0.0719296
17	28699933	1.0157e-21	2.72931e-17	B4	NA	TRUE	0.565072	0.50234	0.0627324
4	15964913	1.04127e-21	2.72931e-17	B4	FGFBP2	TRUE	0.139001	0.179461	-0.0404593
3	49395985	1.09895e-21	2.75786e-17	B4	GPX1	TRUE	0.099114	0.121591	-0.0224765
20	3692262	1.22868e-21	2.98395e-17	B4	NA	TRUE	0.302317	0.332639	-0.0303214
16	28995994	2.40863e-21	5.66675e-17	B4	LAT	TRUE	0.211566	0.245763	-0.0341973
11	5645324	2.78686e-21	6.35794e-17	B4	TRIM6-TRIM34;TRIM34	TRUE	0.86332	0.90706	-0.0437398
9	88207974	8.7219e-21	1.87806e-16	B4	AGTPBP1	TRUE	0.696026	0.760844	-0.0648176
2	8466005	8.73098e-21	1.87806e-16	B4	LINC00299	TRUE	0.740746	0.676854	0.0638927
12	113358846	1.93996e-20	4.057e-16	B4	NA	TRUE	0.957041	0.949132	0.00790902
2	43364319	7.01162e-20	1.42669e-15	B4	NA	TRUE	0.326582	0.393609	-0.0670268
19	41886265	9.87309e-20	1.95607e-15	B4	TMEM91	TRUE	0.58204	0.52878	0.0532601
2	7018153	2.01018e-19	3.88048e-15	B4	RSAD2	TRUE	0.124348	0.177533	-0.0531851
2	231090329	3.558e-19	6.69669e-15	B4	SP140	TRUE	0.179305	0.235243	-0.0559377
3	46152446	4.27889e-19	7.67863e-15	B4	NA	TRUE	0.298534	0.37084	-0.0723059
4	169190224	4.2837e-19	7.67863e-15	B4	DDX60	TRUE	0.961577	0.950777	0.0108001
3	187453772	7.02493e-19	1.22995e-14	B4	BCL6	TRUE	0.877115	0.841065	0.03605
2	70296389	7.9158e-19	1.35443e-14	B4	PCBP1-AS1	TRUE	0.633297	0.690171	-0.0568747
13	49721418	8.16443e-19	1.36593e-14	B4	FNDC3A	TRUE	0.666921	0.731292	-0.0643707
1	27990967	1.37981e-18	2.25827e-14	B4	NA	TRUE	0.838582	0.873834	-0.0352524
12	57863266	1.69453e-18	2.71435e-14	B4	GLI1	TRUE	0.643037	0.676477	-0.0334399
	NA	5.03657e-18	7.89966e-14	C0	IFITM1	TRUE	0.579438	0.644973	-0.0655347
12	122245655	8.39698e-18	1.29015e-13	B4	SETD1B	TRUE	0.557204	0.489592	0.0676126
12	106676118	9.20598e-18	1.38616e-13	B4	NA	TRUE	0.895882	0.923622	-0.0277402
12	113435438	1.0916e-17	1.61142e-13	B4	OAS2	TRUE	0.959631	0.952749	0.00688171
	NA	1.18486e-17	1.71546e-13	C0	MX1	TRUE	0.888513	0.85418	0.0343326
18	74846035	1.28972e-17	1.7985e-13	B4	MBP	TRUE	0.267238	0.283701	-0.016463
	NA	1.29e-17	1.7985e-13	C0	MX1	TRUE	0.569074	0.639755	-0.0706805
14	94576947	1.74484e-17	2.3884e-13	B4	IFI27	TRUE	0.9328	0.94134	-0.00853997
2	162019868	2.53382e-17	3.40645e-13	B4	TANK	TRUE	0.854228	0.893773	-0.0395446
5	10562456	4.73538e-17	6.25452e-13	B4	NA	TRUE	0.184178	0.202658	-0.01848
3	146258875	7.78096e-17	1.00999e-12	B4	PLSCR1	TRUE	0.92266	0.936732	-0.0140724
17	10024297	8.12086e-17	1.03625e-12	B4	GAS7	TRUE	0.0565854	0.0685609	-0.0119756
11	611791	9.9451e-17	1.24788e-12	B4	PHRF1	TRUE	0.894625	0.919258	-0.0246329
2	11969958	1.23593e-16	1.52538e-12	B4	NA	TRUE	0.180639	0.196611	-0.0159728
15	91381597	1.36719e-16	1.66016e-12	B4	NA	TRUE	0.112638	0.138603	-0.0259651
2	231090337	1.99569e-16	2.38488e-12	B4	SP110;SP140	TRUE	0.0541576	0.0950251	-0.0408675
16	28995843	2.26356e-16	2.66272e-12	B4	SPNS1;LAT	TRUE	0.456948	0.491424	-0.0344761
11	64017337	2.67369e-16	3.09679e-12	B4	NA	TRUE	0.467633	0.497122	-0.0294886
12	113355675	3.41704e-16	3.89781e-12	B4	OAS1	TRUE	0.925401	0.911208	0.0141939
21	36217108	7.93381e-16	8.91499e-12	B4	RUNX1	TRUE	0.238201	0.244529	-0.00632789
2	231092121	1.5664e-15	1.72333e-11	B4	SP140	TRUE	0.356976	0.40798	-0.0510041
16	69598327	1.57944e-15	1.72333e-11	B4	NFAT5	TRUE	0.0786587	0.0988157	-0.020157
	NA	1.79376e-15	1.92922e-11	C0	MX1	TRUE	0.0617005	0.0734004	-0.0116999
10	102760784	3.3764e-15	3.58022e-11	B4	LZTS2	TRUE	0.394822	0.401156	-0.0063346
10	103595509	3.55537e-15	3.71764e-11	B4	KCNIP2	TRUE	0.898975	0.858187	0.0407881
20	2967463	4.05453e-15	4.1815e-11	B4	PTPRA	TRUE	0.457267	0.484468	-0.0272012
	NA	4.87341e-15	4.95811e-11	C0	IFI44L	TRUE	0.822259	0.867176	-0.0449172
11	64005787	4.94239e-15	4.96124e-11	B4	VEGFB	TRUE	0.664652	0.618328	0.0463241
7	91687079	5.43281e-15	5.38177e-11	B4	AKAP9	TRUE	0.885719	0.850109	0.0356098
14	94578103	1.10209e-14	1.0684e-10	B4	IFI27	TRUE	0.859859	0.881082	-0.0212222
17	19290708	1.10692e-14	1.0684e-10	B4	MFAP4	TRUE	0.30635	0.311704	-0.00535428
12	113399046	1.22063e-14	1.16324e-10	B4	OAS3	TRUE	0.655701	0.691228	-0.0355266
10	91020653	1.24978e-14	1.17613e-10	B4	NA	TRUE	0.618577	0.659993	-0.0414155
5	40735651	1.7789e-14	1.65341e-10	B4	TTC33	TRUE	0.827706	0.800683	0.0270234
11	64640770	1.92027e-14	1.76304e-10	B4	EHD1	TRUE	0.652	0.630324	0.0216763
9	132751589	2.24548e-14	2.03679e-10	B4	FNBP1	TRUE	0.351068	0.33149	0.0195784
20	46369576	2.29108e-14	2.05341e-10	B4	SULF2	TRUE	0.365749	0.401478	-0.0357289
1	79088559	2.81773e-14	2.47017e-10	B4	IFI44L	TRUE	0.698417	0.836427	-0.13801
12	113415883	2.82171e-14	2.47017e-10	B4	OAS2	TRUE	0.289586	0.328261	-0.0386747
13	43543192	3.53106e-14	3.05562e-10	B4	EPSTI1	TRUE	0.924283	0.909458	0.0148242
4	15779642	3.69769e-14	3.16346e-10	B4	CD38	TRUE	0.177846	0.191599	-0.0137525
X	40009864	4.28378e-14	3.6237e-10	B4	BCOR	TRUE	0.319842	0.346644	-0.0268024
22	18635460	4.42855e-14	3.70453e-10	B4	USP18	TRUE	0.894265	0.919859	-0.0255942
1	249116587	4.95553e-14	4.0998e-10	B4	SH3BP5L	TRUE	0.460904	0.416956	0.0439478
22	19706850	6.0318e-14	4.93598e-10	B4	SEPT5;SEPT5-GP1BB	TRUE	0.629152	0.661759	-0.032607
11	614761	7.49542e-14	6.06774e-10	B4	IRF7	TRUE	0.525896	0.576414	-0.0505179
22	37962818	9.02395e-14	7.22741e-10	B4	CDC42EP1	TRUE	0.138331	0.150027	-0.0116965
11	1776289	9.59665e-14	7.60519e-10	B4	CTSD	TRUE	0.263133	0.261377	0.00175514
1	185298424	9.81043e-14	7.69363e-10	B4	GS1-279B7.1	TRUE	0.443339	0.472171	-0.0288322
12	113415945	1.02061e-13	7.92139e-10	B4	OAS2	TRUE	0.54413	0.578137	-0.0340071
8	17940228	1.13531e-13	8.72174e-10	B4	ASAH1	TRUE	0.6494	0.605584	0.0438161
17	9953988	1.24355e-13	9.45673e-10	B4	GAS7	TRUE	0.264329	0.282622	-0.0182933
14	94579171	1.49436e-13	1.12505e-09	B4	IFI27	TRUE	0.891685	0.910719	-0.0190344
1	159046973	1.67779e-13	1.25063e-09	B4	AIM2	TRUE	0.130614	0.174199	-0.0435849
	NA	2.56996e-13	1.89688e-09	C0	XAF1	TRUE	0.128843	0.155155	-0.0263118
8	144105210	2.65022e-13	1.93713e-09	B4	NA	TRUE	0.904404	0.923775	-0.0193719
3	127481599	2.74275e-13	1.98549e-09	B4	MGLL	TRUE	0.256832	0.273565	-0.0167333
12	113417284	2.83666e-13	2.03391e-09	B4	OAS2	TRUE	0.0716801	0.0858643	-0.0141843
21	42797588	3.15986e-13	2.24428e-09	B4	MX1	TRUE	0.571141	0.624991	-0.0538492
1	150573467	3.7386e-13	2.63051e-09	B4	NA	TRUE	0.493382	0.544588	-0.0512064
7	55605953	3.78794e-13	2.64055e-09	B4	VOPP1	TRUE	0.701189	0.664339	0.0368493
	NA	4.02021e-13	2.77675e-09	C0	MX1	TRUE	0.951081	0.94552	0.00556077
13	43462501	4.50303e-13	3.08196e-09	B4	EPSTI1	TRUE	0.954406	0.949972	0.00443378
21	42797953	4.70436e-13	3.19074e-09	B4	MX1	TRUE	0.0574372	0.0678927	-0.0104555
16	31034016	6.24999e-13	4.20122e-09	B4	NA	TRUE	0.834801	0.864023	-0.029222
17	19209889	6.62881e-13	4.41643e-09	B4	EPN2-AS1;EPN2	TRUE	0.093492	0.117336	-0.0238445
7	127641221	6.73799e-13	4.44979e-09	B4	SND1	TRUE	0.72102	0.795793	-0.0747724
3	48507087	7.06292e-13	4.62382e-09	B4	TREX1	TRUE	0.260963	0.263149	-0.00218619
11	612837	8.30418e-13	5.34349e-09	B4	IRF7	TRUE	0.977436	0.981793	-0.00435713
22	43366212	8.24084e-13	5.34349e-09	B4	PACSIN2	TRUE	0.604671	0.551521	0.0531509
	NA	8.42283e-13	5.37391e-09	C0	MX1	TRUE	0.579142	0.632501	-0.0533586
5	176758413	1.06992e-12	6.76889e-09	B4	NA	TRUE	0.339407	0.348495	-0.00908821
8	28974428	1.23029e-12	7.71864e-09	B4	KIF13B	TRUE	0.381474	0.390595	-0.0091209
21	42837277	1.36351e-12	8.48376e-09	B4	TMPRSS2	TRUE	0.863159	0.843789	0.01937
10	91093005	1.47595e-12	9.06911e-09	B4	IFIT3	TRUE	0.541579	0.618523	-0.0769436
20	3691986	1.48168e-12	9.06911e-09	B4	NA	TRUE	0.356172	0.373287	-0.0171153
	NA	1.49611e-12	9.08355e-09	C0	XAF1	TRUE	0.903823	0.891099	0.0127231
1	6645463	1.53554e-12	9.24839e-09	B4	ZBTB48	TRUE	0.665455	0.642579	0.0228756
11	7597483	1.79185e-12	1.06221e-08	B4	PPFIBP2	TRUE	0.0592212	0.0722736	-0.0130523
16	17436933	1.78221e-12	1.06221e-08	B4	XYLT1	TRUE	0.128139	0.142594	-0.0144549
11	96072468	1.93252e-12	1.13665e-08	B4	MAML2	TRUE	0.0910081	0.106086	-0.0150776
17	75880542	2.31925e-12	1.35354e-08	B4	FLJ45079	TRUE	0.496028	0.463161	0.0328669
17	40168242	2.5156e-12	1.45684e-08	B4	NKIRAS2;DNAJC7	TRUE	0.471702	0.445128	0.0265742
5	138723394	2.75702e-12	1.58447e-08	B4	MGC29506	TRUE	0.394365	0.437649	-0.0432837
2	43191888	3.18885e-12	1.81875e-08	B4	NA	TRUE	0.374956	0.385918	-0.0109623
16	21665002	3.51272e-12	1.98841e-08	B4	METTL9;IGSF6	TRUE	0.797716	0.770373	0.0273424
1	221338314	3.64559e-12	2.04823e-08	B4	NA	TRUE	0.27748	0.296612	-0.019132
4	169140742	3.95396e-12	2.20502e-08	B4	DDX60	TRUE	0.944889	0.939093	0.00579649
2	7034132	4.00574e-12	2.21747e-08	B4	RSAD2	TRUE	0.942548	0.933811	0.00873755
11	64642316	4.31348e-12	2.3704e-08	B4	EHD1	TRUE	0.49967	0.458007	0.041663
2	231579557	5.01427e-12	2.73554e-08	B4	CAB39	TRUE	0.480834	0.45339	0.0274446
8	142255537	5.72263e-12	3.09952e-08	B4	NA	TRUE	0.0837049	0.106261	-0.0225564
9	123688715	5.81261e-12	3.12577e-08	B4	TRAF1	TRUE	0.441953	0.385805	0.0561487
12	106699438	6.59757e-12	3.52273e-08	B4	TCP11L2	TRUE	0.539254	0.498287	0.0409673
5	169730722	7.09389e-12	3.76106e-08	B4	NA	TRUE	0.433019	0.402604	0.0304152
14	67119468	7.71901e-12	4.06387e-08	B4	GPHN	TRUE	0.764136	0.720917	0.043219
20	56195541	8.0795e-12	4.22412e-08	B4	ZBP1	TRUE	0.0835907	0.100605	-0.0170139
19	17516901	8.93468e-12	4.63901e-08	B4	BISPR;MVB12A;BST2	TRUE	0.153052	0.186369	-0.0333162
12	1721749	9.32376e-12	4.80787e-08	B4	NA	TRUE	0.40009	0.35835	0.0417405
	NA	1.07515e-11	5.50639e-08	C0	MX1	TRUE	0.310544	0.368946	-0.0584017
8	144105259	1.24679e-11	6.34228e-08	B4	NA	TRUE	0.930326	0.945462	-0.0151361
2	6981306	1.30954e-11	6.61677e-08	B4	CMPK2;NRIR	TRUE	0.89303	0.882408	0.0106216
3	146260954	1.38784e-11	6.96568e-08	B4	PLSCR1	TRUE	0.348846	0.381732	-0.032886
1	56961319	1.43814e-11	7.17032e-08	B4	PPAP2B	TRUE	0.316087	0.327887	-0.0118008
5	176836695	1.58798e-11	7.86531e-08	B4	F12	TRUE	0.366457	0.371656	-0.00519872
	NA	1.81056e-11	8.90914e-08	C0	MX1	TRUE	0.888968	0.876356	0.0126121
15	40201507	1.86479e-11	9.11641e-08	B4	GPR176	TRUE	0.663386	0.567878	0.0955075
3	122401343	2.04656e-11	9.94049e-08	B4	PARP14	TRUE	0.930492	0.943578	-0.0130859
7	150021621	2.16031e-11	1.04141e-07	B4	LRRC61;ACTR3C	TRUE	0.54794	0.501602	0.0463381
12	112822378	2.17173e-11	1.04141e-07	B4	NA	TRUE	0.43329	0.403783	0.0295073
1	16012344	2.24933e-11	1.07179e-07	B4	PLEKHM2	TRUE	0.809518	0.775059	0.0344589
16	126446	2.33697e-11	1.10655e-07	B4	MPG	TRUE	0.180546	0.189064	-0.00851837
21	42797847	2.42469e-11	1.14091e-07	B4	MX1	TRUE	0.30832	0.365569	-0.057249
19	33162957	2.77563e-11	1.29792e-07	B4	ANKRD27	TRUE	0.266017	0.261316	0.00470033
2	64852543	2.86974e-11	1.33365e-07	B4	NA	TRUE	0.568433	0.534396	0.0340367
21	42733433	3.22796e-11	1.49092e-07	B4	MX2	TRUE	0.891224	0.903456	-0.0122328
3	48883069	3.85478e-11	1.76958e-07	B4	PRKAR2A	TRUE	0.755711	0.700508	0.0552028
16	3910867	4.15677e-11	1.89665e-07	B4	CREBBP	TRUE	0.445635	0.414933	0.0307015
20	30126382	4.1989e-11	1.90433e-07	B4	HM13	TRUE	0.66641	0.623683	0.0427272
7	55605845	4.35926e-11	1.96522e-07	B4	VOPP1	TRUE	0.54561	0.508086	0.037524
2	231085725	4.4788e-11	2.00709e-07	B4	SP110	TRUE	0.862086	0.876281	-0.0141953
16	75030947	4.54892e-11	2.02645e-07	B4	NA	TRUE	0.805517	0.772166	0.0333507
3	122281939	4.72354e-11	2.08216e-07	B4	DTX3L;PARP9	TRUE	0.734094	0.792485	-0.0583906
3	67699305	4.72928e-11	2.08216e-07	B4	SUCLG2	TRUE	0.82549	0.770776	0.0547137
5	1518133	4.77626e-11	2.09061e-07	B4	LPCAT1	TRUE	0.554043	0.494317	0.0597257
12	113415930	5.07372e-11	2.20798e-07	B4	OAS2	TRUE	0.847903	0.878204	-0.0303009
	NA	6.54674e-11	2.83263e-07	C0	MX1	TRUE	0.231666	0.271055	-0.0393893
	NA	6.58624e-11	2.83344e-07	C0	XAF1	TRUE	0.944632	0.936062	0.00857021
12	14716910	6.62443e-11	2.83368e-07	B4	PLBD1	TRUE	0.802739	0.743037	0.059702
3	152100288	6.90317e-11	2.93623e-07	B4	MBNL1	TRUE	0.294848	0.334722	-0.0398747
1	45243943	7.18666e-11	3.03963e-07	B4	SNORD38B;RPS8	TRUE	0.244479	0.225057	0.0194222
13	50070766	8.4599e-11	3.55817e-07	B4	PHF11	TRUE	0.135983	0.158024	-0.0220414
3	122401300	8.97731e-11	3.75481e-07	B4	PARP14	TRUE	0.938019	0.942902	-0.00488264
5	133563532	9.7682e-11	4.03185e-07	B4	NA	TRUE	0.824599	0.798714	0.0258849
1	153332972	9.80035e-11	4.03185e-07	B4	S100A9	TRUE	0.773285	0.792984	-0.0196988
1	154981829	9.69743e-11	4.03185e-07	B4	ZBTB7B	TRUE	0.401689	0.37663	0.0250591
17	28194734	1.02751e-10	4.20419e-07	B4	SSH2	TRUE	0.922744	0.911597	0.0111468
14	64319543	1.13569e-10	4.62171e-07	B4	SYNE2	TRUE	0.0518318	0.0617642	-0.00993235
2	152784175	1.24489e-10	5.03884e-07	B4	CACNB4	TRUE	0.671993	0.699657	-0.0276635
5	95186505	1.31082e-10	5.27735e-07	B4	C5orf27	TRUE	0.573781	0.533455	0.0403268
1	8933118	1.41514e-10	5.66704e-07	B4	ENO1	TRUE	0.735822	0.702541	0.0332811
2	102137177	1.50034e-10	5.97643e-07	B4	NA	TRUE	0.645192	0.678018	-0.0328261
16	17555963	1.5574e-10	6.17109e-07	B4	XYLT1	TRUE	0.278302	0.283935	-0.00563365
2	6933690	1.64015e-10	6.46494e-07	B4	NA	TRUE	0.410746	0.428049	-0.0173032
19	19596444	1.69764e-10	6.65669e-07	B4	GATAD2A	TRUE	0.537929	0.509101	0.0288278
6	88457622	1.92538e-10	7.51057e-07	B4	NA	TRUE	0.336531	0.304916	0.0316141
1	6093602	2.00283e-10	7.77241e-07	B4	KCNAB2	TRUE	0.716812	0.694401	0.0224103
2	242887344	2.07747e-10	8.02075e-07	B4	NA	TRUE	0.7319	0.871137	-0.139237
	NA	2.35971e-10	9.06392e-07	C0	IFI44L	TRUE	0.616268	0.700506	-0.0842378
	NA	2.41749e-10	9.23874e-07	C0	IFI44L	TRUE	0.637237	0.723494	-0.0862564
3	190261614	2.43241e-10	9.2488e-07	B4	IL1RAP	TRUE	0.694253	0.656812	0.0374412
7	1127420	2.448e-10	9.2613e-07	B4	GPER;C7orf50	TRUE	0.871582	0.844683	0.0268993
15	101668270	2.5681e-10	9.66708e-07	B4	NA	TRUE	0.321146	0.321791	-0.000645386
5	156691755	2.61238e-10	9.78487e-07	B4	CYFIP2	TRUE	0.843393	0.816347	0.0270455
11	61099429	2.69619e-10	1.00259e-06	B4	DDB1;TKFC	TRUE	0.591218	0.567488	0.0237302
3	194722955	2.70336e-10	1.00259e-06	B4	NA	TRUE	0.110611	0.122851	-0.0122392
3	49435172	2.77084e-10	1.02257e-06	B4	RHOA	TRUE	0.553856	0.531251	0.0226058
2	136826451	2.83686e-10	1.04184e-06	B4	NA	TRUE	0.644175	0.61547	0.0287058
2	136763629	2.95949e-10	1.08159e-06	B4	NA	TRUE	0.344527	0.342126	0.00240117
11	48101308	3.0099e-10	1.0947e-06	B4	PTPRJ	TRUE	0.698095	0.666255	0.0318394
3	122282157	3.18027e-10	1.1511e-06	B4	DTX3L;PARP9	TRUE	0.669563	0.734289	-0.0647269
1	223901366	3.25179e-10	1.17136e-06	B4	CAPN2	TRUE	0.408769	0.45143	-0.0426604
2	201287749	3.36721e-10	1.20716e-06	B4	SPATS2L	TRUE	0.910699	0.921393	-0.0106935
12	57935396	3.41414e-10	1.21819e-06	B4	DCTN2	TRUE	0.705991	0.665839	0.0401526
1	114401259	3.54407e-10	1.25858e-06	B4	PTPN22;AP4B1-AS1	TRUE	0.58588	0.559716	0.0261639
22	50979643	4.04547e-10	1.42562e-06	B4	NA	TRUE	0.285388	0.294735	-0.00934654
15	70787565	4.05231e-10	1.42562e-06	B4	NA	TRUE	0.301079	0.294829	0.00625063
	NA	4.43264e-10	1.55217e-06	C0	MX1	TRUE	0.960797	0.958055	0.0027414
12	7104184	4.46542e-10	1.55641e-06	B4	LPCAT3	TRUE	0.826207	0.809312	0.0168953
14	75162215	4.98079e-10	1.72803e-06	B4	AREL1	TRUE	0.826501	0.800079	0.026422
5	114878738	5.08286e-10	1.75536e-06	B4	FEM1C	TRUE	0.667427	0.638084	0.0293427
1	155107648	5.25955e-10	1.80808e-06	B4	SLC50A1	TRUE	0.192315	0.143231	0.0490845
15	56940578	5.3155e-10	1.81901e-06	B4	ZNF280D	TRUE	0.709267	0.642225	0.0670418
16	81531112	5.79917e-10	1.97555e-06	B4	CMIP	TRUE	0.858746	0.874498	-0.015752
2	8557381	6.42601e-10	2.17923e-06	B4	NA	TRUE	0.559766	0.498824	0.0609415
1	111744503	6.94082e-10	2.34326e-06	B4	DENND2D	TRUE	0.676884	0.614918	0.0619658
6	130018227	7.00186e-10	2.35331e-06	B4	ARHGAP18	TRUE	0.776882	0.746325	0.0305573
12	105038708	7.47603e-10	2.49044e-06	B4	CHST11	TRUE	0.432354	0.396367	0.035987
2	98461039	7.45942e-10	2.49044e-06	B4	TMEM131	TRUE	0.815071	0.754161	0.0609094
8	130799007	7.60211e-10	2.52129e-06	B4	GSDMC	TRUE	0.491147	0.518763	-0.027616
	NA	7.82833e-10	2.58493e-06	C0	TNFSF13B	TRUE	0.867483	0.833571	0.0339128
1	92953279	7.95133e-10	2.61408e-06	B4	GFI1	TRUE	0.475836	0.486672	-0.0108361
4	169231710	8.12614e-10	2.65993e-06	B4	DDX60	TRUE	0.958771	0.95519	0.00358119
	NA	8.21847e-10	2.67851e-06	C0	REC8	TRUE	0.490195	0.45685	0.0333453
6	7111068	8.26532e-10	2.68217e-06	B4	RREB1	TRUE	0.635391	0.587032	0.0483588
3	45147482	8.32102e-10	2.68865e-06	B4	CDCP1	TRUE	0.148311	0.176422	-0.028111
10	126412275	8.50356e-10	2.73589e-06	B4	FAM53B	TRUE	0.254971	0.234646	0.0203258
1	155107693	8.64349e-10	2.76908e-06	B4	SLC50A1	TRUE	0.20815	0.166763	0.041387
17	57705504	8.88791e-10	2.83532e-06	B4	CLTC	TRUE	0.504153	0.464857	0.0392964
15	74928240	9.27722e-10	2.94702e-06	B4	EDC3	TRUE	0.455225	0.419239	0.0359863
2	37938640	9.31751e-10	2.94739e-06	B4	NA	TRUE	0.135461	0.144998	-0.00953693
8	96049113	9.48425e-10	2.98758e-06	B4	NDUFAF6	TRUE	0.880244	0.859798	0.0204461
3	48779789	9.75142e-10	3.05894e-06	B4	NA	TRUE	0.92954	0.922643	0.00689705
15	55653321	9.93731e-10	3.09149e-06	B4	DYX1C1-CCPG1;CCPG1	TRUE	0.594719	0.532198	0.0625206
1	25358981	9.91591e-10	3.09149e-06	B4	NA	TRUE	0.330768	0.367323	-0.036555
2	96905390	1.01506e-09	3.14485e-06	B4	LOC285033	TRUE	0.713825	0.678774	0.0350513
12	123872423	1.03378e-09	3.18971e-06	B4	SETD8	TRUE	0.570783	0.546609	0.0241745
2	102927488	1.03969e-09	3.19487e-06	B4	IL1RL1	TRUE	0.383128	0.324776	0.0583518
1	160807694	1.10218e-09	3.37311e-06	B4	CD244	TRUE	0.102381	0.117889	-0.015508
22	18631457	1.13791e-09	3.46838e-06	B4	USP18	TRUE	0.786223	0.818796	-0.0325724
4	15783402	1.16503e-09	3.53672e-06	B4	CD38	TRUE	0.216718	0.244444	-0.0277264
7	151037217	1.24158e-09	3.75396e-06	B4	NA	TRUE	0.409526	0.447258	-0.0377323
3	128967393	1.26743e-09	3.8168e-06	B4	COPG	TRUE	0.403462	0.362045	0.0414168
22	31364349	1.31886e-09	3.95583e-06	B4	MORC2;TUG1	TRUE	0.934386	0.942419	-0.00803246
7	37872042	1.38092e-09	4.12556e-06	B4	NA	TRUE	0.103961	0.111921	-0.00796
12	7260546	1.3877e-09	4.12943e-06	B4	LOC283314;C1RL	TRUE	0.47043	0.417919	0.0525105
5	173311873	1.44081e-09	4.27058e-06	B4	NA	TRUE	0.0843883	0.0995136	-0.0151253
6	30624467	1.47855e-09	4.36525e-06	B4	DHX16	TRUE	0.42855	0.39309	0.0354607
20	31443082	1.57794e-09	4.64051e-06	B4	NA	TRUE	0.831288	0.811049	0.020239
1	244557871	1.62856e-09	4.77072e-06	B4	NA	TRUE	0.388359	0.340301	0.0480578
11	64993076	1.66383e-09	4.85515e-06	B4	SLC22A20	TRUE	0.0495873	0.0319531	0.0176342
5	150466793	1.68887e-09	4.90919e-06	B4	TNIP1	TRUE	0.155024	0.175443	-0.0204195
18	66861924	1.71474e-09	4.96524e-06	B4	NA	TRUE	0.862809	0.883613	-0.0208037
15	91363173	1.72444e-09	4.97418e-06	B4	NA	TRUE	0.221231	0.22447	-0.00323936
9	123869283	1.73614e-09	4.98882e-06	B4	CNTRL	TRUE	0.570706	0.535887	0.0348188
20	48811117	1.79296e-09	5.11306e-06	B4	NA	TRUE	0.303232	0.255433	0.0477988
15	31523186	1.78971e-09	5.11306e-06	B4	NA	TRUE	0.877133	0.901314	-0.0241814
5	179220820	1.83491e-09	5.21295e-06	B4	LTC4S	TRUE	0.0959655	0.105457	-0.00949163
13	30728040	1.86962e-09	5.29157e-06	B4	NA	TRUE	0.753837	0.794101	-0.0402636
3	29333709	1.87733e-09	5.2935e-06	B4	RBMS3	TRUE	0.820148	0.841074	-0.0209254
6	3749715	1.90573e-09	5.35353e-06	B4	C6orf145	TRUE	0.882593	0.862039	0.0205543
15	63823236	1.93599e-09	5.41832e-06	B4	USP3	TRUE	0.595762	0.548376	0.0473866
19	47839187	2.073e-09	5.7803e-06	B4	GPR77	TRUE	0.439435	0.471131	-0.0316959
2	201273195	2.1115e-09	5.84434e-06	B4	SPATS2L	TRUE	0.771237	0.819221	-0.0479845
11	3147867	2.10729e-09	5.84434e-06	B4	OSBPL5	TRUE	0.337184	0.341472	-0.00428799
22	38967436	2.13764e-09	5.89502e-06	B4	DMC1	TRUE	0.475869	0.418678	0.0571917
1	153509284	2.16774e-09	5.95622e-06	B4	S100A6	TRUE	0.380929	0.39246	-0.0115314
4	175181359	2.22075e-09	6.07969e-06	B4	FBXO8	TRUE	0.876154	0.855529	0.0206245
20	39591425	2.24309e-09	6.11859e-06	B4	NA	TRUE	0.721309	0.674358	0.0469508
3	187103774	2.3859e-09	6.48465e-06	B4	NA	TRUE	0.781804	0.769527	0.0122767
1	19808575	2.47322e-09	6.68343e-06	B4	CAPZB	TRUE	0.783488	0.762929	0.0205592
22	24525062	2.47679e-09	6.68343e-06	B4	CABIN1	TRUE	0.65653	0.634937	0.0215928
2	8675187	2.52735e-09	6.79549e-06	B4	NA	TRUE	0.221038	0.215955	0.00508293
4	154400195	2.5478e-09	6.82612e-06	B4	KIAA0922	TRUE	0.771409	0.742293	0.0291164
21	47786512	2.61852e-09	6.99071e-06	B4	PCNT	TRUE	0.422626	0.424088	-0.00146115
2	191879541	2.63768e-09	7.01696e-06	B4	STAT1	TRUE	0.3205	0.369906	-0.0494054
11	7597493	2.71546e-09	7.19847e-06	B4	PPFIBP2	TRUE	0.12377	0.140376	-0.0166065
16	290115	2.74582e-09	7.25339e-06	B4	ITFG3	TRUE	0.40977	0.370455	0.0393152
16	3056034	2.89271e-09	7.61471e-06	B4	NA	TRUE	0.732928	0.700834	0.0320936
6	15428301	2.95218e-09	7.74417e-06	B4	JARID2	TRUE	0.385331	0.356094	0.0292367
3	48265146	3.07057e-09	7.97845e-06	B4	CAMP	TRUE	0.652253	0.619849	0.0324034
20	62586279	3.06639e-09	7.97845e-06	B4	UCKL1-AS1;UCKL1	TRUE	0.535141	0.514682	0.0204586
2	232829998	3.07328e-09	7.97845e-06	B4	DIS3L2	TRUE	0.395929	0.34494	0.0509894
14	81630352	3.08713e-09	7.98686e-06	B4	NA	TRUE	0.895887	0.875237	0.0206502
13	108920801	3.21677e-09	8.29376e-06	B4	TNFSF13B	TRUE	0.892226	0.859333	0.0328925
11	85912347	3.26445e-09	8.38795e-06	B4	NA	TRUE	0.787753	0.770765	0.016988
2	28498080	3.35824e-09	8.5996e-06	B4	BRE	TRUE	0.50021	0.533025	-0.0328147
	NA	3.50817e-09	8.9531e-06	C0	TNFSF13B	TRUE	0.893984	0.863505	0.0304785
16	30411471	3.55289e-09	9.02152e-06	B4	NA	TRUE	0.104864	0.115861	-0.0109972
4	169137968	3.55895e-09	9.02152e-06	B4	DDX60	TRUE	0.941097	0.935651	0.00544655
10	106094821	3.59693e-09	9.0872e-06	B4	ITPRIP	TRUE	0.722118	0.698005	0.0241137
13	30727927	3.64186e-09	9.13937e-06	B4	NA	TRUE	0.924009	0.935235	-0.0112257
13	50070718	3.63635e-09	9.13937e-06	B4	PHF11	TRUE	0.0526611	0.0594056	-0.00674444
1	79085162	3.90912e-09	9.71293e-06	B4	IFI44L	TRUE	0.882465	0.908844	-0.0263792
12	113435923	3.90002e-09	9.71293e-06	B4	OAS2	TRUE	0.961416	0.957424	0.00399213
18	18637322	3.89065e-09	9.71293e-06	B4	ROCK1	TRUE	0.88306	0.858409	0.0246512
17	78238779	4.10172e-09	1.0158e-05	B4	RNF213	TRUE	0.624984	0.669408	-0.0444241
15	75918807	4.15293e-09	1.01843e-05	B4	SNUPN	TRUE	0.890662	0.877827	0.0128355
18	40286282	4.13361e-09	1.01843e-05	B4	NA	TRUE	0.929395	0.936594	-0.00719863
4	153237081	4.15205e-09	1.01843e-05	B4	NA	TRUE	0.886323	0.865176	0.0211473
	NA	4.28765e-09	1.04805e-05	C0	MX1	TRUE	0.949706	0.94574	0.00396559
17	43471099	4.34284e-09	1.05811e-05	B4	NA	TRUE	0.780895	0.759685	0.0212105
1	150980411	4.41753e-09	1.07283e-05	B4	FAM63A;PRUNE	TRUE	0.42287	0.405087	0.0177836
1	45243927	4.44358e-09	1.07569e-05	B4	SNORD38B;RPS8	TRUE	0.516993	0.487119	0.0298738
21	44155096	4.47025e-09	1.07868e-05	B4	PDE9A	TRUE	0.880624	0.901888	-0.0212645
12	54677008	4.5573e-09	1.09617e-05	B4	HNRPA1L-2;HNRNPA1	TRUE	0.353298	0.328425	0.0248727
4	151540382	4.74163e-09	1.13687e-05	B4	LRBA	TRUE	0.658399	0.706694	-0.0482952
10	50480856	5.03579e-09	1.19976e-05	B4	NA	TRUE	0.292189	0.30559	-0.0134003
1	110574361	5.03168e-09	1.19976e-05	B4	NA	TRUE	0.903768	0.88506	0.018708
12	113428107	5.16208e-09	1.22597e-05	B4	OAS2	TRUE	0.943564	0.938671	0.00489286
2	113464048	5.50267e-09	1.29461e-05	B4	NA	TRUE	0.167304	0.196066	-0.0287618
22	45608492	5.47561e-09	1.29461e-05	B4	C22orf9	TRUE	0.947138	0.931022	0.0161154
2	163176242	5.49638e-09	1.29461e-05	B4	IFIH1	TRUE	0.931148	0.936914	-0.00576574
7	73667397	5.71426e-09	1.3402e-05	B4	RFC2	TRUE	0.606046	0.57057	0.0354767
5	138723816	5.77852e-09	1.35106e-05	B4	MGC29506	TRUE	0.345166	0.340811	0.00435557
2	242941132	6.41531e-09	1.4953e-05	B4	LINC01237	TRUE	0.862383	0.885996	-0.023613
19	1854633	6.45355e-09	1.49957e-05	B4	KLF16	TRUE	0.978191	0.970859	0.007332
19	7192407	6.60633e-09	1.53035e-05	B4	INSR	TRUE	0.141905	0.127208	0.0146971
22	40793052	6.65428e-09	1.53216e-05	B4	SGSM3	TRUE	0.45833	0.484608	-0.0262781
17	73390964	6.65483e-09	1.53216e-05	B4	GRB2	TRUE	0.573833	0.5482	0.0256327
6	29593382	6.68759e-09	1.53501e-05	B4	GABBR1	TRUE	0.403565	0.431315	-0.0277501
2	191879510	6.77866e-09	1.55118e-05	B4	STAT1	TRUE	0.526555	0.570785	-0.0442304
2	201194453	6.87031e-09	1.56739e-05	B4	SPATS2L	TRUE	0.845181	0.835664	0.00951658
3	50648706	6.91221e-09	1.56838e-05	B4	MAPKAPK3;CISH	TRUE	0.127825	0.137481	-0.00965651
10	119762394	6.91634e-09	1.56838e-05	B4	NA	TRUE	0.425109	0.456218	-0.0311088
2	127414883	7.34585e-09	1.66078e-05	B4	GYPC	TRUE	0.0352826	0.0404253	-0.0051427
21	22370438	7.63826e-09	1.72172e-05	B4	NCAM2	TRUE	0.0807622	0.0535435	0.0272187
	NA	7.72769e-09	1.73668e-05	C0	IFI44L	TRUE	0.79361	0.865998	-0.0723887
9	107685725	7.78359e-09	1.74403e-05	B4	ABCA1	TRUE	0.537536	0.556353	-0.0188179
11	118095544	7.93232e-09	1.77209e-05	B4	AMICA1	TRUE	0.177693	0.148489	0.0292039
3	126175220	8.01318e-09	1.78485e-05	B4	ZXDC	TRUE	0.86385	0.834675	0.0291754
2	235399596	8.16213e-09	1.80733e-05	B4	NA	TRUE	0.39913	0.364306	0.0348235
15	74300224	8.15644e-09	1.80733e-05	B4	PML	TRUE	0.197334	0.173614	0.0237199
7	43789728	8.18813e-09	1.80778e-05	B4	NA	TRUE	0.64553	0.66774	-0.0222099
19	14480797	8.26465e-09	1.81934e-05	B4	NA	TRUE	0.503828	0.553888	-0.0500603
1	67882053	8.43552e-09	1.85153e-05	B4	SERBP1	TRUE	0.635059	0.600531	0.0345285
4	1286565	8.56246e-09	1.87393e-05	B4	MAEA	TRUE	0.834402	0.810172	0.0242303
4	169185446	8.63147e-09	1.88356e-05	B4	DDX60	TRUE	0.931457	0.926477	0.00497924
4	108834026	8.8841e-09	1.93309e-05	B4	LOC101929595;SGMS2	TRUE	0.853991	0.823892	0.0300996
2	120989893	8.9405e-09	1.93975e-05	B4	NA	TRUE	0.0883674	0.10019	-0.0118224
1	9826324	9.33924e-09	2.02044e-05	B4	CLSTN1	TRUE	0.881681	0.869933	0.011748
7	139444053	9.50819e-09	2.0511e-05	B4	HIPK2	TRUE	0.77647	0.717856	0.0586142
17	80480960	9.65575e-09	2.07698e-05	B4	FOXK2	TRUE	0.52232	0.484486	0.0378334
10	81964234	9.97567e-09	2.13968e-05	B4	ANXA11	TRUE	0.277121	0.241716	0.035405
12	129280265	1.02375e-08	2.18693e-05	B4	SLC15A4	TRUE	0.955099	0.968443	-0.0133436
5	83747645	1.02541e-08	2.18693e-05	B4	NA	TRUE	0.157052	0.167125	-0.010073
7	148843026	1.05195e-08	2.23722e-05	B4	ZNF398	TRUE	0.507449	0.456504	0.0509446
12	106621388	1.05788e-08	2.24347e-05	B4	NA	TRUE	0.19194	0.17727	0.0146701
7	104653783	1.06282e-08	2.24762e-05	B4	LOC100216545;MLL5	TRUE	0.0770111	0.0868892	-0.00987812
3	187453721	1.07628e-08	2.26508e-05	B4	BCL6	TRUE	0.834368	0.80852	0.0258478
22	30457967	1.07709e-08	2.26508e-05	B4	HORMAD2-AS1	TRUE	0.802987	0.827157	-0.0241698
10	72360372	1.09073e-08	2.28101e-05	B4	PRF1	TRUE	0.889164	0.910066	-0.0209015
13	46688810	1.08961e-08	2.28101e-05	B4	NA	TRUE	0.928799	0.913813	0.0149859
22	38037179	1.11759e-08	2.33072e-05	B4	SH3BP1	TRUE	0.491705	0.483806	0.00789911
19	46527471	1.13189e-08	2.35401e-05	B4	PGLYRP1	TRUE	0.767811	0.727196	0.0406151
12	109026944	1.22478e-08	2.54019e-05	B4	SELPLG	TRUE	0.368551	0.346754	0.0217966
12	6492890	1.24422e-08	2.56637e-05	B4	LTBR	TRUE	0.230081	0.221008	0.00907217
19	56123855	1.24255e-08	2.56637e-05	B4	ZNF865	TRUE	0.753038	0.723644	0.0293936
13	49108131	1.25292e-08	2.5719e-05	B4	RCBTB2	TRUE	0.397397	0.3379	0.0594968
2	74805822	1.25374e-08	2.5719e-05	B4	M1AP	TRUE	0.505552	0.47753	0.0280219
16	11552396	1.2581e-08	2.57384e-05	B4	NA	TRUE	0.350812	0.43872	-0.0879082
17	40548565	1.26601e-08	2.583e-05	B4	NA	TRUE	0.537347	0.495806	0.0415412
17	75149960	1.31493e-08	2.67556e-05	B4	SEC14L1	TRUE	0.875157	0.839555	0.0356021
5	154248355	1.33579e-08	2.71068e-05	B4	CNOT8	TRUE	0.848864	0.901774	-0.05291
12	76844748	1.37294e-08	2.77859e-05	B4	OSBPL8	TRUE	0.487617	0.526629	-0.0390117
22	38137995	1.40383e-08	2.83347e-05	B4	TRIOBP	TRUE	0.896263	0.880413	0.0158493
12	3865073	1.41623e-08	2.85086e-05	B4	NA	TRUE	0.860996	0.836515	0.0244807
2	175455876	1.5163e-08	3.04416e-05	B4	WIPF1	TRUE	0.358481	0.336984	0.0214966
13	100949858	1.5256e-08	3.05469e-05	B4	PCCA	TRUE	0.794647	0.755012	0.0396355
10	72326192	1.53638e-08	3.06812e-05	B4	PALD1	TRUE	0.446437	0.41866	0.0277767
16	66554515	1.67202e-08	3.33016e-05	B4	TK2	TRUE	0.535222	0.506682	0.0285403
1	155043266	1.70646e-08	3.38977e-05	B4	NA	TRUE	0.247695	0.230711	0.0169841
1	40508568	1.7137e-08	3.3952e-05	B4	CAP1	TRUE	0.624091	0.60071	0.0233805
20	62530407	1.71883e-08	3.39642e-05	B4	DNAJC5	TRUE	0.312553	0.269615	0.0429379
9	123688745	1.74519e-08	3.43949e-05	B4	TRAF1	TRUE	0.224433	0.201419	0.0230142
19	3553032	1.79771e-08	3.53374e-05	B4	C19orf28	TRUE	0.274778	0.265563	0.00921496
1	87868496	1.82662e-08	3.58122e-05	B4	NA	TRUE	0.501747	0.518559	-0.0168116
4	169169062	1.87855e-08	3.67346e-05	B4	DDX60	TRUE	0.946251	0.941965	0.0042864
3	50380680	1.88461e-08	3.67577e-05	B4	ZMYND10	TRUE	0.773763	0.756044	0.0177191
	NA	1.90784e-08	3.71131e-05	C0	IFI44L	TRUE	0.827768	0.855574	-0.0278064
1	233393957	1.91762e-08	3.71131e-05	B4	PCNXL2	TRUE	0.915463	0.924929	-0.0094654
	NA	1.91745e-08	3.71131e-05	C0	TNFSF13B	TRUE	0.839655	0.810749	0.0289057
1	160343735	1.94819e-08	3.76081e-05	B4	NA	TRUE	0.604517	0.565562	0.0389547
4	17586166	2.01199e-08	3.87222e-05	B4	LAP3	TRUE	0.947748	0.940874	0.00687457
3	37498002	2.01784e-08	3.87222e-05	B4	ITGA9	TRUE	0.152106	0.161646	-0.00954006
7	72775853	2.02133e-08	3.87222e-05	B4	NA	TRUE	0.803327	0.755013	0.0483143
3	146263147	2.03441e-08	3.88737e-05	B4	PLSCR1	TRUE	0.851401	0.867516	-0.0161152
	NA	2.04299e-08	3.89389e-05	C0	MX1	TRUE	0.882797	0.896035	-0.0132387
2	152144828	2.06131e-08	3.90902e-05	B4	NMI	TRUE	0.664708	0.700461	-0.0357529
3	156530417	2.05614e-08	3.90902e-05	B4	PA2G4P4;LINC00886	TRUE	0.40177	0.377697	0.024073
10	101946761	2.09452e-08	3.95188e-05	B4	ERLIN1	TRUE	0.302801	0.280779	0.022022
9	296755	2.09967e-08	3.95188e-05	B4	DOCK8	TRUE	0.786298	0.745564	0.0407337
17	5165803	2.0924e-08	3.95188e-05	B4	NA	TRUE	0.477832	0.463035	0.0147963
17	75180760	2.1178e-08	3.97608e-05	B4	SEC14L1	TRUE	0.781712	0.738944	0.0427674
2	191875807	2.15674e-08	4.0263e-05	B4	STAT1	TRUE	0.899855	0.919109	-0.0192542
16	46776932	2.16059e-08	4.0263e-05	B4	MYLK3	TRUE	0.844657	0.823528	0.0211283
7	135006595	2.15744e-08	4.0263e-05	B4	NA	TRUE	0.439828	0.476074	-0.0362455
5	98299078	2.17413e-08	4.04153e-05	B4	NA	TRUE	0.936219	0.92484	0.0113787
3	185648568	2.19029e-08	4.05995e-05	B4	TRA2B	TRUE	0.482749	0.457189	0.0255593
1	185374534	2.19483e-08	4.05995e-05	B4	NA	TRUE	0.680664	0.708025	-0.0273608
1	111155174	2.24647e-08	4.14529e-05	B4	KCNA2	TRUE	0.853002	0.839099	0.0139036
13	43541884	2.29858e-08	4.23107e-05	B4	EPSTI1	TRUE	0.958125	0.954513	0.00361263
10	75686132	2.30713e-08	4.23646e-05	B4	NA	TRUE	0.488663	0.461789	0.0268743
9	127420539	2.31353e-08	4.23787e-05	B4	MIR181A2HG;NR6A1	TRUE	0.162215	0.160715	0.00150048
12	8201975	2.36071e-08	4.3138e-05	B4	FOXJ2	TRUE	0.922643	0.909438	0.0132049
8	31143250	2.3693e-08	4.31901e-05	B4	NA	TRUE	0.890485	0.916347	-0.0258618
12	98986887	2.37904e-08	4.32629e-05	B4	SLC25A3	TRUE	0.680732	0.620201	0.0605312
	NA	2.45597e-08	4.45543e-05	C0	IFI44L	TRUE	0.898651	0.903679	-0.00502737
6	32810742	2.49785e-08	4.49963e-05	B4	PSMB8	TRUE	0.682673	0.726963	-0.0442898
9	136004821	2.49827e-08	4.49963e-05	B4	RALGDS	TRUE	0.812127	0.841352	-0.0292252
19	11487392	2.49348e-08	4.49963e-05	B4	C19orf39	TRUE	0.904594	0.88994	0.0146537
7	72992005	2.51276e-08	4.51494e-05	B4	TBL2	TRUE	0.618843	0.5924	0.0264432
11	64993335	2.55532e-08	4.58047e-05	B4	SLC22A20	TRUE	0.0689056	0.039117	0.0297885
6	147476199	2.60776e-08	4.66338e-05	B4	STXBP5-AS1	TRUE	0.882554	0.861146	0.0214077
12	129299088	2.62172e-08	4.67051e-05	B4	MGC16384;SLC15A4	TRUE	0.947016	0.953054	-0.0060386
17	34304462	2.62416e-08	4.67051e-05	B4	CCL16	TRUE	0.52602	0.494763	0.0312577
8	10274762	2.75631e-08	4.89415e-05	B4	MSRA	TRUE	0.820604	0.843967	-0.023363
21	36180035	2.76789e-08	4.90314e-05	B4	RUNX1	TRUE	0.23694	0.279797	-0.0428573
1	92944306	2.78307e-08	4.91845e-05	B4	GFI1	TRUE	0.429559	0.400012	0.0295461
2	231044540	2.95003e-08	5.20131e-05	B4	SP110	TRUE	0.87759	0.863804	0.0137867
	NA	2.97626e-08	5.23529e-05	C0	IFI44L	TRUE	0.824422	0.882264	-0.0578417
2	201312367	3.0057e-08	5.27475e-05	B4	SPATS2L	TRUE	0.897933	0.898746	-0.000813487
11	612680	3.11961e-08	5.46193e-05	B4	IRF7	TRUE	0.877964	0.88976	-0.0117952
14	105901509	3.13851e-08	5.48227e-05	B4	MTA1	TRUE	0.774803	0.748504	0.0262992
7	99612529	3.14842e-08	5.48686e-05	B4	ZKSCAN1	TRUE	0.581163	0.553995	0.0271675
7	6116868	3.17867e-08	5.5005e-05	B4	NA	TRUE	0.913968	0.898371	0.0155975
3	121380533	3.16551e-08	5.5005e-05	B4	HCLS1	TRUE	0.912893	0.891188	0.0217044
2	24527092	3.17365e-08	5.5005e-05	B4	ITSN2	TRUE	0.559305	0.499145	0.0601602
17	42180765	3.18548e-08	5.5005e-05	B4	HDAC5	TRUE	0.62514	0.588355	0.0367855
7	101384349	3.21246e-08	5.5344e-05	B4	NA	TRUE	0.067129	0.0755334	-0.00840439
2	242181070	3.22078e-08	5.53607e-05	B4	HDLBP	TRUE	0.414536	0.377593	0.0369427
11	130259608	3.25692e-08	5.58543e-05	B4	NA	TRUE	0.933747	0.946132	-0.0123857
8	133699791	3.2702e-08	5.59546e-05	B4	NA	TRUE	0.629688	0.578478	0.0512103
9	127555815	3.31024e-08	5.63834e-05	B4	OLFML2A	TRUE	0.736877	0.753262	-0.0163853
11	614787	3.30573e-08	5.63834e-05	B4	IRF7	TRUE	0.968691	0.975776	-0.00708509
1	65348727	3.36168e-08	5.70016e-05	B4	JAK1	TRUE	0.852176	0.884633	-0.0324571
7	90680162	3.35673e-08	5.70016e-05	B4	CDK14	TRUE	0.674282	0.705534	-0.0312516
22	38609508	3.4108e-08	5.77047e-05	B4	MAFF	TRUE	0.603059	0.577576	0.0254832
21	46558276	3.46464e-08	5.84841e-05	B4	ADARB1	TRUE	0.908349	0.892559	0.0157897
2	71830428	3.49774e-08	5.89106e-05	B4	DYSF	TRUE	0.384573	0.400002	-0.0154292
22	37299905	3.55431e-08	5.97299e-05	B4	NA	TRUE	0.878827	0.857073	0.0217549
15	68104479	3.59899e-08	6.03461e-05	B4	NA	TRUE	0.704664	0.7726	-0.0679363
17	75399899	3.62541e-08	6.05194e-05	B4	2021-09-09	TRUE	0.541642	0.509608	0.0320333
17	15394016	3.61887e-08	6.05194e-05	B4	TVP23C-CDRT4	TRUE	0.435653	0.462075	-0.0264227
2	232396241	3.66849e-08	6.10789e-05	B4	NMUR1	TRUE	0.828905	0.864549	-0.0356432
	NA	3.67515e-08	6.10789e-05	C0	MX1	TRUE	0.488581	0.516888	-0.0283073
3	122284550	3.74653e-08	6.2128e-05	B4	DTX3L;PARP9	TRUE	0.957143	0.960943	-0.00379985
19	1854819	3.79731e-08	6.28317e-05	B4	KLF16	TRUE	0.692466	0.635156	0.0573101
	NA	3.87328e-08	6.39483e-05	C0	IFI44L	TRUE	0.431397	0.461799	-0.0304023
	NA	3.90885e-08	6.43943e-05	C0	REC8	TRUE	0.509955	0.470366	0.0395895
9	23587629	3.98291e-08	6.54711e-05	B4	LOC101929563	TRUE	0.766593	0.842363	-0.0757692
7	99507261	4.02848e-08	6.60758e-05	B4	TRIM4	TRUE	0.843286	0.820109	0.0231769
5	145829759	4.06069e-08	6.64594e-05	B4	TCERG1	TRUE	0.405335	0.361493	0.0438422
12	51719079	4.14634e-08	6.77139e-05	B4	BIN2	TRUE	0.403345	0.362497	0.040848
20	17660838	4.25531e-08	6.91933e-05	B4	RRBP1	TRUE	0.195705	0.206792	-0.0110866
2	163172908	4.25371e-08	6.91933e-05	B4	IFIH1	TRUE	0.888589	0.907983	-0.0193948
16	17448296	4.26563e-08	6.92116e-05	B4	XYLT1	TRUE	0.509712	0.461448	0.0482641
2	137080313	4.29459e-08	6.95317e-05	B4	NA	TRUE	0.370087	0.339718	0.0303687
17	74003831	4.32669e-08	6.9581e-05	B4	EVPL	TRUE	0.893476	0.871372	0.0221033
7	5722641	4.33461e-08	6.9581e-05	B4	RNF216	TRUE	0.828874	0.805887	0.0229865
8	23541133	4.31672e-08	6.9581e-05	B4	NKX3-1	TRUE	0.195658	0.197467	-0.00180879
16	19500132	4.32603e-08	6.9581e-05	B4	TMC5	TRUE	0.48907	0.5006	-0.0115295
6	32826281	4.43036e-08	7.09669e-05	B4	PSMB9	TRUE	0.329973	0.333389	-0.00341576
12	56578049	4.46059e-08	7.12994e-05	B4	SMARCC2	TRUE	0.935411	0.927195	0.00821592
15	91208370	4.47173e-08	7.13102e-05	B4	NA	TRUE	0.442202	0.405912	0.0362899
	NA	4.48021e-08	7.13102e-05	C0	MX1	TRUE	0.34149	0.362502	-0.0210121
2	144455439	4.49315e-08	7.13652e-05	B4	ARHGAP15	TRUE	0.936067	0.942917	-0.00685044
18	21451607	4.50688e-08	7.14326e-05	B4	LAMA3	TRUE	0.108207	0.121722	-0.0135147
15	70920794	4.61051e-08	7.29216e-05	B4	NA	TRUE	0.208368	0.20924	-0.000872736
8	116283637	4.69226e-08	7.40591e-05	B4	NA	TRUE	0.468511	0.429022	0.0394894
3	53162890	4.70795e-08	7.41512e-05	B4	RFT1	TRUE	0.345272	0.322474	0.0227981
3	48259336	4.72158e-08	7.42106e-05	B4	NA	TRUE	0.35985	0.36003	-0.00018007
1	84969920	4.79296e-08	7.51756e-05	B4	GNG5	TRUE	0.299001	0.285054	0.0139464
2	174221705	4.84634e-08	7.58548e-05	B4	CDCA7	TRUE	0.87314	0.853589	0.0195514
15	68053464	4.9005e-08	7.65434e-05	B4	MAP2K5	TRUE	0.622823	0.534029	0.088794
11	59886242	5.04035e-08	7.85648e-05	B4	NA	TRUE	0.916355	0.903783	0.0125714
2	100091472	5.14068e-08	7.9963e-05	B4	REV1	TRUE	0.835369	0.809872	0.0254969
17	9885713	5.20189e-08	8.07483e-05	B4	GAS7	TRUE	0.576424	0.55288	0.0235432
5	1518179	5.25295e-08	8.13731e-05	B4	LPCAT1	TRUE	0.788674	0.765454	0.0232195
20	3687824	5.27668e-08	8.15729e-05	B4	SIGLEC1	TRUE	0.880213	0.869466	0.010747
11	14376795	5.50859e-08	8.49835e-05	B4	RRAS2	TRUE	0.896674	0.886662	0.010012
17	76381935	5.52266e-08	8.50264e-05	B4	PGS1	TRUE	0.280562	0.257672	0.0228897
2	46072444	5.54522e-08	8.51995e-05	B4	PRKCE	TRUE	0.136916	0.141844	-0.00492797
19	56833959	5.64294e-08	8.63484e-05	B4	NA	TRUE	0.874454	0.858278	0.0161761
6	159516272	5.63982e-08	8.63484e-05	B4	NA	TRUE	0.614105	0.640594	-0.0264895
2	210636560	5.67433e-08	8.66527e-05	B4	UNC80	TRUE	0.111794	0.0828995	0.0288943
2	216614674	5.77146e-08	8.77798e-05	B4	LINC00607	TRUE	0.680042	0.659293	0.0207482
17	79816559	5.76214e-08	8.77798e-05	B4	P4HB	TRUE	0.692821	0.644133	0.0486872
12	53688997	5.80779e-08	8.81544e-05	B4	PFDN5	TRUE	0.156467	0.143307	0.0131595
3	112693969	5.8835e-08	8.91238e-05	B4	CD200R1	TRUE	0.106552	0.0834693	0.0230826
6	159464186	5.97079e-08	9.02644e-05	B4	TAGAP	TRUE	0.521975	0.549285	-0.0273097
14	89974621	6.01021e-08	9.06783e-05	B4	FOXN3	TRUE	0.819479	0.794755	0.0247243
11	72929054	6.10212e-08	9.18808e-05	B4	P2RY2	TRUE	0.380894	0.33971	0.0411836
7	113950802	6.17852e-08	9.28456e-05	B4	FOXP2	TRUE	0.882481	0.899199	-0.0167183
17	16344574	6.25238e-08	9.37682e-05	B4	SNORD65;NCRNA00188	TRUE	0.270442	0.249326	0.0211162
17	80059408	6.28394e-08	9.38675e-05	B4	CCDC57	TRUE	0.83623	0.818127	0.0181028
3	49459143	6.27443e-08	9.38675e-05	B4	AMT	TRUE	0.470332	0.495189	-0.0248577
1	174843523	6.42388e-08	9.55786e-05	B4	RABGAP1L	TRUE	0.426189	0.446645	-0.0204556
20	30456013	6.41493e-08	9.55786e-05	B4	DUSP15	TRUE	0.341943	0.32508	0.0168632
11	1509296	6.45234e-08	9.58128e-05	B4	MOB2	TRUE	0.506318	0.531371	-0.0250534
22	31852077	6.4931e-08	9.59561e-05	B4	EIF4ENIF1	TRUE	0.868577	0.834527	0.03405
5	169572695	6.48506e-08	9.59561e-05	B4	NA	TRUE	0.22574	0.206975	0.018765
4	964011	6.50023e-08	9.59561e-05	B4	DGKQ	TRUE	0.923475	0.947159	-0.023684
1	201501212	6.5144e-08	9.59591e-05	B4	NA	TRUE	0.249749	0.256641	-0.00689129
3	128501650	6.52592e-08	9.59591e-05	B4	RAB7A	TRUE	0.340312	0.319989	0.0203228
17	55169508	6.58766e-08	9.66781e-05	B4	AKAP1	TRUE	0.425611	0.390705	0.0349063
4	151178090	6.65468e-08	9.74717e-05	B4	DCLK2	TRUE	0.576769	0.61492	-0.038151
17	4052668	6.68315e-08	9.76986e-05	B4	CYB5D2	TRUE	0.730403	0.714732	0.0156708
15	62380410	6.74199e-08	9.83677e-05	B4	NA	TRUE	0.701259	0.728923	-0.0276641
5	3310778	6.79825e-08	9.89967e-05	B4	NA	TRUE	0.876978	0.894113	-0.0171356
8	6796552	6.84608e-08	9.95008e-05	B4	DEFA4	TRUE	0.330908	0.326564	0.00434341
8	134310553	6.86537e-08	9.95889e-05	B4	NDRG1	TRUE	0.241297	0.241205	9.18035e-05
4	17580680	6.90126e-08	9.9917e-05	B4	LAP3	TRUE	0.77008	0.792701	-0.0226203
17	6947294	6.93924e-08	0.000100274	B4	SLC16A11	TRUE	0.0564908	0.0381574	0.0183334
22	40803128	6.9558e-08	0.000100321	B4	SGSM3	TRUE	0.844418	0.824316	0.0201019
1	24120017	6.97322e-08	0.00010038	B4	LYPLA2	TRUE	0.442335	0.413794	0.0285401
9	84799335	7.00907e-08	0.000100703	B4	NA	TRUE	0.913558	0.922473	-0.00891481
20	13802663	7.02783e-08	0.00010078	B4	NA	TRUE	0.800783	0.759645	0.0411388
22	43551308	7.28112e-08	0.000104016	B4	TSPO	TRUE	0.77645	0.750607	0.0258428
18	48380559	7.27329e-08	0.000104016	B4	NA	TRUE	0.905186	0.884217	0.0209689
17	3861575	7.33399e-08	0.000104573	B4	ATP2A3	TRUE	0.944363	0.933248	0.0111155
2	239166923	7.47188e-08	0.000106334	B4	PER2	TRUE	0.941205	0.934552	0.00665277
11	15602030	7.48573e-08	0.000106334	B4	NA	TRUE	0.800001	0.766056	0.0339445
3	47016537	7.6571e-08	0.000108564	B4	CCDC12	TRUE	0.274691	0.260388	0.0143034
19	17393744	7.68781e-08	0.000108794	B4	ANKLE1	TRUE	0.173361	0.142748	0.0306129
2	6966398	7.83202e-08	0.000109803	B4	NA	TRUE	0.71499	0.707711	0.00727828
13	43565399	7.79248e-08	0.000109803	B4	EPSTI1	TRUE	0.521456	0.624538	-0.103082
2	6962835	7.80689e-08	0.000109803	B4	NA	TRUE	0.899261	0.899857	-0.000596145
1	209925718	7.83035e-08	0.000109803	B4	NA	TRUE	0.627357	0.595363	0.031994
13	99922864	7.78534e-08	0.000109803	B4	MIR548AN;UBAC2	TRUE	0.534036	0.506409	0.0276277
6	170670086	7.86882e-08	0.000110114	B4	FAM120B	TRUE	0.898312	0.880657	0.0176558
20	36157651	8.04165e-08	0.000112324	B4	BLCAP	TRUE	0.712546	0.694971	0.0175748
2	7027871	8.07371e-08	0.000112562	B4	RSAD2	TRUE	0.715821	0.69156	0.0242612
15	52312705	8.1026e-08	0.000112756	B4	MAPK6	TRUE	0.0833899	0.0933175	-0.00992759
12	93335177	8.1199e-08	0.000112789	B4	NA	TRUE	0.534145	0.545547	-0.0114018
3	15382789	8.20114e-08	0.000113707	B4	SH3BP5	TRUE	0.807223	0.823948	-0.0167242
18	60867251	8.38035e-08	0.000115979	B4	BCL2	TRUE	0.137101	0.126715	0.0103858
12	113375896	8.44476e-08	0.000116655	B4	OAS3	TRUE	0.560228	0.58569	-0.0254615
8	30273472	8.50449e-08	0.000117265	B4	RBPMS	TRUE	0.738718	0.789335	-0.0506175
14	94577218	8.53225e-08	0.000117433	B4	IFI27	TRUE	0.911046	0.918083	-0.00703666
1	36352279	8.64749e-08	0.000118775	B4	AGO1	TRUE	0.265361	0.254057	0.0113045
3	43419926	8.66132e-08	0.000118775	B4	ANO10	TRUE	0.816035	0.807871	0.00816363
	NA	8.705e-08	0.000119157	C0	CALR	TRUE	0.250412	0.234201	0.0162117
1	24257839	8.76056e-08	0.0001197	B4	NA	TRUE	0.566949	0.550053	0.016896
10	104406990	8.84567e-08	0.000120644	B4	TRIM8	TRUE	0.442052	0.41187	0.0301823
9	38039369	8.94914e-08	0.000121835	B4	SHB	TRUE	0.440275	0.398672	0.0416034
3	52445716	9.07337e-08	0.00012327	B4	PHF7	TRUE	0.486664	0.450329	0.0363344
17	76121348	9.0873e-08	0.00012327	B4	TMC6	TRUE	0.357202	0.34139	0.0158125
22	20194554	9.13888e-08	0.000123746	B4	LOC150197	TRUE	0.377236	0.35277	0.0244664
2	231090531	9.16366e-08	0.000123859	B4	SP140	TRUE	0.380028	0.413693	-0.0336651
3	23872882	9.22535e-08	0.000124247	B4	UBE2E1	TRUE	0.929712	0.940402	-0.0106909
8	131364660	9.22488e-08	0.000124247	B4	ASAP1	TRUE	0.376987	0.33939	0.0375972
19	13051573	9.38486e-08	0.000126169	B4	CALR	TRUE	0.300964	0.277834	0.0231295
7	2284600	9.60436e-08	0.00012889	B4	NUDT1	TRUE	0.952665	0.938338	0.0143276
18	56246837	9.66376e-08	0.000129227	B4	ALPK2	TRUE	0.830668	0.855704	-0.0250363
4	153588259	9.64805e-08	0.000129227	B4	TMEM154	TRUE	0.613591	0.571574	0.0420171
13	108920808	9.70818e-08	0.00012959	B4	TNFSF13B	TRUE	0.86195	0.827015	0.0349353
2	64631614	9.77641e-08	0.00013027	B4	NA	TRUE	0.382287	0.395976	-0.013689
2	131552386	9.87303e-08	0.000131325	B4	NA	TRUE	0.923005	0.929165	-0.00616006
9	91994786	1.00679e-07	0.000133211	B4	SEMA4D	TRUE	0.703067	0.684982	0.0180852
9	95029322	1.00522e-07	0.000133211	B4	IARS	TRUE	0.803401	0.77774	0.0256609
1	108613442	1.00458e-07	0.000133211	B4	NA	TRUE	0.945037	0.938344	0.00669294
6	29592854	1.02071e-07	0.000134816	B4	GABBR1	TRUE	0.527668	0.551473	-0.0238052
2	190399258	1.02279e-07	0.000134855	B4	NA	TRUE	0.928617	0.918937	0.00968057
5	82453147	1.04685e-07	0.000137411	B4	XRCC4	TRUE	0.92455	0.916057	0.00849214
4	99584961	1.04502e-07	0.000137411	B4	NA	TRUE	0.121155	0.105352	0.015803
6	167096688	1.04766e-07	0.000137411	B4	RPS6KA2	TRUE	0.944237	0.947335	-0.00309818
2	7016509	1.05453e-07	0.000138072	B4	RSAD2	TRUE	0.420024	0.435137	-0.0151129
17	27915360	1.05736e-07	0.000138201	B4	GIT1	TRUE	0.233501	0.249043	-0.015542
1	110457411	1.07391e-07	0.000139737	B4	CSF1	TRUE	0.584956	0.592819	-0.00786324
2	46770817	1.07403e-07	0.000139737	B4	RHOQ	TRUE	0.192853	0.190038	0.00281455
7	98740022	1.07467e-07	0.000139737	B4	SMURF1	TRUE	0.170559	0.151572	0.0189867
5	176747268	1.0796e-07	0.000140135	B4	NA	TRUE	0.589784	0.559069	0.0307153
5	25092476	1.08217e-07	0.000140227	B4	NA	TRUE	0.875456	0.895002	-0.0195461
11	67273812	1.09368e-07	0.000141476	B4	PITPNM1	TRUE	0.21255	0.202462	0.0100884
5	169763426	1.09725e-07	0.000141694	B4	NA	TRUE	0.228091	0.203492	0.0245992
19	46527458	1.11491e-07	0.000143728	B4	PGLYRP1	TRUE	0.854539	0.830745	0.0237944
11	132456520	1.11841e-07	0.000143932	B4	OPCML	TRUE	0.757793	0.840633	-0.0828403
1	239968553	1.12398e-07	0.000144403	B4	CHRM3	TRUE	0.481558	0.48843	-0.00687206
15	38965109	1.14393e-07	0.000146217	B4	NA	TRUE	0.489893	0.445121	0.0447721
7	100267838	1.1439e-07	0.000146217	B4	NA	TRUE	0.642623	0.614536	0.0280878
17	3741782	1.14106e-07	0.000146217	B4	C17orf85	TRUE	0.594881	0.565442	0.0294393
4	12117897	1.14591e-07	0.000146222	B4	NA	TRUE	0.64165	0.597543	0.0441073
2	191879796	1.15896e-07	0.000147637	B4	STAT1	TRUE	0.845514	0.859589	-0.0140753
16	27503739	1.17315e-07	0.000149192	B4	GTF3C1	TRUE	0.886558	0.902632	-0.0160741
8	107672853	1.17592e-07	0.000149292	B4	OXR1	TRUE	0.943671	0.936766	0.00690536
11	57252275	1.18638e-07	0.000150366	B4	SLC43A1	TRUE	0.357726	0.329033	0.0286929
19	10694670	1.19681e-07	0.000151433	B4	AP1M2	TRUE	0.817092	0.801163	0.0159285
6	35267370	1.20963e-07	0.000152799	B4	DEF6	TRUE	0.445917	0.421329	0.0245878
15	27112430	1.22627e-07	0.000154641	B4	GABRA5	TRUE	0.0727469	0.0510386	0.0217083
2	16804452	1.23907e-07	0.000155636	B4	FAM49A	TRUE	0.588999	0.529231	0.0597683
21	32556964	1.24035e-07	0.000155636	B4	TIAM1	TRUE	0.092012	0.0789554	0.0130566
7	36554614	1.23753e-07	0.000155636	B4	AOAH	TRUE	0.93451	0.944597	-0.0100868
3	238618	1.25248e-07	0.000156896	B4	CHL1	TRUE	0.0956086	0.0672122	0.0283964
1	118139009	1.258e-07	0.000156953	B4	NA	TRUE	0.880737	0.857504	0.0232329
1	161519989	1.25919e-07	0.000156953	B4	FCGR3A	TRUE	0.500082	0.520176	-0.0200936
11	612762	1.25566e-07	0.000156953	B4	IRF7	TRUE	0.711153	0.723596	-0.0124435
18	10414962	1.28771e-07	0.000160243	B4	LINC01254	TRUE	0.806291	0.824001	-0.0177106
22	40833477	1.30323e-07	0.000161906	B4	MKL1	TRUE	0.675364	0.646812	0.0285524
20	47429392	1.31612e-07	0.000163238	B4	PREX1	TRUE	0.873449	0.863628	0.00982147
11	16813453	1.3339e-07	0.000165113	B4	PLEKHA7	TRUE	0.217412	0.207251	0.0101607
2	240282232	1.33562e-07	0.000165113	B4	HDAC4	TRUE	0.814859	0.804067	0.010792
14	22918953	1.36436e-07	0.000168389	B4	NA	TRUE	0.940947	0.953324	-0.0123772
8	142114968	1.3688e-07	0.000168661	B4	NA	TRUE	0.0733842	0.080327	-0.00694284
17	55942898	1.37264e-07	0.000168857	B4	CUEDC1	TRUE	0.423212	0.444347	-0.021136
	NA	1.38076e-07	0.000169302	C0	CALR	TRUE	0.313107	0.293341	0.0197656
	NA	1.3786e-07	0.000169302	C0	CALR	TRUE	0.526687	0.500874	0.0258129
6	110094128	1.38585e-07	0.000169651	B4	FIG4	TRUE	0.601554	0.614319	-0.0127655
15	91208523	1.39233e-07	0.000170168	B4	CRTC3-AS1	TRUE	0.297428	0.268104	0.0293242
22	37319042	1.41423e-07	0.000172563	B4	CSF2RB	TRUE	0.907404	0.892257	0.015147
5	148224214	1.43502e-07	0.000174817	B4	NA	TRUE	0.92621	0.941886	-0.0156759
6	31634602	1.44e-07	0.00017514	B4	BAT4;CSNK2B	TRUE	0.199313	0.192607	0.00670611
1	169580242	1.45143e-07	0.000176245	B4	SELP	TRUE	0.325572	0.312305	0.0132664
11	10924478	1.48013e-07	0.000179442	B4	NA	TRUE	0.812516	0.793101	0.0194147
17	2612406	1.49003e-07	0.000179729	B4	KIAA0664	TRUE	0.592339	0.574201	0.0181379
2	7889419	1.49124e-07	0.000179729	B4	NA	TRUE	0.802523	0.845592	-0.0430695
19	4088319	1.4859e-07	0.000179729	B4	NA	TRUE	0.522754	0.501082	0.0216722
22	39111285	1.49205e-07	0.000179729	B4	GTPBP1	TRUE	0.722475	0.704239	0.0182352
22	46685472	1.51453e-07	0.000182145	B4	TTC38	TRUE	0.864046	0.904227	-0.0401808
12	68055270	1.52313e-07	0.000182887	B4	DYRK2	TRUE	0.635832	0.601205	0.0346266
7	2445843	1.53039e-07	0.000183467	B4	CHST12	TRUE	0.103238	0.113265	-0.0100267
1	47060645	1.54124e-07	0.000184473	B4	MKNK1	TRUE	0.81038	0.782333	0.0280469
	NA	1.55286e-07	0.000185569	C0	B2M	TRUE	0.721221	0.771868	-0.0506468
19	33752716	1.55906e-07	0.000186014	B4	NA	TRUE	0.229784	0.2427	-0.0129155
16	11964386	1.57967e-07	0.000188176	B4	GSPT1	TRUE	0.57359	0.541284	0.032306
14	21550211	1.60336e-07	0.000190696	B4	FLJ10357	TRUE	0.947787	0.966103	-0.0183164
11	62571803	1.61969e-07	0.000192334	B4	NXF1	TRUE	0.470667	0.45611	0.0145576
10	95326311	1.62628e-07	0.00019251	B4	GPR120	TRUE	0.053041	0.0412201	0.0118209
2	131126377	1.62534e-07	0.00019251	B4	PTPN18	TRUE	0.892849	0.872882	0.0199664
17	79817271	1.63323e-07	0.000193029	B4	P4HB	TRUE	0.629071	0.597675	0.0313958
1	211647456	1.64442e-07	0.000193744	B4	NA	TRUE	0.905959	0.893649	0.0123105
20	31443298	1.64424e-07	0.000193744	B4	NA	TRUE	0.60169	0.570884	0.0308062
14	95615731	1.6501e-07	0.000194108	B4	DICER1	TRUE	0.878814	0.860597	0.0182164
1	28469927	1.65557e-07	0.000194448	B4	NA	TRUE	0.503301	0.475421	0.0278803
6	36237300	1.67765e-07	0.000196735	B4	PNPLA1	TRUE	0.751074	0.724621	0.0264529
6	159220343	1.69391e-07	0.000198332	B4	EZR	TRUE	0.866572	0.818957	0.047615
3	50338171	1.71324e-07	0.000200284	B4	HYAL3;HYAL1;NAT6	TRUE	0.630567	0.610548	0.0200187
22	44526144	1.75043e-07	0.000203999	B4	PARVB	TRUE	0.806515	0.773369	0.0331462
2	122402890	1.74998e-07	0.000203999	B4	CLASP1	TRUE	0.447002	0.400764	0.0462378
12	56322959	1.76593e-07	0.000205169	B4	WIBG	TRUE	0.521104	0.51538	0.005724
7	11578661	1.76523e-07	0.000205169	B4	THSD7A	TRUE	0.900294	0.913946	-0.0136517
10	106093694	1.77038e-07	0.00020537	B4	ITPRIP	TRUE	0.825435	0.80826	0.0171756
5	176957063	1.79196e-07	0.000207445	B4	FAM193B	TRUE	0.821024	0.80515	0.0158743
2	42952939	1.79442e-07	0.000207445	B4	MTA3	TRUE	0.656047	0.631864	0.0241832
2	6980719	1.79654e-07	0.000207445	B4	CMPK2;NRIR	TRUE	0.919012	0.915927	0.00308524
15	52427175	1.80542e-07	0.000207833	B4	GNB5	TRUE	0.871767	0.854668	0.0170992
3	56896628	1.80443e-07	0.000207833	B4	ARHGEF3	TRUE	0.884982	0.908319	-0.0233369
22	38609371	1.82607e-07	0.000209889	B4	MAFF	TRUE	0.570743	0.534123	0.0366199
13	97931273	1.86784e-07	0.000214363	B4	MBNL2	TRUE	0.860111	0.817393	0.0427185
7	5567862	1.8807e-07	0.00021493	B4	ACTB	TRUE	0.448818	0.430613	0.0182049
11	118095405	1.87723e-07	0.00021493	B4	AMICA1	TRUE	0.146352	0.119694	0.0266575
5	173360041	1.88134e-07	0.00021493	B4	CPEB4	TRUE	0.838453	0.801589	0.0368637
2	233125062	1.91509e-07	0.000218123	B4	DIS3L2	TRUE	0.808447	0.822398	-0.013951
3	184357849	1.91347e-07	0.000218123	B4	NA	TRUE	0.848158	0.868436	-0.0202785
7	138754532	1.92904e-07	0.00021938	B4	ZC3HAV1	TRUE	0.62229	0.601181	0.0211092
17	6921400	1.93992e-07	0.000220284	B4	MIR195;MIR497	TRUE	0.444829	0.46468	-0.0198512
17	55807838	1.96421e-07	0.000222707	B4	NA	TRUE	0.644926	0.67125	-0.0263235
3	157019556	1.97646e-07	0.000223759	B4	VEPH1	TRUE	0.53694	0.561272	-0.0243323
4	152913773	1.99709e-07	0.000225416	B4	NA	TRUE	0.867013	0.885939	-0.018926
13	101075760	1.99586e-07	0.000225416	B4	PCCA	TRUE	0.406882	0.417409	-0.010527
4	100737489	2.02522e-07	0.00022825	B4	DAPP1	TRUE	0.303816	0.281482	0.022334
15	45473947	2.05184e-07	0.000230216	B4	SHF	TRUE	0.617467	0.669897	-0.0524291
19	16528926	2.04982e-07	0.000230216	B4	EPS15L1	TRUE	0.813288	0.793504	0.019784
13	113825954	2.04843e-07	0.000230216	B4	PROZ	TRUE	0.801023	0.785395	0.0156274
22	24550935	2.06318e-07	0.000231144	B4	CABIN1	TRUE	0.782548	0.762371	0.0201769
1	92342022	2.06643e-07	0.000231164	B4	TGFBR3	TRUE	0.776597	0.814657	-0.0380603
13	30728185	2.09489e-07	0.000234	B4	NA	TRUE	0.765651	0.805134	-0.0394827
17	63150906	2.10179e-07	0.000234423	B4	RGS9	TRUE	0.543386	0.467594	0.0757926
10	26223206	2.10537e-07	0.000234475	B4	MYO3A	TRUE	0.110232	0.0692423	0.0409894
19	1409547	2.11523e-07	0.000235225	B4	DAZAP1	TRUE	0.599025	0.578328	0.0206973
2	134884342	2.12714e-07	0.0002362	B4	NA	TRUE	0.33613	0.300229	0.0359008
19	1976376	2.14046e-07	0.000237108	B4	CSNK1G2	TRUE	0.794759	0.779799	0.0149609
16	87415899	2.14161e-07	0.000237108	B4	FBXO31	TRUE	0.28213	0.249072	0.0330586
22	43551322	2.17499e-07	0.00024045	B4	TSPO	TRUE	0.87653	0.859225	0.0173046
	NA	2.19211e-07	0.000241987	C0	IFI44L	TRUE	0.892841	0.915355	-0.0225146
17	71258589	2.21306e-07	0.000243585	B4	CPSF4L	TRUE	0.78685	0.752488	0.0343616
13	40360417	2.21246e-07	0.000243585	B4	COG6	TRUE	0.304131	0.298665	0.00546596
6	36734551	2.22525e-07	0.000244569	B4	CPNE5	TRUE	0.52744	0.496822	0.0306182
9	37509250	2.2522e-07	0.000246812	B4	NA	TRUE	0.873043	0.852788	0.0202547
17	6882332	2.25221e-07	0.000246812	B4	NA	TRUE	0.455619	0.468216	-0.0125974
2	176868389	2.27439e-07	0.00024888	B4	KIAA1715	TRUE	0.824436	0.776675	0.047761
22	24032426	2.31161e-07	0.00025222	B4	LOC91316;RGL4	TRUE	0.755008	0.740721	0.0142875
12	52399713	2.31158e-07	0.00025222	B4	GRASP	TRUE	0.199058	0.195558	0.00349958
5	66255772	2.31929e-07	0.000252692	B4	MAST4	TRUE	0.681888	0.620863	0.0610244
12	4403352	2.33485e-07	0.00025402	B4	CCND2	TRUE	0.527627	0.510666	0.0169606
12	120686590	2.34085e-07	0.000254304	B4	PXN	TRUE	0.588235	0.572407	0.015828
2	105372265	2.40047e-07	0.000260407	B4	NA	TRUE	0.511367	0.536067	-0.0247007
11	121330348	2.41057e-07	0.000261125	B4	SORL1	TRUE	0.529554	0.495779	0.0337749
7	98982421	2.42149e-07	0.000261932	B4	ARPC1B	TRUE	0.606537	0.585641	0.0208953
6	86350540	2.4527e-07	0.000264548	B4	SYNCRIP	TRUE	0.586914	0.579479	0.00743548
19	17517368	2.45232e-07	0.000264548	B4	BISPR;MVB12A;BST2	TRUE	0.118524	0.135574	-0.0170508
10	51569878	2.46472e-07	0.000265464	B4	NCOA4	TRUE	0.894319	0.881328	0.0129908
10	99419639	2.47551e-07	0.000266245	B4	PI4K2A	TRUE	0.32497	0.315337	0.00963276
10	103661271	2.49439e-07	0.000267892	B4	C10orf76	TRUE	0.844636	0.871937	-0.0273009
17	56358318	2.51708e-07	0.000269945	B4	MPO	TRUE	0.336337	0.329431	0.00690621
11	45005565	2.56016e-07	0.000274174	B4	NA	TRUE	0.871869	0.900266	-0.0283966
2	42331922	2.58532e-07	0.000276475	B4	NA	TRUE	0.451813	0.409257	0.0425552
11	85781719	2.60933e-07	0.000278647	B4	PICALM	TRUE	0.715586	0.692367	0.0232199
8	11413234	2.63037e-07	0.000280496	B4	BLK	TRUE	0.697198	0.677077	0.0201212
11	34645707	2.64395e-07	0.000281545	B4	EHF	TRUE	0.919006	0.937287	-0.0182812
6	144144818	2.66372e-07	0.00028325	B4	PHACTR2	TRUE	0.407432	0.411536	-0.00410372
3	140291791	2.6786e-07	0.00028443	B4	NA	TRUE	0.879793	0.866931	0.0128615
1	244531763	2.70212e-07	0.000286524	B4	C1orf100	TRUE	0.413286	0.382478	0.0308083
5	179196144	2.71268e-07	0.000287238	B4	MAML1	TRUE	0.443373	0.407433	0.0359394
1	16275539	2.73771e-07	0.000289482	B4	ZBTB17	TRUE	0.492546	0.461271	0.031275
6	31762409	2.74749e-07	0.00028998	B4	VARS	TRUE	0.260019	0.244391	0.0156275
17	55801597	2.75694e-07	0.00028998	B4	NA	TRUE	0.424512	0.452387	-0.0278755
3	196299219	2.76168e-07	0.00028998	B4	FBXO45	TRUE	0.86317	0.848229	0.0149414
10	116447282	2.75559e-07	0.00028998	B4	NA	TRUE	0.906108	0.886323	0.0197843
22	19333586	2.76088e-07	0.00028998	B4	HIRA	TRUE	0.934763	0.926357	0.00840564
2	70343451	2.76603e-07	0.000290033	B4	NA	TRUE	0.912405	0.927028	-0.0146231
1	234700487	2.80313e-07	0.000293169	B4	NA	TRUE	0.609776	0.567837	0.0419393
3	98313516	2.80378e-07	0.000293169	B4	CPOX	TRUE	0.370799	0.317651	0.0531478
2	40506325	2.80762e-07	0.000293169	B4	SLC8A1	TRUE	0.80758	0.831924	-0.0243441
21	22474516	2.8328e-07	0.000294572	B4	NCAM2	TRUE	0.886974	0.87478	0.0121937
7	16674072	2.83083e-07	0.000294572	B4	ANKMY2	TRUE	0.901123	0.912423	-0.0112998
16	84930484	2.83085e-07	0.000294572	B4	CRISPLD2	TRUE	0.662434	0.629419	0.0330157
11	45825518	2.8606e-07	0.000297053	B4	SLC35C1	TRUE	0.280024	0.275558	0.00446545
1	6094509	2.88828e-07	0.000299513	B4	KCNAB2	TRUE	0.487627	0.471127	0.0165001
3	112329157	2.89379e-07	0.000299672	B4	CCDC80	TRUE	0.459381	0.402607	0.0567739
17	4119394	2.9048e-07	0.000300399	B4	ANKFY1	TRUE	0.905079	0.921483	-0.0164044
16	89922218	2.92411e-07	0.000301981	B4	SPIRE2	TRUE	0.817389	0.791968	0.0254214
9	116356058	2.95024e-07	0.000303018	B4	RGS3	TRUE	0.283413	0.288221	-0.00480851
22	22297376	2.94886e-07	0.000303018	B4	PPM1F	TRUE	0.313274	0.309109	0.00416563
4	108764674	2.94281e-07	0.000303018	B4	SGMS2	TRUE	0.851298	0.843807	0.00749095
19	52243752	2.94832e-07	0.000303018	B4	NA	TRUE	0.462302	0.433125	0.0291762
11	117699868	2.95614e-07	0.00030321	B4	FXYD6-FXYD2;FXYD2	TRUE	0.785824	0.804354	-0.0185306
11	72930456	2.97367e-07	0.000304017	B4	P2RY2	TRUE	0.662811	0.63134	0.0314718
2	207847811	2.97613e-07	0.000304017	B4	NA	TRUE	0.435536	0.400338	0.0351972
11	32110323	2.97275e-07	0.000304017	B4	NA	TRUE	0.489729	0.503126	-0.0133965
16	29678624	2.99258e-07	0.000305284	B4	SPN	TRUE	0.394979	0.356982	0.0379974
5	114759416	3.00784e-07	0.000305598	B4	NA	TRUE	0.936252	0.94413	-0.00787861
10	80872266	3.00426e-07	0.000305598	B4	ZMIZ1	TRUE	0.827567	0.809493	0.0180741
20	54987020	3.00356e-07	0.000305598	B4	CASS4	TRUE	0.131782	0.113329	0.0184531
7	37417039	3.02002e-07	0.000306422	B4	ELMO1	TRUE	0.867431	0.893408	-0.0259773
19	44183651	3.02741e-07	0.000306759	B4	NA	TRUE	0.50687	0.47209	0.0347797
16	15730730	3.03474e-07	0.000307088	B4	KIAA0430	TRUE	0.41502	0.401462	0.0135584
18	70534767	3.04779e-07	0.000307995	B4	NETO1	TRUE	0.0780079	0.0454686	0.0325393
19	928287	3.0525e-07	0.000308057	B4	ARID3A	TRUE	0.589728	0.565159	0.0245682
15	91447749	3.07396e-07	0.000309808	B4	MAN2A2	TRUE	0.673817	0.639238	0.0345787
22	38590795	3.08859e-07	0.000310865	B4	NA	TRUE	0.124597	0.13149	-0.00689369
22	40672737	3.11547e-07	0.000312735	B4	TNRC6B	TRUE	0.256478	0.29566	-0.039182
16	85016361	3.11391e-07	0.000312735	B4	ZDHHC7	TRUE	0.816473	0.777777	0.0386962
6	15881588	3.14854e-07	0.000315634	B4	NA	TRUE	0.148521	0.148405	0.000115327
13	31317247	3.15897e-07	0.000316258	B4	ALOX5AP	TRUE	0.706746	0.664443	0.0423033
14	72988021	3.17859e-07	0.0003178	B4	RGS6	TRUE	0.924042	0.935855	-0.0118131
16	28506477	3.19968e-07	0.000319485	B4	APOB48R	TRUE	0.739524	0.705538	0.0339858
10	75003627	3.23397e-07	0.000322265	B4	DNAJC9	TRUE	0.436361	0.408656	0.0277042
1	159850438	3.23609e-07	0.000322265	B4	CFAP45	TRUE	0.590761	0.605002	-0.0142419
12	41831595	3.25379e-07	0.0003236	B4	PDZRN4	TRUE	0.721978	0.767887	-0.0459092
5	10352807	3.27166e-07	0.000324519	B4	2021-03-06	TRUE	0.397172	0.342597	0.0545755
7	130610344	3.26783e-07	0.000324519	B4	NA	TRUE	0.506109	0.473902	0.0322069
14	24745117	3.29992e-07	0.000326892	B4	NA	TRUE	0.804912	0.790154	0.014758
15	70393940	3.31472e-07	0.000327926	B4	NA	TRUE	0.190176	0.187988	0.00218812
1	7364224	3.33716e-07	0.000329281	B4	CAMTA1	TRUE	0.573827	0.585732	-0.0119058
2	30549065	3.33571e-07	0.000329281	B4	NA	TRUE	0.860404	0.881706	-0.0213017
X	41582245	3.35824e-07	0.000330927	B4	GPR82;CASK	TRUE	0.783406	0.758703	0.0247026
6	31701260	3.36943e-07	0.000331596	B4	CLIC1	TRUE	0.433868	0.411549	0.0223193
17	1456341	3.37894e-07	0.000332098	B4	PITPNA	TRUE	0.878929	0.904463	-0.0255349
11	5685914	3.45171e-07	0.000338808	B4	TRIM5;TRIM78P	TRUE	0.926798	0.919664	0.00713444
12	41831532	3.477e-07	0.000340845	B4	PDZRN4	TRUE	0.605676	0.655759	-0.0500826
12	7260608	3.4918e-07	0.000341851	B4	LOC283314;C1RL	TRUE	0.187411	0.161797	0.0256146
4	129835126	3.51367e-07	0.000343546	B4	SCLT1	TRUE	0.896016	0.880799	0.0152162
21	22370444	3.53803e-07	0.000345462	B4	NCAM2	TRUE	0.0575937	0.0402304	0.0173633
2	65091707	3.54703e-07	0.000345462	B4	LOC101927438	TRUE	0.355518	0.350557	0.00496169
17	55059968	3.54331e-07	0.000345462	B4	SCPEP1	TRUE	0.581392	0.549862	0.0315295
19	18201510	3.55248e-07	0.000345545	B4	IL12RB1	TRUE	0.593727	0.558179	0.0355477
16	87420944	3.55972e-07	0.000345803	B4	FBXO31	TRUE	0.798383	0.775005	0.0233786
2	99415612	3.57418e-07	0.00034676	B4	KIAA1211L	TRUE	0.688459	0.664953	0.0235063
11	114050114	3.62846e-07	0.000351573	B4	ZBTB16	TRUE	0.463551	0.420137	0.0434138
1	87620981	3.65625e-07	0.00035381	B4	LINC01140	TRUE	0.629922	0.597548	0.0323732
10	118609302	3.70002e-07	0.000357586	B4	ENO4	TRUE	0.0789342	0.0551102	0.023824
1	153366428	3.72819e-07	0.000359846	B4	NA	TRUE	0.431624	0.439074	-0.00745052
1	872235	3.78787e-07	0.000365139	B4	SAMD11	TRUE	0.781782	0.763545	0.0182368
3	137755698	3.8119e-07	0.000366985	B4	NA	TRUE	0.405493	0.348086	0.0574069
17	3824599	3.82123e-07	0.000367414	B4	NA	TRUE	0.943606	0.933306	0.0103001
4	26291227	3.84233e-07	0.000368501	B4	NA	TRUE	0.497841	0.470378	0.0274638
10	125817817	3.84129e-07	0.000368501	B4	NA	TRUE	0.580841	0.558995	0.0218457
12	6657818	3.87322e-07	0.000370992	B4	IFFO1	TRUE	0.944645	0.93363	0.0110156
11	64691615	3.8857e-07	0.000371714	B4	PPP2R5B	TRUE	0.0427652	0.048033	-0.00526778
3	195973977	3.89414e-07	0.000372048	B4	PCYT1A	TRUE	0.327668	0.309074	0.0185941
3	39308216	3.92928e-07	0.00037493	B4	CX3CR1	TRUE	0.861082	0.87144	-0.0103579
11	68153810	3.97759e-07	0.000378874	B4	LRP5	TRUE	0.810872	0.846088	-0.0352166
2	242397559	3.98068e-07	0.000378874	B4	FARP2	TRUE	0.722929	0.743822	-0.0208931
7	145813421	3.99203e-07	0.000379475	B4	CNTNAP2	TRUE	0.104486	0.0742618	0.030224
10	6133743	4.00331e-07	0.000380067	B4	RBM17	TRUE	0.26462	0.246094	0.0185262
3	150996599	4.00972e-07	0.000380196	B4	P2RY14;MED12L	TRUE	0.780387	0.749785	0.0306022
8	27211264	4.04524e-07	0.000383082	B4	PTK2B	TRUE	0.819909	0.78954	0.0303682
16	66770061	4.05285e-07	0.00038332	B4	DYNC1LI2	TRUE	0.738949	0.722257	0.0166923
1	150588456	4.06241e-07	0.000383425	B4	NA	TRUE	0.767098	0.755147	0.0119516
10	105001789	4.06414e-07	0.000383425	B4	NA	TRUE	0.372986	0.375207	-0.00222163
4	169240829	4.08022e-07	0.000384459	B4	DDX60	TRUE	0.816572	0.853027	-0.0364543
16	4357318	4.09921e-07	0.000385766	B4	NA	TRUE	0.278712	0.256547	0.0221655
13	49148364	4.10625e-07	0.000385947	B4	NA	TRUE	0.223437	0.236457	-0.0130207
1	160343604	4.20019e-07	0.000394284	B4	NA	TRUE	0.556245	0.521869	0.0343753
2	218698922	4.21628e-07	0.000395301	B4	TNS1	TRUE	0.629845	0.650778	-0.0209332
17	75135125	4.22922e-07	0.000396021	B4	SEC14L1	TRUE	0.446654	0.388012	0.0586424
10	101686811	4.25826e-07	0.000398245	B4	NCRNA00093;DNMBP	TRUE	0.281745	0.283916	-0.00217113
10	111684181	4.29974e-07	0.000401128	B4	XPNPEP1	TRUE	0.756222	0.786059	-0.0298371
3	53051694	4.29543e-07	0.000401128	B4	SFMBT1	TRUE	0.728455	0.700598	0.0278569
16	88558223	4.32623e-07	0.000402322	B4	ZFPM1	TRUE	0.926882	0.895023	0.0318592
17	75150033	4.32198e-07	0.000402322	B4	SEC14L1	TRUE	0.683348	0.639242	0.0441065
5	55813120	4.32857e-07	0.000402322	B4	C5orf67	TRUE	0.0805163	0.0908106	-0.0102943
11	72929983	4.33425e-07	0.000402353	B4	P2RY2	TRUE	0.571301	0.525621	0.0456801
6	159484481	4.34629e-07	0.000402974	B4	NA	TRUE	0.668043	0.645057	0.0229858
17	8830984	4.36299e-07	0.000404025	B4	PIK3R5	TRUE	0.941332	0.950076	-0.00874437
15	45474074	4.39663e-07	0.00040664	B4	SHF	TRUE	0.335799	0.340776	-0.00497667
9	139608277	4.41061e-07	0.000407432	B4	FAM69B	TRUE	0.286136	0.291848	-0.00571222
11	71259251	4.42243e-07	0.000408023	B4	KRTAP5-9	TRUE	0.869876	0.883249	-0.0133727
15	64806741	4.45254e-07	0.000410298	B4	ZNF609	TRUE	0.885854	0.873423	0.0124308
21	30676184	4.46763e-07	0.000411186	B4	BACH1	TRUE	0.460749	0.436247	0.0245022
2	136826503	4.4877e-07	0.000412529	B4	NA	TRUE	0.309147	0.280471	0.0286765
6	36336825	4.50459e-07	0.000413576	B4	ETV7	TRUE	0.722191	0.697899	0.0242928
17	56164528	4.54434e-07	0.000416717	B4	DYNLL2	TRUE	0.76562	0.748797	0.0168221
19	14783092	4.56023e-07	0.000417666	B4	ADGRE3	TRUE	0.478182	0.438104	0.0400786
1	43225039	4.59151e-07	0.000419577	B4	P3H1	TRUE	0.45048	0.419357	0.0311227
12	129281444	4.59782e-07	0.000419577	B4	SLC15A4	TRUE	0.819568	0.850828	-0.0312601
12	47328682	4.5975e-07	0.000419577	B4	NA	TRUE	0.409133	0.378858	0.0302757
10	29236369	4.63475e-07	0.000422435	B4	NA	TRUE	0.798338	0.84032	-0.0419813
10	72100922	4.65997e-07	0.00042277	B4	LRRC20	TRUE	0.2879	0.278352	0.00954795
	NA	4.66088e-07	0.00042277	C0	IFITM1	TRUE	0.84723	0.874649	-0.0274186
9	7974700	4.66056e-07	0.00042277	B4	NA	TRUE	0.19403	0.187061	0.00696991
10	72358913	4.65912e-07	0.00042277	B4	PRF1	TRUE	0.863724	0.894882	-0.0311578
6	147480438	4.69759e-07	0.000425587	B4	STXBP5-AS1	TRUE	0.828852	0.810174	0.0186788
10	91096600	4.71352e-07	0.00042636	B4	IFIT3	TRUE	0.936998	0.929923	0.00707419
3	129277321	4.71745e-07	0.00042636	B4	PLXND1	TRUE	0.94029	0.959359	-0.0190695
2	197792757	4.77276e-07	0.000430395	B4	PGAP1	TRUE	0.104247	0.089189	0.015058
1	2090849	4.77353e-07	0.000430395	B4	PRKCZ	TRUE	0.412586	0.371928	0.0406586
18	72935911	4.78024e-07	0.000430465	B4	TSHZ1	TRUE	0.505701	0.476693	0.0290082
4	166282492	4.78574e-07	0.000430465	B4	NA	TRUE	0.593594	0.626467	-0.0328728
10	99263320	4.804e-07	0.000430564	B4	UBTD1	TRUE	0.350042	0.322081	0.027961
12	7522051	4.80054e-07	0.000430564	B4	CD163L1	TRUE	0.467431	0.487595	-0.0201641
19	16252254	4.80368e-07	0.000430564	B4	HSH2D	TRUE	0.232615	0.230074	0.00254119
19	5592815	4.83184e-07	0.000432544	B4	SAFB2	TRUE	0.944583	0.927768	0.0168153
9	95791966	4.85383e-07	0.000433997	B4	FGD3	TRUE	0.838435	0.822709	0.0157256
3	11632974	4.87754e-07	0.000435599	B4	VGLL4	TRUE	0.406937	0.367714	0.0392232
5	150139712	4.88496e-07	0.000435746	B4	DCTN4	TRUE	0.885506	0.869807	0.0156987
1	92947588	5.04745e-07	0.000449707	B4	GFI1	TRUE	0.816089	0.757699	0.0583904
14	89936184	5.0845e-07	0.000452473	B4	FOXN3	TRUE	0.803865	0.784847	0.019018
1	32109151	5.108e-07	0.000454027	B4	PEF1	TRUE	0.537414	0.516088	0.0213257
1	94057789	5.14036e-07	0.000455387	B4	BCAR3	TRUE	0.309909	0.338708	-0.0287988
2	86417205	5.14404e-07	0.000455387	B4	IMMT	TRUE	0.676141	0.632796	0.0433452
4	79579100	5.14749e-07	0.000455387	B4	LINC01094	TRUE	0.288259	0.263746	0.0245135
12	77162317	5.1377e-07	0.000455387	B4	ZDHHC17	TRUE	0.76698	0.728446	0.0385337
15	56035463	5.15399e-07	0.000455427	B4	PRTG	TRUE	0.0369826	0.0323366	0.00464599
	NA	5.17065e-07	0.000456363	C0	CALR	TRUE	0.419932	0.393471	0.0264606
17	80457141	5.1897e-07	0.000457508	B4	NA	TRUE	0.454992	0.478535	-0.0235423
4	1284574	5.19884e-07	0.000457777	B4	MAEA	TRUE	0.195603	0.184413	0.0111896
6	139861189	5.22683e-07	0.000459704	B4	NA	TRUE	0.527701	0.582217	-0.0545164
17	37174734	5.2772e-07	0.00046269	B4	NA	TRUE	0.254186	0.237552	0.0166343
1	28217105	5.27921e-07	0.00046269	B4	NA	TRUE	0.939621	0.94803	-0.00840966
13	30728099	5.27778e-07	0.00046269	B4	NA	TRUE	0.707135	0.736689	-0.0295532
3	47742869	5.30471e-07	0.000464384	B4	SMARCC1	TRUE	0.932842	0.922875	0.00996657
16	56666334	5.32324e-07	0.000465098	B4	MT1M	TRUE	0.0793751	0.0529391	0.026436
17	38477572	5.32522e-07	0.000465098	B4	RARA	TRUE	0.485302	0.449643	0.0356591
10	112622757	5.34189e-07	0.000465281	B4	NA	TRUE	0.814953	0.793943	0.0210099
16	14020501	5.34585e-07	0.000465281	B4	ERCC4	TRUE	0.797184	0.779344	0.0178402
8	126365081	5.34332e-07	0.000465281	B4	NSMCE2	TRUE	0.520434	0.478291	0.042143
	NA	5.36223e-07	0.00046563	C0	MX1	TRUE	0.851756	0.863249	-0.0114933
3	81766440	5.36056e-07	0.00046563	B4	GBE1	TRUE	0.544892	0.507058	0.0378338
11	118045910	5.40834e-07	0.000468553	B4	SCN2B	TRUE	0.39992	0.373334	0.0265855
2	9933115	5.40503e-07	0.000468553	B4	NA	TRUE	0.193637	0.192134	0.00150297
22	29514072	5.45076e-07	0.000471685	B4	KREMEN1	TRUE	0.297151	0.304794	-0.0076437
5	138604103	5.47449e-07	0.000472927	B4	NA	TRUE	0.267547	0.273996	-0.00644895
7	140675776	5.47767e-07	0.000472927	B4	NA	TRUE	0.830894	0.816486	0.0144078
17	64426938	5.50523e-07	0.000474762	B4	PRKCA	TRUE	0.851189	0.867386	-0.0161975
12	122596763	5.56694e-07	0.000478986	B4	MLXIP	TRUE	0.730029	0.71412	0.0159088
19	32912751	5.56177e-07	0.000478986	B4	DPY19L3	TRUE	0.506022	0.467058	0.0389634
6	2876999	5.60898e-07	0.000482052	B4	SERPINB9P1	TRUE	0.11659	0.126658	-0.0100687
10	91053513	5.62641e-07	0.000482448	B4	NA	TRUE	0.849893	0.873535	-0.0236426
6	73623666	5.62179e-07	0.000482448	B4	KCNQ5	TRUE	0.604089	0.570215	0.0338744
20	32142877	5.64574e-07	0.000483555	B4	CBFA2T2	TRUE	0.150676	0.171959	-0.0212829
3	31709941	5.66649e-07	0.000484781	B4	OSBPL10	TRUE	0.624679	0.577703	0.0469761
6	32141257	5.69916e-07	0.000487022	B4	AGPAT1	TRUE	0.211808	0.185229	0.0265789
1	168421563	5.72295e-07	0.000487948	B4	NA	TRUE	0.890411	0.915363	-0.0249522
3	105676721	5.71911e-07	0.000487948	B4	NA	TRUE	0.905987	0.91619	-0.0102039
17	79816504	5.73849e-07	0.00048872	B4	P4HB	TRUE	0.621704	0.59049	0.0312134
3	106139757	5.77039e-07	0.000490327	B4	NA	TRUE	0.942496	0.947731	-0.00523536
14	64915054	5.76967e-07	0.000490327	B4	MIR548AZ;MTHFD1	TRUE	0.949604	0.959987	-0.0103827
19	42789928	5.78907e-07	0.000491359	B4	CIC	TRUE	0.325581	0.319815	0.00576654
12	53567662	5.80628e-07	0.000491854	B4	CSAD	TRUE	0.859961	0.844268	0.015693
5	78477601	5.80796e-07	0.000491854	B4	NA	TRUE	0.906759	0.894795	0.0119638
9	139514238	5.82596e-07	0.000492271	B4	NA	TRUE	0.199545	0.195172	0.00437316
6	16699516	5.82034e-07	0.000492271	B4	ATXN1	TRUE	0.480086	0.456562	0.0235237
22	37317872	5.83826e-07	0.000492757	B4	CSF2RB	TRUE	0.776289	0.754946	0.0213432
3	38029373	5.87712e-07	0.000495481	B4	NA	TRUE	0.371625	0.362049	0.00957632
12	94672432	5.89129e-07	0.00049612	B4	PLXNC1	TRUE	0.737843	0.690318	0.0475247
4	96470584	5.96767e-07	0.000501991	B4	UNC5C	TRUE	0.0883208	0.070419	0.0179018
8	42009223	5.98309e-07	0.000502727	B4	AP3M2	TRUE	0.42409	0.398192	0.0258983
11	118022317	6.02755e-07	0.00050572	B4	SCN4B	TRUE	0.689882	0.676994	0.0128887
2	75049872	6.03216e-07	0.00050572	B4	NA	TRUE	0.923363	0.93401	-0.0106472
5	133749006	6.04687e-07	0.000505827	B4	CDKN2AIPNL	TRUE	0.824105	0.807991	0.0161136
	NA	6.04073e-07	0.000505827	C0	ATAT1;C6ORF136	TRUE	0.863015	0.84423	0.0187856
10	75670435	6.05756e-07	0.000506159	B4	C10orf55;PLAU	TRUE	0.280137	0.275143	0.00499413
2	242139830	6.06477e-07	0.0005062	B4	ANO7	TRUE	0.692309	0.650598	0.0417114
2	7006786	6.07843e-07	0.000506217	B4	CMPK2	TRUE	0.389617	0.394776	-0.00515949
22	30663881	6.07622e-07	0.000506217	B4	OSM	TRUE	0.105356	0.115656	-0.0103
21	39600322	6.08638e-07	0.00050632	B4	NA	TRUE	0.410762	0.429236	-0.0184735
16	53986840	6.09789e-07	0.000506718	B4	FTO	TRUE	0.833782	0.845584	-0.0118014
13	23966201	6.17146e-07	0.000512265	B4	SACS	TRUE	0.853029	0.867843	-0.0148133
1	59362447	6.2132e-07	0.000515162	B4	LINC01135	TRUE	0.133873	0.1345	-0.000627164
14	56054380	6.23607e-07	0.000516489	B4	KTN1	TRUE	0.736609	0.707405	0.0292045
17	1617291	6.25406e-07	0.000516915	B4	MIR22;C17orf91	TRUE	0.32403	0.315701	0.00832902
22	23006387	6.25494e-07	0.000516915	B4	NA	TRUE	0.906689	0.918408	-0.0117189
4	78067593	6.26753e-07	0.000517388	B4	NA	TRUE	0.544133	0.499016	0.0451165
6	43349415	6.30686e-07	0.000519495	B4	NA	TRUE	0.477718	0.450979	0.0267397
3	183256275	6.30083e-07	0.000519495	B4	KLHL6	TRUE	0.860411	0.83474	0.0256714
2	103625424	6.32381e-07	0.000520321	B4	NA	TRUE	0.801488	0.83205	-0.0305626
18	19988293	6.34091e-07	0.00052116	B4	NA	TRUE	0.866659	0.888001	-0.0213422
1	65348569	6.36444e-07	0.000521385	B4	JAK1	TRUE	0.920729	0.938291	-0.0175617
21	45199094	6.35212e-07	0.000521385	B4	NA	TRUE	0.197285	0.179682	0.0176031
7	157367871	6.3618e-07	0.000521385	B4	MIR153-2;PTPRN2	TRUE	0.651312	0.683085	-0.0317723
2	46229638	6.37703e-07	0.000521849	B4	PRKCE	TRUE	0.609491	0.570004	0.0394875
5	891843	6.40416e-07	0.0005235	B4	TRIP13;BRD9	TRUE	0.45717	0.434581	0.0225886
2	190445880	6.41755e-07	0.000523649	B4	SLC40A1	TRUE	0.0338256	0.0248977	0.00892785
19	13054470	6.41989e-07	0.000523649	B4	CALR	TRUE	0.642897	0.602536	0.0403611
1	207242569	6.46302e-07	0.000526597	B4	PFKFB2	TRUE	0.559579	0.495568	0.0640115
12	46759825	6.49363e-07	0.000528518	B4	SLC38A2	TRUE	0.433806	0.389369	0.0444363
15	38903252	6.52743e-07	0.000530696	B4	NA	TRUE	0.843341	0.873035	-0.029694
11	1776688	6.61829e-07	0.000536923	B4	CTSD	TRUE	0.472273	0.480154	-0.00788083
2	6974821	6.6156e-07	0.000536923	B4	NRIR	TRUE	0.940236	0.936875	0.0033602
4	8473819	6.64286e-07	0.000538336	B4	TRMT44	TRUE	0.868949	0.852979	0.0159697
3	195534854	6.65335e-07	0.000538607	B4	MUC4	TRUE	0.899833	0.920448	-0.0206148
14	75620233	6.69175e-07	0.000541133	B4	TMED10	TRUE	0.712221	0.672817	0.0394036
11	77158423	6.71261e-07	0.000541656	B4	PAK1	TRUE	0.88591	0.865926	0.0199846
7	133335445	6.71091e-07	0.000541656	B4	EXOC4	TRUE	0.760598	0.729034	0.0315641
17	34906848	6.72923e-07	0.000542416	B4	GGNBP2	TRUE	0.516813	0.501334	0.015478
5	107382854	6.73788e-07	0.000542532	B4	FBXL17	TRUE	0.913203	0.922438	-0.00923407
11	119066850	6.76877e-07	0.000544437	B4	CCDC153	TRUE	0.893953	0.909267	-0.0153139
22	19706868	6.80702e-07	0.000545765	B4	SEPT5;SEPT5-GP1BB	TRUE	0.352517	0.361503	-0.00898622
1	235068943	6.79715e-07	0.000545765	B4	NA	TRUE	0.925473	0.913308	0.0121654
3	150996563	6.80045e-07	0.000545765	B4	P2RY14;MED12L	TRUE	0.321205	0.285574	0.0356315
3	186257301	6.87325e-07	0.000550489	B4	CRYGS	TRUE	0.708946	0.670698	0.038248
4	86744925	6.89644e-07	0.000551759	B4	ARHGAP24	TRUE	0.695347	0.748491	-0.0531441
22	29516651	6.95314e-07	0.000555705	B4	KREMEN1	TRUE	0.826942	0.855767	-0.0288256
1	231860964	6.96867e-07	0.000556355	B4	DISC1;TSNAX-DISC1	TRUE	0.832397	0.853848	-0.0214508
15	81588069	7.0027e-07	0.00055848	B4	IL16	TRUE	0.177207	0.143794	0.0334123
4	169231356	7.02601e-07	0.000559746	B4	DDX60	TRUE	0.945179	0.938209	0.00696989
13	29232079	7.05853e-07	0.000561742	B4	POMP	TRUE	0.825575	0.807748	0.0178277
16	84118790	7.08558e-07	0.0005633	B4	MBTPS1	TRUE	0.452486	0.439196	0.0132904
4	57521138	7.11014e-07	0.000564656	B4	HOPX	TRUE	0.208631	0.218779	-0.0101482
6	151325685	7.12704e-07	0.000565402	B4	MTHFD1L	TRUE	0.484281	0.45141	0.0328711
22	36563048	7.14739e-07	0.000566419	B4	APOL3	TRUE	0.434612	0.519935	-0.0853229
1	206913187	7.16786e-07	0.000567444	B4	NA	TRUE	0.643596	0.646029	-0.00243329
16	4673918	7.20679e-07	0.000569927	B4	MGRN1	TRUE	0.374129	0.343023	0.0311056
16	4714815	7.23748e-07	0.000571753	B4	MGRN1	TRUE	0.0510518	0.0365539	0.0144979
19	14037542	7.29416e-07	0.000575024	B4	CC2D1A	TRUE	0.699243	0.663211	0.0360322
10	13387206	7.29225e-07	0.000575024	B4	SEPHS1	TRUE	0.696446	0.671004	0.0254421
20	17943403	7.30837e-07	0.000575542	B4	SNORD17;SNX5	TRUE	0.395764	0.379936	0.0158283
6	123038698	7.37444e-07	0.000580138	B4	PKIB	TRUE	0.108431	0.116309	-0.00787759
20	13976143	7.39467e-07	0.000581123	B4	MACROD2	TRUE	0.0630537	0.0434643	0.0195894
16	29819931	7.40293e-07	0.000581165	B4	MAZ	TRUE	0.562167	0.540839	0.021328
2	115919829	7.41571e-07	0.000581554	B4	DPP10	TRUE	0.0762636	0.0543901	0.0218736
5	95194408	7.42334e-07	0.000581554	B4	C5orf27	TRUE	0.370124	0.333082	0.0370422
17	79851485	7.47053e-07	0.000584643	B4	ANAPC11	TRUE	0.907007	0.892126	0.0148808
6	155542639	7.494e-07	0.00058522	B4	TIAM2	TRUE	0.857591	0.842143	0.0154486
2	12204435	7.49029e-07	0.00058522	B4	LOC100506457	TRUE	0.851846	0.875489	-0.023643
2	224698433	7.50123e-07	0.00058522	B4	AP1S3	TRUE	0.944547	0.947853	-0.00330684
1	155107599	7.53375e-07	0.000586542	B4	RAG1AP1	TRUE	0.296296	0.270273	0.0260226
2	64782942	7.52758e-07	0.000586542	B4	AFTPH	TRUE	0.347095	0.332855	0.0142394
14	97847103	7.57647e-07	0.000587438	B4	NA	TRUE	0.861433	0.887264	-0.0258304
7	120725133	7.56831e-07	0.000587438	B4	CPED1	TRUE	0.890954	0.909994	-0.0190398
19	50064054	7.55663e-07	0.000587438	B4	NOSIP	TRUE	0.173804	0.151592	0.0222117
3	16331335	7.57187e-07	0.000587438	B4	OXNAD1	TRUE	0.791883	0.783681	0.00820289
10	90608993	7.64883e-07	0.000592438	B4	ANKRD22	TRUE	0.881444	0.863071	0.0183729
22	18456921	7.6886e-07	0.000594907	B4	MICAL3	TRUE	0.818398	0.840868	-0.0224699
11	35120604	7.72774e-07	0.000596097	B4	NA	TRUE	0.337594	0.3061	0.0314947
2	19546630	7.72377e-07	0.000596097	B4	NA	TRUE	0.54878	0.528756	0.0200235
8	114450647	7.71463e-07	0.000596097	B4	CSMD3	TRUE	0.19981	0.172618	0.0271916
4	169304803	7.73957e-07	0.000596399	B4	DDX60L	TRUE	0.87672	0.901593	-0.0248736
	NA	7.83469e-07	0.000603111	C0	TNFSF13B	TRUE	0.655951	0.586892	0.0690587
1	79118191	7.87651e-07	0.000603861	B4	IFI44	TRUE	0.923995	0.933718	-0.00972238
7	94517947	7.86605e-07	0.000603861	B4	NA	TRUE	0.363085	0.331761	0.0313243
8	134510900	7.85658e-07	0.000603861	B4	ST3GAL1	TRUE	0.127747	0.140544	-0.012797
13	49109917	7.86899e-07	0.000603861	B4	NA	TRUE	0.782374	0.758927	0.0234476
3	45607976	7.95772e-07	0.000609466	B4	NA	TRUE	0.780487	0.750774	0.0297136
11	614521	7.98238e-07	0.000610113	B4	IRF7	TRUE	0.666471	0.691957	-0.0254856
10	75578748	7.98136e-07	0.000610113	B4	CAMK2G	TRUE	0.410731	0.385847	0.0248842
17	3824497	7.99186e-07	0.000610218	B4	NA	TRUE	0.578727	0.56016	0.0185674
1	45189743	8.04977e-07	0.000612156	B4	C1orf228	TRUE	0.309442	0.285596	0.0238465
4	185275159	8.04586e-07	0.000612156	B4	LOC728175	TRUE	0.633041	0.661525	-0.0284838
3	53743877	8.03711e-07	0.000612156	B4	CACNA1D	TRUE	0.70201	0.669533	0.0324768
19	46975072	8.03354e-07	0.000612156	B4	PNMAL1	TRUE	0.208357	0.174164	0.0341929
3	160546500	8.05853e-07	0.000612205	B4	PPM1L	TRUE	0.87285	0.888302	-0.0154517
	NA	8.0759e-07	0.000612905	C0	MX1	TRUE	0.75112	0.769849	-0.0187288
17	71258613	8.14432e-07	0.000617475	B4	CPSF4L	TRUE	0.724757	0.698899	0.0258576
4	66536196	8.18773e-07	0.000619576	B4	EPHA5	TRUE	0.0381589	0.0280924	0.0100665
16	85837390	8.18848e-07	0.000619576	B4	COX4I1	TRUE	0.83563	0.816209	0.0194206
8	142243242	8.21382e-07	0.000620869	B4	SLC45A4	TRUE	0.790836	0.764316	0.0265201
9	127153520	8.34013e-07	0.000629585	B4	PSMB7	TRUE	0.832644	0.814644	0.0179998
15	40093305	8.34585e-07	0.000629585	B4	GPR176	TRUE	0.925916	0.932755	-0.00683934
7	158331217	8.38882e-07	0.00063156	B4	PTPRN2	TRUE	0.759708	0.787797	-0.0280884
17	40439132	8.38803e-07	0.00063156	B4	STAT5A	TRUE	0.0670788	0.0733764	-0.00629763
5	156710664	8.4539e-07	0.000635825	B4	CYFIP2	TRUE	0.172158	0.154008	0.0181491
17	70707996	8.47754e-07	0.000636966	B4	SLC39A11	TRUE	0.937572	0.942666	-0.00509463
16	48413428	8.52067e-07	0.000638931	B4	SIAH1	TRUE	0.702637	0.679122	0.0235146
11	57434378	8.51227e-07	0.000638931	B4	ZDHHC5	TRUE	0.16883	0.160267	0.00856274
4	54942790	8.5682e-07	0.000641856	B4	NA	TRUE	0.648513	0.617056	0.0314569
4	89298430	8.57674e-07	0.000641858	B4	HERC6	TRUE	0.797129	0.809237	-0.0121079
15	45018720	8.59578e-07	0.000642643	B4	NA	TRUE	0.178202	0.199684	-0.0214817
17	40168331	8.65264e-07	0.000646253	B4	NKIRAS2;DNAJC7	TRUE	0.89133	0.87978	0.0115502
4	2925654	8.67603e-07	0.000647357	B4	ADD1	TRUE	0.759695	0.72642	0.0332745
14	76983563	8.6988e-07	0.000648414	B4	NA	TRUE	0.470673	0.485909	-0.0152354
15	90590483	8.71968e-07	0.000649327	B4	ZNF710	TRUE	0.401184	0.378904	0.0222803
10	6186015	8.74397e-07	0.000650492	B4	PFKFB3	TRUE	0.534253	0.545657	-0.0114033
12	117476704	8.80584e-07	0.000652808	B4	NA	TRUE	0.64036	0.613709	0.0266503
2	129260966	8.79286e-07	0.000652808	B4	NA	TRUE	0.89894	0.912551	-0.0136107
13	111644279	8.80977e-07	0.000652808	B4	NA	TRUE	0.929418	0.941747	-0.0123293
12	123461288	8.79776e-07	0.000652808	B4	OGFOD2	TRUE	0.791727	0.770809	0.0209182
15	94720577	8.84588e-07	0.000654838	B4	NA	TRUE	0.604076	0.572219	0.0318567
7	95752710	8.8584e-07	0.000655121	B4	SLC25A13	TRUE	0.800813	0.758694	0.042119
4	963968	8.8826e-07	0.000656267	B4	DGKQ	TRUE	0.945039	0.962021	-0.0169828
18	3679451	8.95081e-07	0.000660657	B4	DLGAP1	TRUE	0.820439	0.795595	0.024844
2	191543902	8.9609e-07	0.000660754	B4	NAB1	TRUE	0.875843	0.906823	-0.0309799
7	139431103	8.98563e-07	0.00066193	B4	HIPK2	TRUE	0.260337	0.246387	0.0139499
19	6091873	9.06478e-07	0.000666388	B4	RFX2	TRUE	0.739921	0.709956	0.0299648
8	1971479	9.0727e-07	0.000666388	B4	NA	TRUE	0.463467	0.440483	0.0229838
18	28783953	9.05635e-07	0.000666388	B4	NA	TRUE	0.829156	0.808626	0.0205291
4	173679958	9.14967e-07	0.000671386	B4	GALNTL6	TRUE	0.703625	0.693049	0.0105762
3	24536474	9.21741e-07	0.000675698	B4	THRB	TRUE	0.0939043	0.0618253	0.032079
12	51782847	9.22966e-07	0.000675938	B4	GALNT6	TRUE	0.693794	0.67872	0.0150738
16	87758888	9.24283e-07	0.000676245	B4	KLHDC4	TRUE	0.84683	0.875871	-0.0290414
	NA	9.31797e-07	0.000681081	C0	B2M	TRUE	0.72291	0.766469	-0.043559
6	139928856	9.40367e-07	0.000686012	B4	NA	TRUE	0.707926	0.674123	0.0338032
9	116161247	9.40071e-07	0.000686012	B4	ALAD	TRUE	0.402136	0.377005	0.0251316
11	34470406	9.42325e-07	0.000686775	B4	CAT	TRUE	0.410102	0.383044	0.027058
3	47676864	9.4552e-07	0.000688438	B4	SMARCC1	TRUE	0.927626	0.937911	-0.0102851
22	36841223	9.47667e-07	0.000689334	B4	NA	TRUE	0.76353	0.729735	0.0337945
14	24644504	9.53354e-07	0.000692801	B4	REC8	TRUE	0.451466	0.423933	0.0275338
11	61607741	9.54526e-07	0.000692984	B4	FADS2	TRUE	0.855527	0.836968	0.018559
17	33382779	9.57007e-07	0.000694116	B4	RFFL;RAD51L3-RFFL	TRUE	0.951729	0.945436	0.00629332
7	43796586	9.59012e-07	0.000694901	B4	NA	TRUE	0.655991	0.690947	-0.0349558
3	29133230	9.61919e-07	0.000696337	B4	NA	TRUE	0.0800157	0.0948545	-0.0148388
3	132036067	9.68727e-07	0.000699411	B4	ACPP	TRUE	0.310079	0.28197	0.0281089
10	91020581	9.68043e-07	0.000699411	B4	NA	TRUE	0.946341	0.939157	0.00718418
11	14664598	9.68953e-07	0.000699411	B4	PSMA1;PDE3B	TRUE	0.695957	0.670059	0.0258979
15	63135747	9.72985e-07	0.000701649	B4	TLN2	TRUE	0.952902	0.958972	-0.0060702
1	12293395	9.86389e-07	0.000710634	B4	VPS13D	TRUE	0.94159	0.936594	0.0049961
15	64382027	9.88281e-07	0.000710824	B4	FAM96A	TRUE	0.636942	0.598995	0.0379462
6	157270181	9.88541e-07	0.000710824	B4	ARID1B	TRUE	0.341879	0.30558	0.0362994
2	191505431	9.90631e-07	0.000711648	B4	NA	TRUE	0.370793	0.367841	0.00295181
12	95186935	9.93042e-07	0.0007122	B4	NA	TRUE	0.387055	0.354491	0.0325646
7	1914073	9.93292e-07	0.0007122	B4	MAD1L1	TRUE	0.967268	0.950563	0.0167049
17	32503	9.95874e-07	0.000713372	B4	DOC2B	TRUE	0.778592	0.806654	-0.0280625
8	96084821	9.9749e-07	0.000713505	B4	NA	TRUE	0.685987	0.665981	0.0200058
2	233983207	9.97956e-07	0.000713505	B4	INPP5D	TRUE	0.379237	0.368867	0.0103705
4	3193868	1.00536e-06	0.000718119	B4	HTT	TRUE	0.915682	0.931222	-0.0155403
4	106395483	1.01242e-06	0.000721316	B4	PPA2	TRUE	0.108488	0.125796	-0.0173088
16	4357346	1.01614e-06	0.000721316	B4	NA	TRUE	0.366484	0.348577	0.0179069
10	97624495	1.01389e-06	0.000721316	B4	ENTPD1-AS1;ENTPD1	TRUE	0.828272	0.807963	0.0203095
4	169239131	1.01186e-06	0.000721316	B4	DDX60	TRUE	0.49502	0.529446	-0.0344265
2	136873409	1.01617e-06	0.000721316	B4	CXCR4	TRUE	0.714708	0.683791	0.0309165
14	20972508	1.01654e-06	0.000721316	B4	NA	TRUE	0.896291	0.887808	0.00848298
	NA	1.01614e-06	0.000721316	C0	MX1	TRUE	0.948349	0.940528	0.00782084
22	41018064	1.02039e-06	0.000723364	B4	MKL1	TRUE	0.435397	0.402915	0.0324823
20	47731131	1.03331e-06	0.000731834	B4	STAU1	TRUE	0.882541	0.862399	0.0201419
17	56013560	1.03677e-06	0.000733596	B4	NA	TRUE	0.196348	0.197558	-0.00120925
5	173221156	1.0452e-06	0.000738862	B4	NA	TRUE	0.288203	0.292753	-0.00455005
1	67205292	1.0468e-06	0.000739303	B4	SGIP1	TRUE	0.178159	0.187923	-0.00976326
7	132114646	1.05315e-06	0.000742391	B4	PLXNA4	TRUE	0.889455	0.905918	-0.0164627
7	77321828	1.05311e-06	0.000742391	B4	NA	TRUE	0.88908	0.877158	0.0119221
5	94084034	1.05511e-06	0.000743075	B4	MCTP1	TRUE	0.467086	0.431062	0.0360247
15	40268744	1.0586e-06	0.000744836	B4	EIF2AK4	TRUE	0.778461	0.830157	-0.0516958
10	126290192	1.06642e-06	0.000749642	B4	LHPP	TRUE	0.902423	0.916416	-0.0139924
12	124973211	1.07007e-06	0.000751503	B4	NCOR2	TRUE	0.61306	0.601663	0.0113974
3	127317798	1.07783e-06	0.000755787	B4	MCM2	TRUE	0.831059	0.818103	0.0129556
22	43509870	1.07817e-06	0.000755787	B4	BIK	TRUE	0.358326	0.365901	-0.00757434
17	1626575	1.08049e-06	0.000756708	B4	WDR81	TRUE	0.0668596	0.0754938	-0.00863413
16	616220	1.0885e-06	0.000761603	B4	NHLRC4	TRUE	0.911838	0.898047	0.0137913
3	53362965	1.09021e-06	0.000762093	B4	DCP1A	TRUE	0.438504	0.402196	0.0363089
4	185748534	1.0915e-06	0.000762288	B4	ACSL1	TRUE	0.72737	0.743641	-0.0162705
2	174223564	1.09426e-06	0.000763209	B4	CDCA7	TRUE	0.779683	0.775893	0.00379018
8	135703784	1.09555e-06	0.000763209	B4	ZFAT	TRUE	0.323636	0.29699	0.0266461
7	77044158	1.09586e-06	0.000763209	B4	PION	TRUE	0.92329	0.933991	-0.0107014
1	208115307	1.10007e-06	0.000765431	B4	NA	TRUE	0.603647	0.627265	-0.0236181
8	11413186	1.10272e-06	0.000766568	B4	BLK	TRUE	0.62391	0.602619	0.0212906
1	174844547	1.10706e-06	0.000768878	B4	RABGAP1L	TRUE	0.895796	0.904941	-0.00914502
12	92860575	1.11111e-06	0.000770269	B4	NA	TRUE	0.841128	0.829555	0.011573
19	3570830	1.11103e-06	0.000770269	B4	NA	TRUE	0.794367	0.775922	0.0184441
14	35844969	1.1142e-06	0.000771702	B4	NA	TRUE	0.315745	0.329523	-0.0137777
16	84377774	1.11944e-06	0.000774618	B4	NA	TRUE	0.386147	0.376105	0.0100419
17	80280330	1.13753e-06	0.00078641	B4	SECTM1	TRUE	0.3803	0.346148	0.0341516
6	31590580	1.14212e-06	0.000788838	B4	SNORA38;BAT2	TRUE	0.702362	0.682646	0.0197158
20	57601474	1.14314e-06	0.000788838	B4	TUBB1	TRUE	0.777528	0.749351	0.028177
12	70320468	1.15087e-06	0.000793448	B4	MYRFL	TRUE	0.953379	0.946569	0.00681003
12	57872123	1.15603e-06	0.000796274	B4	ARHGAP9	TRUE	0.340384	0.327523	0.0128619
11	128672370	1.16546e-06	0.000802033	B4	FLI1	TRUE	0.312323	0.287997	0.0243258
1	22834996	1.17385e-06	0.000807076	B4	ZBTB40	TRUE	0.878971	0.851068	0.0279027
8	117363782	1.19078e-06	0.000817964	B4	NA	TRUE	0.412272	0.389181	0.0230908
12	113447342	1.19593e-06	0.000818514	B4	OAS2	TRUE	0.748482	0.719763	0.028719
6	159344810	1.19564e-06	0.000818514	B4	NA	TRUE	0.611866	0.631624	-0.0197575
9	138458521	1.19516e-06	0.000818514	B4	PAEP	TRUE	0.605977	0.556246	0.049731
4	42644829	1.19572e-06	0.000818514	B4	ATP8A1	TRUE	0.918673	0.933755	-0.015082
11	2799936	1.20019e-06	0.000820688	B4	KCNQ1	TRUE	0.317064	0.31426	0.00280365
15	48626047	1.20556e-06	0.0008231	B4	DUT	TRUE	0.445319	0.431491	0.013828
11	86224410	1.20591e-06	0.0008231	B4	ME3	TRUE	0.92111	0.933798	-0.0126883
6	134538515	1.2146e-06	0.000828283	B4	SGK1	TRUE	0.397738	0.355091	0.042647
11	128452127	1.21955e-06	0.000830908	B4	ETS1	TRUE	0.871025	0.846	0.0250247
6	42756405	1.22078e-06	0.000830989	B4	NA	TRUE	0.867668	0.848999	0.0186692
3	133970158	1.22269e-06	0.00083154	B4	RYK	TRUE	0.898443	0.88449	0.0139528
2	242749776	1.22742e-06	0.000834003	B4	NEU4	TRUE	0.855108	0.792782	0.0623258
20	48883946	1.23052e-06	0.000834601	B4	LINC01272	TRUE	0.349213	0.350158	-0.000945214
14	99712336	1.23029e-06	0.000834601	B4	BCL11B	TRUE	0.123371	0.0964211	0.0269497
2	85539734	1.23359e-06	0.000835934	B4	NA	TRUE	0.789376	0.768315	0.0210614
7	66234307	1.23601e-06	0.000836819	B4	RABGEF1	TRUE	0.34783	0.316962	0.0308672
22	31852880	1.24647e-06	0.000843146	B4	EIF4ENIF1	TRUE	0.920194	0.906858	0.0133355
	NA	1.24876e-06	0.000843932	C0	IFI44L	TRUE	0.838332	0.871952	-0.0336193
10	126376995	1.25249e-06	0.000845698	B4	FAM53B	TRUE	0.88548	0.905203	-0.0197236
7	145813946	1.25493e-06	0.000846581	B4	CNTNAP2	TRUE	0.0727089	0.0506712	0.0220377
2	173046018	1.26422e-06	0.000851387	B4	NA	TRUE	0.943017	0.948779	-0.00576164
6	111675295	1.26431e-06	0.000851387	B4	REV3L	TRUE	0.834193	0.810308	0.0238849
11	64993239	1.26721e-06	0.000852246	B4	SLC22A20	TRUE	0.110799	0.10122	0.00957888
1	67217826	1.26785e-06	0.000852246	B4	TCTEX1D1	TRUE	0.0342002	0.0266451	0.00755512
	NA	1.2696e-06	0.000852658	C0	MX1	TRUE	0.956578	0.958585	-0.0020073
19	1854724	1.28058e-06	0.000859269	B4	KLF16	TRUE	0.783339	0.75939	0.023949
11	65263917	1.28475e-06	0.000859767	B4	MALAT1	TRUE	0.467039	0.44055	0.0264895
9	140487351	1.28382e-06	0.000859767	B4	NA	TRUE	0.635877	0.607753	0.0281242
5	150466839	1.28262e-06	0.000859767	B4	TNIP1	TRUE	0.176242	0.194114	-0.0178721
17	38486151	1.29741e-06	0.00086737	B4	RARA	TRUE	0.354371	0.321594	0.0327765
16	58417843	1.29842e-06	0.00086737	B4	NA	TRUE	0.91929	0.937357	-0.0180667
2	208378475	1.30427e-06	0.000869738	B4	NA	TRUE	0.50623	0.465818	0.0404121
1	113239335	1.30381e-06	0.000869738	B4	MOV10	TRUE	0.937098	0.931178	0.00591978
9	140574551	1.31251e-06	0.000874457	B4	EHMT1	TRUE	0.34193	0.315009	0.0269214
2	118860242	1.32072e-06	0.00087915	B4	INSIG2	TRUE	0.883668	0.863824	0.0198444
5	158478030	1.33371e-06	0.000887014	B4	EBF1	TRUE	0.201881	0.199011	0.00286976
22	31985572	1.35171e-06	0.000895233	B4	SFI1	TRUE	0.675797	0.626528	0.0492695
14	94577039	1.35202e-06	0.000895233	B4	IFI27	TRUE	0.855669	0.87826	-0.0225906
19	11687621	1.34891e-06	0.000895233	B4	ACP5	TRUE	0.883853	0.866483	0.0173692
19	52325651	1.34846e-06	0.000895233	B4	FPR3	TRUE	0.375324	0.323173	0.0521516
10	73083123	1.35113e-06	0.000895233	B4	SLC29A3	TRUE	0.80151	0.773472	0.0280375
13	46894874	1.36146e-06	0.000900695	B4	NA	TRUE	0.369819	0.358704	0.0111155
14	22943953	1.36823e-06	0.000904375	B4	NA	TRUE	0.454906	0.47962	-0.024714
15	83241506	1.37075e-06	0.000905217	B4	CPEB1	TRUE	0.849157	0.860927	-0.0117699
8	145057101	1.3719e-06	0.000905217	B4	PARP10	TRUE	0.751348	0.764217	-0.012869
17	71020214	1.38475e-06	0.000912895	B4	SLC39A11	TRUE	0.917761	0.893012	0.0247489
12	41831486	1.38637e-06	0.000913164	B4	PDZRN4	TRUE	0.555991	0.610602	-0.054611
16	11761860	1.38852e-06	0.000913563	B4	SNN	TRUE	0.247038	0.227264	0.0197739
11	67033594	1.38941e-06	0.000913563	B4	ADRBK1	TRUE	0.214983	0.201956	0.0130271
2	102097314	1.39763e-06	0.000918169	B4	NA	TRUE	0.770857	0.784101	-0.0132444
7	139756917	1.40171e-06	0.000920043	B4	PARP12	TRUE	0.896538	0.906492	-0.00995396
4	170096453	1.41461e-06	0.000926895	B4	SH3RF1	TRUE	0.750176	0.768892	-0.0187156
	NA	1.4143e-06	0.000926895	C0	IFI44L	TRUE	0.22727	0.21592	0.0113497
19	7702767	1.41814e-06	0.000928402	B4	STXBP2	TRUE	0.719735	0.68462	0.0351151
7	111724874	1.42258e-06	0.000930496	B4	DOCK4	TRUE	0.206783	0.217739	-0.0109562
3	59645614	1.42461e-06	0.00093102	B4	NA	TRUE	0.941715	0.948601	-0.00688574
14	24632095	1.42765e-06	0.000931387	B4	IRF9	TRUE	0.8771	0.897371	-0.0202715
3	26159018	1.42692e-06	0.000931387	B4	NA	TRUE	0.900228	0.90909	-0.00886204
2	201481022	1.43551e-06	0.000935707	B4	AOX1	TRUE	0.765054	0.799981	-0.0349269
16	68033859	1.439e-06	0.000936725	B4	DPEP2	TRUE	0.631799	0.619212	0.012587
7	99965437	1.43956e-06	0.000936725	B4	PILRB	TRUE	0.899119	0.883131	0.015988
5	93222917	1.44277e-06	0.000937997	B4	FAM172A	TRUE	0.178798	0.200091	-0.0212932
2	36780691	1.44809e-06	0.00093919	B4	FEZ2	TRUE	0.502445	0.457185	0.04526
	NA	1.44752e-06	0.00093919	C0	PSMB8-AS1;PSMB9	TRUE	0.646221	0.683464	-0.0372429
17	73641809	1.44834e-06	0.00093919	B4	RECQL5;LOC100130933	TRUE	0.46356	0.426057	0.0375031
19	39303809	1.45144e-06	0.000940391	B4	LGALS4	TRUE	0.24351	0.226926	0.0165834
2	192067742	1.47275e-06	0.000953371	B4	NA	TRUE	0.134625	0.146614	-0.0119894
2	37896583	1.47614e-06	0.000953927	B4	CDC42EP3	TRUE	0.670217	0.61695	0.0532667
15	40332663	1.47501e-06	0.000953927	B4	SRP14-AS1;SRP14	TRUE	0.322652	0.305904	0.016748
17	32399	1.48303e-06	0.00095756	B4	DOC2B	TRUE	0.338241	0.345712	-0.00747052
	NA	1.49019e-06	0.000958891	C0	PSMB8-AS1;PSMB9	TRUE	0.678459	0.71965	-0.0411911
22	31364356	1.48804e-06	0.000958891	B4	MORC2;TUG1	TRUE	0.830915	0.850176	-0.019261
1	206733139	1.48975e-06	0.000958891	B4	RASSF5	TRUE	0.50521	0.501776	0.00343392
3	151978579	1.4893e-06	0.000958891	B4	NA	TRUE	0.693235	0.651384	0.0418518
3	101595104	1.49311e-06	0.000959954	B4	NA	TRUE	0.660155	0.633548	0.0266063
10	5888619	1.49497e-06	0.000960328	B4	NA	TRUE	0.811538	0.78258	0.0289588
14	33403862	1.49747e-06	0.000961113	B4	NA	TRUE	0.0744555	0.0507978	0.0236576
5	59474020	1.50175e-06	0.000963042	B4	PDE4D	TRUE	0.753302	0.718986	0.034316
2	145248607	1.50511e-06	0.000964371	B4	ZEB2	TRUE	0.943687	0.955473	-0.0117855
7	129590607	1.51041e-06	0.000966549	B4	UBE2H	TRUE	0.174889	0.162012	0.0128765
3	72888487	1.51108e-06	0.000966549	B4	SHQ1	TRUE	0.907797	0.899162	0.00863518
17	39113059	1.51329e-06	0.000967147	B4	NA	TRUE	0.934439	0.943783	-0.00934423
20	61556053	1.51794e-06	0.000968474	B4	DIDO1	TRUE	0.739242	0.731666	0.00757599
10	74091419	1.51781e-06	0.000968474	B4	NA	TRUE	0.0785992	0.0861441	-0.0075449
16	87758548	1.52339e-06	0.000971125	B4	KLHDC4	TRUE	0.938879	0.947055	-0.00817607
15	52135487	1.53174e-06	0.000975621	B4	TMOD3	TRUE	0.911959	0.900554	0.0114054
6	31762442	1.54345e-06	0.000982249	B4	VARS	TRUE	0.472857	0.443137	0.0297196
17	62294665	1.55312e-06	0.000986538	B4	TEX2	TRUE	0.674995	0.648695	0.0263001
3	184499112	1.55411e-06	0.000986538	B4	NA	TRUE	0.741487	0.71806	0.0234271
5	138927884	1.55543e-06	0.000986538	B4	NA	TRUE	0.275467	0.262895	0.0125724
11	1509252	1.55524e-06	0.000986538	B4	MOB2	TRUE	0.903662	0.916024	-0.0123622
8	131336410	1.57125e-06	0.000995457	B4	ASAP1	TRUE	0.299908	0.280423	0.0194851
11	65152051	1.57214e-06	0.000995457	B4	NA	TRUE	0.353484	0.375972	-0.0224882
1	9048966	1.57991e-06	0.000999501	B4	NA	TRUE	0.861071	0.885587	-0.0245153
1	46859845	1.58118e-06	0.000999501	B4	FAAH	TRUE	0.198846	0.169828	0.0290187
20	14742840	1.58252e-06	0.00099951	B4	MACROD2	TRUE	0.864252	0.882019	-0.017767
12	133319848	1.58822e-06	0.00100227	B4	ANKLE2	TRUE	0.805796	0.772934	0.032862
9	130740599	1.59924e-06	0.00100528	B4	FAM102A	TRUE	0.1635	0.153735	0.00976445
15	57668552	1.59833e-06	0.00100528	B4	CGNL1	TRUE	0.0226729	0.0184151	0.00425779
16	28199217	1.59462e-06	0.00100528	B4	XPO6	TRUE	0.173216	0.21995	-0.0467337
13	25079332	1.59733e-06	0.00100528	B4	PARP4	TRUE	0.693364	0.660002	0.0333618
2	64821532	1.59966e-06	0.00100528	B4	NA	TRUE	0.740508	0.713064	0.0274437
20	48883904	1.60173e-06	0.00100574	B4	LINC01272	TRUE	0.332099	0.339501	-0.00740153
16	81476731	1.60653e-06	0.00100707	B4	NA	TRUE	0.540024	0.514429	0.0255951
6	36857605	1.6065e-06	0.00100707	B4	C6orf89	TRUE	0.843173	0.817764	0.0254091
4	78088735	1.60902e-06	0.0010078	B4	CCNG2	TRUE	0.887498	0.905979	-0.0184802
2	42326070	1.61628e-06	0.0010115	B4	NA	TRUE	0.541469	0.52253	0.018939
19	47803608	1.61897e-06	0.00101234	B4	NA	TRUE	0.134675	0.141128	-0.00645389
7	123077850	1.64754e-06	0.0010264	B4	NA	TRUE	0.834057	0.854087	-0.0200307
5	112354166	1.64458e-06	0.0010264	B4	DCP2	TRUE	0.841431	0.829457	0.0119746
2	231732249	1.64579e-06	0.0010264	B4	ITM2C	TRUE	0.196834	0.202865	-0.00603127
5	2755376	1.64828e-06	0.0010264	B4	C5orf38	TRUE	0.05766	0.0441266	0.0135334
16	83838230	1.64753e-06	0.0010264	B4	LOC102724163	TRUE	0.842324	0.816596	0.025728
1	200122591	1.65178e-06	0.00102773	B4	NR5A2	TRUE	0.0757229	0.0872965	-0.0115736
20	3989981	1.65746e-06	0.00102803	B4	RNF24	TRUE	0.70191	0.686013	0.0158969
2	191883483	1.65707e-06	0.00102803	B4	NA	TRUE	0.826385	0.857886	-0.0315006
7	29075255	1.65771e-06	0.00102803	B4	CPVL	TRUE	0.834515	0.85955	-0.0250351
1	212209131	1.65651e-06	0.00102803	B4	INTS7;DTL	TRUE	0.030671	0.0554042	-0.0247332
10	103661276	1.67164e-06	0.00103581	B4	C10orf76	TRUE	0.890951	0.914195	-0.0232446
16	21623995	1.69036e-06	0.00104655	B4	METTL9	TRUE	0.948712	0.944537	0.00417482
1	159046773	1.6946e-06	0.00104664	B4	AIM2	TRUE	0.399687	0.464026	-0.0643388
1	174844517	1.69421e-06	0.00104664	B4	RABGAP1L	TRUE	0.753223	0.778112	-0.0248887
2	7212089	1.69468e-06	0.00104664	B4	LOC101929452	TRUE	0.298721	0.299088	-0.0003665
12	6727305	1.70381e-06	0.00105142	B4	NA	TRUE	0.912668	0.905316	0.00735179
8	103109790	1.70594e-06	0.00105147	B4	NCALD	TRUE	0.924354	0.940727	-0.0163733
5	78857250	1.70669e-06	0.00105147	B4	NA	TRUE	0.864269	0.891978	-0.0277094
6	33173119	1.70936e-06	0.00105225	B4	HSD17B8	TRUE	0.371123	0.36008	0.0110425
9	92763384	1.71125e-06	0.00105256	B4	NA	TRUE	0.26018	0.266416	-0.00623691
17	28687147	1.71483e-06	0.0010539	B4	NA	TRUE	0.790685	0.764394	0.0262913
11	209713	1.72606e-06	0.00105993	B4	RIC8A	TRUE	0.567892	0.554278	0.0136141
	NA	1.7293e-06	0.00106106	C0	PSMB8-AS1;PSMB9	TRUE	0.720789	0.760114	-0.0393254
2	31547363	1.73335e-06	0.00106268	B4	NA	TRUE	0.0630692	0.0705901	-0.00752093
4	42414653	1.7358e-06	0.00106331	B4	ATP8A1	TRUE	0.869933	0.885502	-0.0155681
15	81377206	1.74041e-06	0.0010644	B4	NA	TRUE	0.191103	0.199643	-0.00854018
18	34112297	1.73952e-06	0.0010644	B4	FHOD3	TRUE	0.910287	0.919934	-0.00964681
22	24856594	1.74325e-06	0.00106528	B4	ADORA2A-AS1	TRUE	0.27549	0.241939	0.0335516
2	61848401	1.75436e-06	0.0010712	B4	NA	TRUE	0.946312	0.950596	-0.00428386
11	63655087	1.76093e-06	0.00107434	B4	MARK2	TRUE	0.344365	0.299969	0.0443956
11	14664689	1.76238e-06	0.00107435	B4	PSMA1;PDE3B	TRUE	0.66565	0.642936	0.0227139
2	74783039	1.76584e-06	0.00107559	B4	DOK1	TRUE	0.342417	0.316732	0.0256854
8	144449916	1.77113e-06	0.00107794	B4	RHPN1;RHPN1-AS1	TRUE	0.714587	0.727333	-0.0127462
22	39487493	1.77718e-06	0.00108075	B4	NA	TRUE	0.882991	0.908097	-0.0251058
5	10434669	1.78245e-06	0.00108308	B4	2021-03-06	TRUE	0.766153	0.815058	-0.0489049
17	74693901	1.78853e-06	0.00108548	B4	MXRA7	TRUE	0.852221	0.866533	-0.0143118
14	68139772	1.79073e-06	0.00108548	B4	VTI1B	TRUE	0.546455	0.528686	0.0177692
	NA	1.78934e-06	0.00108548	C0	B2M	TRUE	0.669391	0.717324	-0.0479329
11	12180973	1.79707e-06	0.00108583	B4	MICAL2	TRUE	0.628457	0.584988	0.0434693
20	62191507	1.79615e-06	0.00108583	B4	PRIC285	TRUE	0.864375	0.848508	0.0158671
1	154131466	1.79626e-06	0.00108583	B4	TPM3	TRUE	0.730804	0.722451	0.00835222
5	35922910	1.79337e-06	0.00108583	B4	CAPSL	TRUE	0.764571	0.782225	-0.0176546
4	39765845	1.80388e-06	0.00108907	B4	UBE2K	TRUE	0.936405	0.943548	-0.00714315
15	91455349	1.81035e-06	0.0010921	B4	MAN2A2	TRUE	0.753357	0.731631	0.0217261
11	116741075	1.81998e-06	0.00109643	B4	SIK3	TRUE	0.264986	0.262553	0.00243262
10	91295338	1.82044e-06	0.00109643	B4	SLC16A12	TRUE	0.0282966	0.0233755	0.00492104
18	25757569	1.82225e-06	0.00109664	B4	CDH2	TRUE	0.0679679	0.0458801	0.0220878
10	44252773	1.82616e-06	0.00109811	B4	NA	TRUE	0.568265	0.590465	-0.0222004
15	93465857	1.82834e-06	0.00109855	B4	CHD2	TRUE	0.155374	0.137154	0.0182202
14	48144197	1.83866e-06	0.00110387	B4	MDGA2	TRUE	0.120951	0.0782802	0.0426708
5	131770410	1.8533e-06	0.00111178	B4	C5orf56	TRUE	0.879292	0.867604	0.0116875
1	234794046	1.8561e-06	0.00111257	B4	LOC101927787	TRUE	0.391597	0.389718	0.00187938
3	141405880	1.85787e-06	0.00111274	B4	NA	TRUE	0.609902	0.622157	-0.0122549
9	139372440	1.85996e-06	0.00111311	B4	SEC16A	TRUE	0.95767	0.960511	-0.00284086
8	619875	1.86363e-06	0.00111353	B4	ERICH1	TRUE	0.880467	0.869061	0.0114061
4	153346037	1.86225e-06	0.00111353	B4	FBXW7	TRUE	0.729566	0.69343	0.0361354
10	134232489	1.86956e-06	0.00111619	B4	NA	TRUE	0.609883	0.579842	0.0300406
1	156611951	1.87852e-06	0.00111888	B4	BCAN	TRUE	0.124693	0.105587	0.0191061
	NA	1.87745e-06	0.00111888	C0	C2	TRUE	0.288933	0.278463	0.0104705
1	201864501	1.87825e-06	0.00111888	B4	NA	TRUE	0.869811	0.884346	-0.0145354
4	175206217	1.89069e-06	0.00112524	B4	FBXO8;CEP44	TRUE	0.441347	0.39677	0.0445766
7	149543165	1.909e-06	0.00113407	B4	ZNF862	TRUE	0.93927	0.915998	0.0232721
11	57308888	1.90711e-06	0.00113407	B4	SMTNL1	TRUE	0.938727	0.932517	0.00621034
1	239882877	1.91004e-06	0.00113407	B4	CHRM3;CHRM3-AS2	TRUE	0.183155	0.164409	0.0187459
X	153218937	1.91718e-06	0.00113472	B4	HCFC1	TRUE	0.158016	0.145427	0.0125885
12	113445157	1.91522e-06	0.00113472	B4	OAS2	TRUE	0.928803	0.922288	0.00651539
22	36563117	1.91676e-06	0.00113472	B4	APOL3	TRUE	0.270018	0.3171	-0.0470814
	NA	1.91341e-06	0.00113472	C0	PSMB8-AS1;PSMB9	TRUE	0.84843	0.878669	-0.030239
1	101003634	1.92309e-06	0.00113732	B4	GPR88	TRUE	0.852468	0.789668	0.0628003
17	42275551	1.93031e-06	0.0011407	B4	ATXN7L3	TRUE	0.646229	0.612411	0.0338183
16	88720379	1.93428e-06	0.00114215	B4	MVD	TRUE	0.913877	0.932261	-0.0183837
17	75295839	1.93611e-06	0.00114233	B4	2021-09-09	TRUE	0.950264	0.954806	-0.00454214
1	156119420	1.93916e-06	0.00114324	B4	SEMA4A	TRUE	0.749773	0.722527	0.0272469
5	90437527	1.94502e-06	0.0011458	B4	GPR98	TRUE	0.81486	0.796187	0.0186728
14	45724030	1.94716e-06	0.00114616	B4	MIS18BP1	TRUE	0.557953	0.514653	0.0433009
8	929958	1.9552e-06	0.00115	B4	NA	TRUE	0.216488	0.158049	0.0584387
1	201689184	1.95783e-06	0.00115064	B4	NAV1;IPO9-AS1	TRUE	0.93663	0.946712	-0.0100824
9	86237434	1.96815e-06	0.00115431	B4	IDNK	TRUE	0.852293	0.834556	0.0177371
11	34373473	1.96713e-06	0.00115431	B4	ABTB2	TRUE	0.691369	0.663672	0.0276966
6	106981405	1.96867e-06	0.00115431	B4	AIM1	TRUE	0.383315	0.37714	0.00617585
6	7048351	1.97915e-06	0.00115955	B4	NA	TRUE	0.909939	0.898583	0.0113553
X	9677911	1.98184e-06	0.00116023	B4	TBL1X	TRUE	0.894378	0.912972	-0.0185942
8	10274959	1.98881e-06	0.0011634	B4	MSRA	TRUE	0.683439	0.788198	-0.10476
18	45428160	1.99044e-06	0.00116345	B4	SMAD2	TRUE	0.410913	0.391281	0.0196321
17	38507518	1.99593e-06	0.00116575	B4	RARA	TRUE	0.763584	0.738753	0.0248313
16	57125674	2.00203e-06	0.00116621	B4	CPNE2	TRUE	0.209282	0.202135	0.00714753
10	61444070	2.00333e-06	0.00116621	B4	SLC16A9	TRUE	0.883245	0.899224	-0.0159792
16	67424867	1.99854e-06	0.00116621	B4	TPPP3	TRUE	0.451273	0.421424	0.0298491
1	229616385	2.00445e-06	0.00116621	B4	NUP133	TRUE	0.916149	0.932949	-0.0168001
10	61468728	2.00392e-06	0.00116621	B4	SLC16A9	TRUE	0.040089	0.0283858	0.0117032
6	38557009	2.0065e-06	0.0011665	B4	BTBD9	TRUE	0.939165	0.947974	-0.00880899
9	130570921	2.01103e-06	0.00116733	B4	FPGS	TRUE	0.91106	0.920862	-0.00980159
22	20104954	2.00966e-06	0.00116733	B4	TRMT2A;RANBP1	TRUE	0.302812	0.322823	-0.0200116
20	34475554	2.03437e-06	0.00117996	B4	PHF20	TRUE	0.471644	0.420186	0.051458
1	68220464	2.06095e-06	0.00119446	B4	GNG12	TRUE	0.219244	0.220391	-0.00114733
20	5103593	2.0701e-06	0.00119792	B4	PCNA	TRUE	0.898604	0.886176	0.0124279
2	202832067	2.06975e-06	0.00119792	B4	NA	TRUE	0.85956	0.875327	-0.0157663
18	48351704	2.08279e-06	0.0012027	B4	MRO	TRUE	0.954583	0.957391	-0.00280795
11	61522178	2.08192e-06	0.0012027	B4	C11orf9;DKFZP434K028	TRUE	0.875132	0.864398	0.0107346
16	75625571	2.08315e-06	0.0012027	B4	NA	TRUE	0.776496	0.747951	0.028545
17	32453	2.08658e-06	0.00120284	B4	DOC2B	TRUE	0.507788	0.558952	-0.0511646
18	61264604	2.08519e-06	0.00120284	B4	SERPINB13	TRUE	0.932088	0.94692	-0.0148315
18	46420304	2.09243e-06	0.00120528	B4	NA	TRUE	0.896143	0.912225	-0.0160827
	NA	2.10608e-06	0.00121222	C0	CALR	TRUE	0.30647	0.29007	0.0164005
1	155162752	2.11471e-06	0.00121626	B4	MUC1	TRUE	0.0383898	0.0290994	0.0092904
3	72430211	2.12298e-06	0.00121729	B4	RYBP	TRUE	0.844839	0.82641	0.0184285
2	233390969	2.12124e-06	0.00121729	B4	CHRND	TRUE	0.686217	0.714027	-0.0278095
10	135119443	2.12295e-06	0.00121729	B4	TUBGCP2	TRUE	0.294992	0.271697	0.0232953
2	6987620	2.12126e-06	0.00121729	B4	CMPK2	TRUE	0.950431	0.946029	0.00440247
6	6643814	2.12763e-06	0.00121903	B4	LY86	TRUE	0.902661	0.912599	-0.00993746
15	40268610	2.13069e-06	0.00121931	B4	EIF2AK4	TRUE	0.878277	0.909642	-0.0313647
3	195947062	2.13298e-06	0.00121931	B4	OSTalpha	TRUE	0.545244	0.504496	0.0407472
12	59313817	2.13209e-06	0.00121931	B4	LRIG3	TRUE	0.080251	0.0559688	0.0242822
2	85637739	2.13553e-06	0.00121984	B4	CAPG	TRUE	0.618229	0.597426	0.020803
17	19209758	2.14055e-06	0.00122179	B4	EPN2-AS1;EPN2	TRUE	0.0587305	0.0654995	-0.00676899
8	119990223	2.15303e-06	0.00122673	B4	NA	TRUE	0.474433	0.490543	-0.0161097
15	70783715	2.15119e-06	0.00122673	B4	NA	TRUE	0.101739	0.109735	-0.00799541
	NA	2.15411e-06	0.00122673	C0	IFITM1	TRUE	0.850913	0.877478	-0.0265655
16	4714794	2.17139e-06	0.00123441	B4	MGRN1	TRUE	0.0743507	0.0574373	0.0169133
16	90130162	2.17063e-06	0.00123441	B4	PRDM7	TRUE	0.928256	0.935512	-0.00725632
11	44614255	2.1725e-06	0.00123441	B4	CD82	TRUE	0.269783	0.262251	0.00753227
17	74325037	2.1802e-06	0.00123784	B4	PRPSAP1	TRUE	0.57522	0.596564	-0.0213442
12	6651909	2.18543e-06	0.00123988	B4	IFFO1	TRUE	0.861719	0.851737	0.00998103
1	27369367	2.19297e-06	0.0012429	B4	NA	TRUE	0.812274	0.795135	0.0171385
2	208016923	2.19413e-06	0.0012429	B4	KLF7	TRUE	0.781593	0.762042	0.0195509
19	49992527	2.19569e-06	0.0012429	B4	SNORD32A;RPL13A;RPL13AP5;SNORD33	TRUE	0.199385	0.188277	0.0111076
11	61584727	2.19934e-06	0.00124402	B4	FADS1	TRUE	0.1069	0.111427	-0.00452686
1	198567998	2.20311e-06	0.00124522	B4	NA	TRUE	0.918274	0.935867	-0.0175931
15	101655797	2.20626e-06	0.00124607	B4	NA	TRUE	0.483266	0.48994	-0.00667428
6	90832027	2.21357e-06	0.00124926	B4	BACH2	TRUE	0.886066	0.913921	-0.027855
21	40297980	2.21675e-06	0.00125012	B4	LOC400867	TRUE	0.152873	0.153952	-0.00107903
3	29227007	2.22282e-06	0.0012526	B4	NA	TRUE	0.891436	0.905477	-0.0140411
12	56120877	2.26612e-06	0.00127414	B4	CD63	TRUE	0.639557	0.616077	0.0234798
11	3121590	2.26411e-06	0.00127414	B4	OSBPL5	TRUE	0.864383	0.88888	-0.0244968
17	28220107	2.26612e-06	0.00127414	B4	SSH2	TRUE	0.344948	0.337658	0.00728968
12	52347158	2.27107e-06	0.00127597	B4	ACVR1B	TRUE	0.759288	0.737078	0.0222104
3	149498107	2.28312e-06	0.00128178	B4	ANKUB1	TRUE	0.913475	0.904112	0.0093633
10	6968167	2.29231e-06	0.00128598	B4	NA	TRUE	0.271783	0.323559	-0.0517764
16	3055154	2.30234e-06	0.00129065	B4	NA	TRUE	0.407474	0.367893	0.0395812
4	186709238	2.31406e-06	0.00129625	B4	SORBS2	TRUE	0.834999	0.860678	-0.0256783
5	179203369	2.32609e-06	0.0013016	B4	MAML1	TRUE	0.903474	0.887695	0.0157796
5	6409323	2.32707e-06	0.0013016	B4	NA	TRUE	0.912682	0.924877	-0.0121954
2	115919785	2.33936e-06	0.00130632	B4	DPP10	TRUE	0.0861031	0.0578523	0.0282508
6	31590674	2.3407e-06	0.00130632	B4	SNORA38;BAT2	TRUE	0.741662	0.716386	0.0252768
8	30440319	2.3398e-06	0.00130632	B4	GTF2E2	TRUE	0.814425	0.833478	-0.0190535
12	123446272	2.34662e-06	0.00130857	B4	ABCB9	TRUE	0.862407	0.848525	0.0138826
9	127633544	2.3517e-06	0.00130857	B4	ARPC5L	TRUE	0.681953	0.66453	0.0174228
16	4673974	2.35021e-06	0.00130857	B4	MGRN1	TRUE	0.601677	0.574387	0.0272897
1	177047057	2.34986e-06	0.00130857	B4	ASTN1	TRUE	0.759881	0.782626	-0.0227457
8	141588750	2.35429e-06	0.00130905	B4	EIF2C2	TRUE	0.606186	0.578839	0.0273467
2	73143534	2.36071e-06	0.00131068	B4	EMX1	TRUE	0.022625	0.0192314	0.00339359
6	84140898	2.36063e-06	0.00131068	B4	ME1	TRUE	0.0450775	0.0342382	0.0108393
19	46224285	2.36829e-06	0.00131199	B4	FBXO46	TRUE	0.755392	0.730583	0.0248085
16	56316719	2.36807e-06	0.00131199	B4	GNAO1	TRUE	0.677197	0.653302	0.0238946
2	216468225	2.36672e-06	0.00131199	B4	NA	TRUE	0.817498	0.842278	-0.0247797
22	36766620	2.37969e-06	0.00131438	B4	MYH9	TRUE	0.163531	0.145344	0.0181874
17	56357994	2.38133e-06	0.00131438	B4	MPO	TRUE	0.439114	0.454608	-0.0154937
10	80873603	2.37704e-06	0.00131438	B4	ZMIZ1	TRUE	0.901095	0.875718	0.025377
12	52404098	2.37548e-06	0.00131438	B4	GRASP	TRUE	0.357446	0.358193	-0.000746763
X	153211709	2.37996e-06	0.00131438	B4	RENBP	TRUE	0.66145	0.627598	0.033852
1	235112874	2.38673e-06	0.00131639	B4	NA	TRUE	0.373031	0.327181	0.0458502
5	5605441	2.39705e-06	0.00132111	B4	NA	TRUE	0.831804	0.846312	-0.0145083
10	63746909	2.40099e-06	0.00132191	B4	ARID5B	TRUE	0.880203	0.907063	-0.0268598
14	88455060	2.402e-06	0.00132191	B4	GALC	TRUE	0.912404	0.901228	0.0111759
11	112093696	2.4125e-06	0.00132671	B4	NA	TRUE	0.640272	0.612401	0.0278708
12	8130007	2.42392e-06	0.00133202	B4	NA	TRUE	0.324443	0.287133	0.0373096
13	85668189	2.4312e-06	0.00133231	B4	LINC00375	TRUE	0.875183	0.887477	-0.0122938
3	156530506	2.43152e-06	0.00133231	B4	PA2G4P4	TRUE	0.402496	0.361073	0.0414236
10	71075007	2.42841e-06	0.00133231	B4	HK1	TRUE	0.623007	0.585068	0.0379397
11	29540517	2.42728e-06	0.00133231	B4	NA	TRUE	0.604581	0.558566	0.0460152
2	234288659	2.44342e-06	0.00133563	B4	DGKD	TRUE	0.733882	0.757413	-0.0235309
7	99959494	2.44234e-06	0.00133563	B4	STAG3L5P-PVRIG2P-PILRB;PILRB	TRUE	0.712877	0.68807	0.0248065
3	146269126	2.44004e-06	0.00133563	B4	NA	TRUE	0.80099	0.836198	-0.0352079
1	57039392	2.44467e-06	0.00133563	B4	PPAP2B	TRUE	0.48496	0.453403	0.0315566
17	62356313	2.44676e-06	0.0013358	B4	NA	TRUE	0.352967	0.376611	-0.0236442
9	78834330	2.46608e-06	0.00134537	B4	PCSK5	TRUE	0.367875	0.345035	0.0228401
1	68163609	2.46951e-06	0.00134627	B4	NA	TRUE	0.879634	0.862725	0.0169091
11	107993298	2.47904e-06	0.00134951	B4	ACAT1	TRUE	0.455708	0.432409	0.0232983
16	53467612	2.47828e-06	0.00134951	B4	RBL2	TRUE	0.918841	0.904824	0.0140175
14	27067372	2.4811e-06	0.00134965	B4	NOVA1	TRUE	0.0719877	0.0454822	0.0265055
15	67200879	2.48669e-06	0.00135172	B4	NA	TRUE	0.137735	0.13449	0.00324506
1	154781600	2.49446e-06	0.00135496	B4	KCNN3	TRUE	0.837294	0.866565	-0.0292707
18	60864615	2.49806e-06	0.00135594	B4	BCL2	TRUE	0.579948	0.578308	0.00164064
17	38220298	2.50947e-06	0.00136115	B4	THRA	TRUE	0.262277	0.22972	0.0325564
11	615519	2.51669e-06	0.00136409	B4	IRF7	TRUE	0.0611902	0.0701076	-0.00891736
3	155571198	2.52267e-06	0.00136634	B4	SLC33A1	TRUE	0.0965445	0.0863188	0.0102257
1	27155559	2.53787e-06	0.00137308	B4	ZDHHC18	TRUE	0.786679	0.773245	0.0134339
2	120438237	2.53876e-06	0.00137308	B4	TMEM177	TRUE	0.786112	0.766718	0.0193939
1	56983336	2.54435e-06	0.00137413	B4	PPAP2B	TRUE	0.939749	0.945779	-0.00602938
7	100485262	2.54379e-06	0.00137413	B4	SRRT	TRUE	0.0915097	0.0799537	0.011556
19	36698957	2.55779e-06	0.0013804	B4	ZNF565	TRUE	0.823078	0.804389	0.0186887
17	2843257	2.56141e-06	0.00138136	B4	RAP1GAP2	TRUE	0.538331	0.511383	0.0269472
20	45981590	2.56388e-06	0.0013817	B4	ZMYND8	TRUE	0.59174	0.56132	0.0304201
2	45159434	2.57504e-06	0.00138673	B4	NA	TRUE	0.0918307	0.0659338	0.0258969
11	2406712	2.57791e-06	0.00138728	B4	CD81	TRUE	0.79969	0.835258	-0.0355681
10	126290093	2.59289e-06	0.00139434	B4	LHPP	TRUE	0.798722	0.823791	-0.0250697
10	99928067	2.59482e-06	0.00139438	B4	C10orf28	TRUE	0.790197	0.817595	-0.0273981
17	3824384	2.60524e-06	0.00139882	B4	NA	TRUE	0.598206	0.584561	0.013645
	NA	2.60679e-06	0.00139882	C0	MSH5;MSH5-SAPCD1	TRUE	0.207049	0.193303	0.0137454
10	103875969	2.62097e-06	0.00140444	B4	LDB1	TRUE	0.565179	0.546051	0.019127
8	11665358	2.62098e-06	0.00140444	B4	FDFT1	TRUE	0.328665	0.34777	-0.0191045
8	56791649	2.62513e-06	0.00140566	B4	LYN	TRUE	0.291782	0.287407	0.00437564
17	2843206	2.63078e-06	0.0014068	B4	RAP1GAP2	TRUE	0.66601	0.643434	0.0225765
15	44830262	2.631e-06	0.0014068	B4	EIF3J-AS1;EIF3J	TRUE	0.18573	0.171966	0.0137637
12	118489272	2.63564e-06	0.00140828	B4	WSB2	TRUE	0.261005	0.273913	-0.0129082
	NA	2.64837e-06	0.00141408	C0	MX1	TRUE	0.945929	0.943022	0.00290678
22	39919237	2.65966e-06	0.0014191	B4	NA	TRUE	0.76845	0.763253	0.0051972
8	144105055	2.66376e-06	0.00142028	B4	NA	TRUE	0.93906	0.94465	-0.0055904
1	6341230	2.66588e-06	0.00142041	B4	ACOT7	TRUE	0.955537	0.934195	0.0213425
1	36843511	2.67733e-06	0.0014255	B4	STK40	TRUE	0.702757	0.735395	-0.0326381
16	30078162	2.68723e-06	0.00142875	B4	ALDOA	TRUE	0.368206	0.353447	0.0147586
9	131047932	2.68656e-06	0.00142875	B4	SWI5	TRUE	0.906129	0.919509	-0.01338
8	110620426	2.69867e-06	0.00143382	B4	SYBU	TRUE	0.806208	0.828928	-0.0227201
17	66301554	2.71289e-06	0.00144036	B4	ARSG	TRUE	0.880952	0.861041	0.0199105
1	114398019	2.73295e-06	0.00144794	B4	PTPN22;AP4B1-AS1	TRUE	0.92187	0.91555	0.00632027
7	35293245	2.73149e-06	0.00144794	B4	TBX20	TRUE	0.0456264	0.030818	0.0148084
4	94749890	2.73176e-06	0.00144794	B4	ATOH1	TRUE	0.0567027	0.0440408	0.0126619
15	93580227	2.74408e-06	0.00145078	B4	NA	TRUE	0.67192	0.631687	0.0402331
12	56544386	2.74175e-06	0.00145078	B4	NA	TRUE	0.628241	0.591408	0.0368329
1	204370262	2.74287e-06	0.00145078	B4	NA	TRUE	0.910331	0.896706	0.0136258
3	194818128	2.76413e-06	0.00146036	B4	XXYLT1	TRUE	0.830218	0.800839	0.0293786
10	99207845	2.76789e-06	0.00146131	B4	ZDHHC16	TRUE	0.606742	0.587797	0.0189442
8	144213766	2.77504e-06	0.00146406	B4	NA	TRUE	0.720626	0.633161	0.0874652
1	220101728	2.78591e-06	0.00146877	B4	SLC30A10	TRUE	0.106504	0.0846075	0.0218965
10	14879252	2.79067e-06	0.00147025	B4	CDNF;HSPA14	TRUE	0.878108	0.863124	0.0149842
4	107957430	2.80923e-06	0.00147899	B4	DKK2	TRUE	0.0816038	0.0574969	0.024107
11	64764297	2.82427e-06	0.00148587	B4	BATF2	TRUE	0.192476	0.189955	0.00252157
20	62585720	2.82675e-06	0.00148614	B4	UCKL1-AS1;UCKL1	TRUE	0.523644	0.508676	0.0149675
5	150948506	2.83059e-06	0.00148712	B4	FAT2	TRUE	0.91582	0.927131	-0.0113107
2	208007258	2.84208e-06	0.00149137	B4	KLF7	TRUE	0.309876	0.283477	0.0263987
17	16344518	2.84264e-06	0.00149137	B4	SNORD65;LRRC75A-AS1	TRUE	0.39931	0.377756	0.0215541
15	67200651	2.84539e-06	0.00149162	B4	NA	TRUE	0.16696	0.165464	0.00149683
17	3861532	2.85302e-06	0.00149162	B4	ATP2A3	TRUE	0.531044	0.493835	0.037209
17	36497241	2.8528e-06	0.00149162	B4	GPR179	TRUE	0.439903	0.42365	0.0162524
1	36351841	2.85047e-06	0.00149162	B4	EIF2C1	TRUE	0.362293	0.337736	0.0245566
9	19033735	2.85302e-06	0.00149162	B4	SAXO1	TRUE	0.909229	0.922102	-0.0128732
22	46932642	2.86827e-06	0.00149578	B4	CELSR1	TRUE	0.158577	0.138489	0.0200888
1	167603130	2.86749e-06	0.00149578	B4	RCSD1	TRUE	0.676621	0.653244	0.0233768
16	55082847	2.87003e-06	0.00149578	B4	NA	TRUE	0.876307	0.909662	-0.0333546
20	47487052	2.86467e-06	0.00149578	B4	NA	TRUE	0.264338	0.246316	0.0180217
5	134565677	2.87092e-06	0.00149578	B4	NA	TRUE	0.884715	0.900252	-0.0155365
2	7025230	2.87379e-06	0.00149624	B4	RSAD2	TRUE	0.95227	0.948954	0.00331561
8	37396511	2.87619e-06	0.00149645	B4	NA	TRUE	0.832852	0.816695	0.0161574
5	176774729	2.885e-06	0.0015	B4	LMAN2	TRUE	0.927213	0.917603	0.00960998
8	126680821	2.89061e-06	0.00150188	B4	NA	TRUE	0.749568	0.718882	0.0306862
3	67698057	2.89682e-06	0.00150224	B4	SUCLG2	TRUE	0.907602	0.925274	-0.017672
19	50117794	2.89729e-06	0.00150224	B4	PRR12	TRUE	0.829716	0.858841	-0.029125
17	48266120	2.89407e-06	0.00150224	B4	COL1A1	TRUE	0.635055	0.624759	0.0102952
6	47094389	2.90536e-06	0.00150539	B4	NA	TRUE	0.860661	0.884846	-0.0241845
1	45189026	2.90886e-06	0.00150556	B4	C1orf228	TRUE	0.147168	0.116254	0.0309132
11	71259341	2.90969e-06	0.00150556	B4	KRTAP5-9	TRUE	0.676094	0.697646	-0.0215523
1	55594063	2.91952e-06	0.0015088	B4	USP24	TRUE	0.850162	0.877763	-0.0276013
7	145814152	2.92181e-06	0.0015088	B4	CNTNAP2	TRUE	0.129203	0.11173	0.017473
3	52513988	2.92197e-06	0.0015088	B4	NISCH	TRUE	0.840168	0.822874	0.0172941
17	6660650	2.94058e-06	0.00151737	B4	XAF1	TRUE	0.053558	0.0588073	-0.00524937
18	21974223	2.94635e-06	0.00151931	B4	OSBPL1A	TRUE	0.789617	0.763923	0.0256942
	NA	2.95339e-06	0.0015209	C0	IFI44L	TRUE	0.901921	0.917913	-0.0159922
16	84103349	2.95347e-06	0.0015209	B4	MBTPS1	TRUE	0.398858	0.350583	0.0482749
4	164395512	2.95643e-06	0.00152138	B4	TKTL2	TRUE	0.733564	0.719458	0.0141063
17	80129470	2.9639e-06	0.00152378	B4	CCDC57	TRUE	0.939116	0.931927	0.00718959
12	92549716	2.96514e-06	0.00152378	B4	NA	TRUE	0.830128	0.805303	0.0248246
22	36563027	2.96855e-06	0.00152449	B4	APOL3	TRUE	0.259312	0.312442	-0.0531304
2	1612264	2.97861e-06	0.00152729	B4	NA	TRUE	0.834874	0.849896	-0.0150226
17	1549434	2.9796e-06	0.00152729	B4	SCARF1	TRUE	0.621651	0.625364	-0.00371302
4	13929921	2.98009e-06	0.00152729	B4	LINC01182	TRUE	0.749508	0.766957	-0.0174485
19	33791370	2.98613e-06	0.00152935	B4	CEBPA	TRUE	0.388195	0.36529	0.0229056
19	55044295	2.99385e-06	0.00153226	B4	KIR3DX1	TRUE	0.877134	0.898178	-0.0210445
3	194214992	3.00003e-06	0.00153438	B4	NA	TRUE	0.931226	0.926435	0.00479051
19	1271019	3.00596e-06	0.00153637	B4	C19orf23;CIRBP	TRUE	0.709474	0.700299	0.00917494
12	977707	3.01979e-06	0.00154239	B4	WNK1	TRUE	0.647202	0.624079	0.0231229
3	172428426	3.02197e-06	0.00154245	B4	NCEH1	TRUE	0.0493654	0.0626006	-0.0132352
17	35446112	3.02703e-06	0.00154399	B4	ACACA	TRUE	0.566264	0.53603	0.0302341
17	79817123	3.03561e-06	0.00154732	B4	P4HB	TRUE	0.572689	0.554326	0.0183634
19	41091695	3.04429e-06	0.00155049	B4	SHKBP1	TRUE	0.483181	0.498253	-0.0150722
19	58286731	3.04595e-06	0.00155049	B4	ZNF586	TRUE	0.932964	0.943415	-0.0104508
5	177764237	3.04895e-06	0.00155097	B4	COL23A1	TRUE	0.955996	0.959148	-0.00315144
16	46695850	3.05145e-06	0.00155119	B4	VPS35	TRUE	0.821608	0.802792	0.0188156
4	2060112	3.05721e-06	0.00155307	B4	NAT8L	TRUE	0.0475639	0.0362371	0.0113268
1	15733844	3.0707e-06	0.00155785	B4	NA	TRUE	0.871546	0.897752	-0.0262064
11	19232005	3.07075e-06	0.00155785	B4	CSRP3	TRUE	0.798094	0.778638	0.0194559
7	135005166	3.0937e-06	0.00156844	B4	NA	TRUE	0.189509	0.204547	-0.0150375
11	82762804	3.10545e-06	0.00157333	B4	RAB30	TRUE	0.931081	0.93738	-0.00629945
13	41704639	3.11509e-06	0.00157716	B4	KBTBD6	TRUE	0.604847	0.583154	0.0216931
4	169230566	3.1221e-06	0.00157964	B4	DDX60	TRUE	0.944872	0.940254	0.00461755
6	7053734	3.12703e-06	0.00158107	B4	NA	TRUE	0.861412	0.839024	0.0223879
1	101003688	3.13064e-06	0.00158183	B4	GPR88	TRUE	0.64283	0.517743	0.125087
15	40096351	3.13612e-06	0.00158354	B4	GPR176	TRUE	0.364449	0.332293	0.0321559
	NA	3.14269e-06	0.0015854	C0	IFI44	TRUE	0.949698	0.94732	0.00237816
X	40007471	3.14402e-06	0.0015854	B4	BCOR	TRUE	0.285929	0.274867	0.0110621
17	9911700	3.15014e-06	0.00158743	B4	GAS7	TRUE	0.799453	0.778634	0.0208189
1	210426358	3.16363e-06	0.00159108	B4	NA	TRUE	0.0713109	0.0526371	0.0186739
7	6116978	3.16372e-06	0.00159108	B4	NA	TRUE	0.769466	0.752109	0.0173573
8	106837944	3.16186e-06	0.00159108	B4	ZFPM2-AS1	TRUE	0.907506	0.920636	-0.0131307
6	168786787	3.17525e-06	0.00159474	B4	NA	TRUE	0.802315	0.829948	-0.0276327
17	79239903	3.17416e-06	0.00159474	B4	SLC38A10	TRUE	0.612918	0.56854	0.0443783
16	87397796	3.18006e-06	0.00159609	B4	FBXO31	TRUE	0.892553	0.835801	0.056752
4	40232649	3.18957e-06	0.0015998	B4	RHOH	TRUE	0.598694	0.582731	0.0159635
17	81055722	3.2047e-06	0.00160632	B4	NA	TRUE	0.934225	0.917342	0.0168826
20	30168680	3.20922e-06	0.00160751	B4	NA	TRUE	0.808633	0.795057	0.0135763
16	85028024	3.21452e-06	0.00160826	B4	ZDHHC7	TRUE	0.86131	0.843284	0.0180265
4	156588326	3.21602e-06	0.00160826	B4	GUCY1A3	TRUE	0.0454931	0.0306364	0.0148567
13	64038327	3.21712e-06	0.00160826	B4	NA	TRUE	0.612817	0.628688	-0.0158705
13	78315550	3.22578e-06	0.00161152	B4	SLAIN1	TRUE	0.660592	0.692252	-0.0316598
11	317046	3.24054e-06	0.00161675	B4	NA	TRUE	0.854709	0.878044	-0.0233351
X	153211711	3.23894e-06	0.00161675	B4	RENBP	TRUE	0.881367	0.84406	0.0373066
12	47740526	3.2458e-06	0.0016183	B4	NA	TRUE	0.931711	0.922106	0.00960433
1	174844560	3.25404e-06	0.00162134	B4	RABGAP1L	TRUE	0.87479	0.889058	-0.014268
5	71403420	3.26049e-06	0.00162347	B4	MAP1B	TRUE	0.0318081	0.0258165	0.00599158
8	66750110	3.27566e-06	0.00162754	B4	PDE7A	TRUE	0.661589	0.725697	-0.0641077
9	36994340	3.27461e-06	0.00162754	B4	PAX5	TRUE	0.879601	0.896436	-0.0168358
1	211667682	3.2737e-06	0.00162754	B4	RD3	TRUE	0.934482	0.925431	0.00905073
17	79361650	3.27947e-06	0.00162754	B4	NA	TRUE	0.177008	0.201357	-0.0243495
12	6452051	3.27883e-06	0.00162754	B4	TNFRSF1A	TRUE	0.921287	0.91489	0.00639669
3	136468191	3.29007e-06	0.00163173	B4	STAG1	TRUE	0.604748	0.594274	0.0104745
3	194942344	3.30628e-06	0.00163869	B4	XXYLT1	TRUE	0.296485	0.28595	0.0105356
1	33609509	3.31274e-06	0.00163973	B4	NA	TRUE	0.620764	0.59781	0.022954
5	110079889	3.31275e-06	0.00163973	B4	SLC25A46	TRUE	0.753172	0.727214	0.0259585
11	14331348	3.32157e-06	0.00164302	B4	RRAS2	TRUE	0.885668	0.902767	-0.0170991
8	38763116	3.32543e-06	0.00164385	B4	PLEKHA2	TRUE	0.340136	0.302522	0.0376135
1	244531718	3.3343e-06	0.00164607	B4	C1orf100	TRUE	0.486412	0.451163	0.0352485
6	5516496	3.33401e-06	0.00164607	B4	FARS2	TRUE	0.90038	0.924105	-0.023725
19	33162944	3.34711e-06	0.00165131	B4	ANKRD27	TRUE	0.206378	0.204275	0.00210251
12	123367854	3.34937e-06	0.00165135	B4	VPS37B	TRUE	0.291907	0.294793	-0.00288661
1	110776546	3.35424e-06	0.00165267	B4	KCNC4	TRUE	0.730017	0.715164	0.0148534
11	95436310	3.35974e-06	0.00165429	B4	NA	TRUE	0.707866	0.747235	-0.0393693
2	108904503	3.36559e-06	0.00165609	B4	SULT1C2	TRUE	0.805236	0.821251	-0.016015
12	10902496	3.37005e-06	0.00165612	B4	LOC101928162	TRUE	0.775762	0.741258	0.0345036
1	167595191	3.36871e-06	0.00165612	B4	NA	TRUE	0.761862	0.736371	0.0254911
16	25270176	3.37311e-06	0.00165654	B4	ZKSCAN2	TRUE	0.242113	0.220805	0.0213084
X	12811269	3.38159e-06	0.00165891	B4	PRPS2	TRUE	0.713289	0.692772	0.020517
7	127438201	3.38233e-06	0.00165891	B4	SND1	TRUE	0.693236	0.671206	0.0220301
16	903892	3.39167e-06	0.00166132	B4	LMF1	TRUE	0.90949	0.924119	-0.0146283
6	45655391	3.39098e-06	0.00166132	B4	NA	TRUE	0.886291	0.906844	-0.0205534
16	85655007	3.40732e-06	0.00166682	B4	KIAA0182	TRUE	0.96989	0.964287	0.00560299
5	6632020	3.40522e-06	0.00166682	B4	SRD5A1;NSUN2	TRUE	0.665005	0.641654	0.0233505
10	23670334	3.41013e-06	0.00166711	B4	NA	TRUE	0.861787	0.884581	-0.0227939
16	69362629	3.41832e-06	0.00166986	B4	PDF;COG8	TRUE	0.74326	0.718483	0.0247763
2	1978113	3.4202e-06	0.00166986	B4	MYT1L	TRUE	0.869246	0.883711	-0.0144656
19	54379397	3.44034e-06	0.00167861	B4	MYADM	TRUE	0.557019	0.532866	0.0241529
9	130516077	3.45807e-06	0.00168539	B4	SH2D3C	TRUE	0.838994	0.825298	0.0136963
1	228272495	3.45871e-06	0.00168539	B4	ARF1	TRUE	0.120622	0.111102	0.00951958
16	58914345	3.46363e-06	0.00168669	B4	NA	TRUE	0.561033	0.590395	-0.0293618
7	139760375	3.48793e-06	0.00169633	B4	PARP12	TRUE	0.874767	0.890613	-0.015846
17	4674194	3.48685e-06	0.00169633	B4	TM4SF5	TRUE	0.712241	0.679898	0.032343
14	73614321	3.49254e-06	0.00169748	B4	PSEN1	TRUE	0.734644	0.708758	0.0258852
2	152118728	3.50577e-06	0.00170281	B4	RBM43	TRUE	0.0657323	0.075305	-0.00957262
3	69082739	3.50866e-06	0.00170311	B4	TMF1	TRUE	0.822902	0.843993	-0.0210909
7	90344583	3.52686e-06	0.00171084	B4	CDK14	TRUE	0.916748	0.932034	-0.0152862
5	102117717	3.53832e-06	0.00171456	B4	NA	TRUE	0.856027	0.843474	0.0125526
16	68034002	3.54135e-06	0.00171456	B4	DPEP2	TRUE	0.132518	0.107785	0.0247324
10	43637359	3.53996e-06	0.00171456	B4	CSGALNACT2	TRUE	0.64843	0.631531	0.0168995
3	186848672	3.55368e-06	0.00171941	B4	RPL39L	TRUE	0.286937	0.33014	-0.0432034
14	73012519	3.55593e-06	0.00171941	B4	RGS6	TRUE	0.822539	0.837408	-0.0148691
9	139024872	3.5605e-06	0.00172051	B4	NA	TRUE	0.181979	0.168286	0.0136937
4	41215979	3.56958e-06	0.00172379	B4	APBB2	TRUE	0.0423028	0.031713	0.0105898
21	39863771	3.58163e-06	0.0017285	B4	ERG	TRUE	0.716249	0.737658	-0.0214085
2	201922108	3.59196e-06	0.00173238	B4	FAM126B	TRUE	0.906998	0.892495	0.0145026
12	124864645	3.59766e-06	0.00173338	B4	NCOR2	TRUE	0.290901	0.273948	0.0169536
6	30782272	3.59863e-06	0.00173338	B4	NA	TRUE	0.0788553	0.0674559	0.0113994
1	2191658	3.61053e-06	0.001738	B4	SKI	TRUE	0.896926	0.887855	0.00907144
12	55350219	3.62895e-06	0.00174574	B4	TESPA1	TRUE	0.669581	0.609546	0.0600354
16	14595555	3.63664e-06	0.00174833	B4	PARN	TRUE	0.19899	0.196772	0.00221818
15	75918757	3.64736e-06	0.00175236	B4	SNUPN	TRUE	0.678929	0.655812	0.0231173
13	43537831	3.67094e-06	0.0017594	B4	EPSTI1	TRUE	0.924641	0.919816	0.00482529
16	30077837	3.66947e-06	0.0017594	B4	ALDOA	TRUE	0.0755718	0.0695781	0.00599377
5	131130438	3.66635e-06	0.0017594	B4	FNIP1	TRUE	0.620004	0.583339	0.0366653
5	107339091	3.67136e-06	0.0017594	B4	FBXL17	TRUE	0.0677913	0.0743796	-0.00658828
11	68123164	3.67476e-06	0.00175991	B4	LRP5	TRUE	0.895922	0.911501	-0.0155792
22	50979665	3.68186e-06	0.00176107	B4	NA	TRUE	0.323208	0.32148	0.00172758
	NA	3.68106e-06	0.00176107	C0	CALR	TRUE	0.818737	0.79705	0.0216874
8	2066636	3.68556e-06	0.00176172	B4	MYOM2	TRUE	0.817701	0.838186	-0.0204851
2	96965099	3.69004e-06	0.00176274	B4	SNRNP200	TRUE	0.93647	0.925196	0.011274
8	1955214	3.69518e-06	0.00176408	B4	NA	TRUE	0.420379	0.39592	0.0244595
10	33314085	3.70121e-06	0.00176505	B4	NA	TRUE	0.775439	0.800519	-0.02508
1	59285109	3.70189e-06	0.00176505	B4	NA	TRUE	0.906408	0.89731	0.00909816
19	822635	3.70937e-06	0.00176749	B4	LPPR3	TRUE	0.144489	0.104343	0.0401458
2	120578956	3.71392e-06	0.00176854	B4	PTPN4	TRUE	0.893781	0.909219	-0.0154386
19	30101243	3.71648e-06	0.00176864	B4	POP4	TRUE	0.90795	0.9247	-0.0167507
3	101497478	3.72338e-06	0.00177081	B4	FAM55C	TRUE	0.146327	0.122725	0.023602
14	85983929	3.72907e-06	0.00177239	B4	NA	TRUE	0.904465	0.923348	-0.0188822
19	47803550	3.75309e-06	0.00178268	B4	NA	TRUE	0.0753505	0.0829074	-0.0075569
12	56323020	3.75907e-06	0.00178366	B4	WIBG	TRUE	0.300199	0.292412	0.0077869
2	47404636	3.75989e-06	0.00178366	B4	CALM2	TRUE	0.542687	0.498541	0.0441454
2	232045255	3.76787e-06	0.00178574	B4	NA	TRUE	0.451834	0.412741	0.0390938
14	23425770	3.76902e-06	0.00178574	B4	HAUS4	TRUE	0.0522651	0.0565842	-0.00431904
14	65169958	3.77899e-06	0.00178923	B4	PLEKHG3	TRUE	0.211333	0.167398	0.0439348
11	315118	3.78113e-06	0.00178923	B4	IFITM1	TRUE	0.710791	0.751866	-0.0410746
1	161812851	3.7868e-06	0.00179078	B4	ATF6	TRUE	0.78992	0.819135	-0.029215
14	100841429	3.79425e-06	0.00179318	B4	WDR25;WARS	TRUE	0.863337	0.8445	0.0188371
5	6338017	3.82443e-06	0.00180631	B4	FLJ33360	TRUE	0.918341	0.926998	-0.00865741
22	24915037	3.82828e-06	0.001807	B4	UPB1	TRUE	0.277344	0.283583	-0.00623874
3	194120150	3.8307e-06	0.00180701	B4	GP5	TRUE	0.207261	0.199415	0.00784587
19	14491737	3.83701e-06	0.00180885	B4	CD97	TRUE	0.40132	0.379027	0.0222923
6	32945631	3.84913e-06	0.00181316	B4	BRD2	TRUE	0.709222	0.69808	0.0111418
10	73983766	3.85259e-06	0.00181316	B4	ANAPC16	TRUE	0.58588	0.555977	0.0299027
16	29838413	3.85338e-06	0.00181316	B4	MVP	TRUE	0.446108	0.423434	0.0226745
1	150265420	3.86225e-06	0.0018162	B4	MRPS21	TRUE	0.895807	0.911286	-0.0154788
3	156675914	3.86929e-06	0.00181837	B4	LEKR1	TRUE	0.918618	0.930316	-0.0116976
12	6984857	3.88189e-06	0.00182316	B4	NA	TRUE	0.793089	0.767578	0.0255109
18	46841159	3.90463e-06	0.00183269	B4	DYM	TRUE	0.809771	0.821374	-0.0116027
3	31750687	3.91855e-06	0.00183808	B4	OSBPL10;OSBPL10-AS1	TRUE	0.748774	0.781507	-0.0327333
7	22998575	3.92751e-06	0.00184114	B4	FAM126A	TRUE	0.945855	0.951902	-0.00604709
2	168720150	3.94975e-06	0.00185041	B4	LOC105616981;B3GALT1	TRUE	0.929656	0.942994	-0.0133373
5	125890295	3.95951e-06	0.00185383	B4	ALDH7A1	TRUE	0.941058	0.947798	-0.00674016
5	176860863	3.96653e-06	0.00185481	B4	GRK6	TRUE	0.80505	0.82392	-0.0188698
17	3840779	3.96654e-06	0.00185481	B4	ATP2A3	TRUE	0.897578	0.875164	0.0224135
15	90775669	3.96984e-06	0.0018552	B4	CIB1	TRUE	0.795676	0.769132	0.0265438
19	799621	3.97479e-06	0.00185636	B4	PTBP1	TRUE	0.336704	0.320819	0.0158859
5	170042332	3.97748e-06	0.00185647	B4	KCNIP1	TRUE	0.510575	0.530323	-0.0197475
3	151063814	3.98062e-06	0.00185678	B4	P2RY12;MED12L	TRUE	0.210892	0.21736	-0.00646783
22	40831159	4.0266e-06	0.00187707	B4	MKL1	TRUE	0.371898	0.343896	0.0280017
3	158450208	4.05474e-06	0.00188785	B4	RARRES1	TRUE	0.0362507	0.026397	0.00985375
3	139038698	4.05474e-06	0.00188785	B4	NA	TRUE	0.655258	0.69452	-0.0392619
8	64144576	4.06148e-06	0.00188982	B4	NA	TRUE	0.889634	0.910451	-0.0208178
1	27990385	4.06769e-06	0.00189037	B4	NA	TRUE	0.961798	0.963997	-0.00219886
21	26569698	4.06721e-06	0.00189037	B4	NA	TRUE	0.852107	0.829887	0.02222
5	94330007	4.071e-06	0.00189074	B4	MCTP1	TRUE	0.91351	0.930832	-0.0173224
7	111913258	4.0765e-06	0.00189213	B4	ZNF277	TRUE	0.619779	0.634763	-0.0149848
20	30947514	4.08965e-06	0.00189707	B4	ASXL1	TRUE	0.238821	0.224111	0.0147095
3	154829128	4.11335e-06	0.00190688	B4	MME	TRUE	0.832236	0.864618	-0.0323824
1	179945973	4.13619e-06	0.00191629	B4	CEP350	TRUE	0.311359	0.285068	0.0262907
4	156588328	4.1476e-06	0.00191922	B4	GUCY1A3	TRUE	0.126361	0.102173	0.0241874
1	170502937	4.14535e-06	0.00191922	B4	GORAB;LOC101928650	TRUE	0.82559	0.790791	0.0347994
3	99691460	4.1525e-06	0.00191987	B4	MIR548G;CMSS1;FILIP1L	TRUE	0.878842	0.869506	0.0093352
11	64653280	4.15412e-06	0.00191987	B4	NA	TRUE	0.211891	0.171329	0.0405625
17	76565091	4.18632e-06	0.00193357	B4	DNAH17	TRUE	0.895135	0.876122	0.0190128
7	158828449	4.21328e-06	0.00194483	B4	VIPR2	TRUE	0.40459	0.415038	-0.0104486
2	242169525	4.22264e-06	0.00194795	B4	HDLBP	TRUE	0.712225	0.695633	0.016592
3	87424754	4.2419e-06	0.00195564	B4	NA	TRUE	0.871579	0.884151	-0.0125718
17	71720686	4.24532e-06	0.00195602	B4	NA	TRUE	0.944768	0.950548	-0.00578068
5	150591563	4.24797e-06	0.00195604	B4	CCDC69	TRUE	0.0718213	0.0838652	-0.0120438
5	176361472	4.25807e-06	0.00195949	B4	UIMC1	TRUE	0.930077	0.941646	-0.0115685
20	62705934	4.26339e-06	0.00196074	B4	RGS19	TRUE	0.704111	0.690305	0.0138063
8	1971471	4.28026e-06	0.00196711	B4	NA	TRUE	0.434429	0.411571	0.0228579
4	140834011	4.28247e-06	0.00196711	B4	MAML3	TRUE	0.93378	0.942658	-0.0088777
2	16804409	4.29947e-06	0.00197372	B4	FAM49A	TRUE	0.49411	0.460839	0.0332712
15	70091289	4.30613e-06	0.00197557	B4	NA	TRUE	0.931231	0.922272	0.00895894
1	56973115	4.31348e-06	0.00197774	B4	PPAP2B	TRUE	0.321448	0.310642	0.0108056
17	5087767	4.31928e-06	0.00197919	B4	ZNF594	TRUE	0.866895	0.89738	-0.0304855
2	191726329	4.32331e-06	0.00197984	B4	NA	TRUE	0.612177	0.581265	0.0309115
5	39203007	4.33216e-06	0.00198268	B4	FYB	TRUE	0.31796	0.300214	0.0177464
13	41556498	4.35333e-06	0.00199072	B4	ELF1	TRUE	0.187107	0.156989	0.030118
17	55059920	4.35502e-06	0.00199072	B4	SCPEP1	TRUE	0.890434	0.871458	0.0189753
12	121477219	4.37059e-06	0.00199663	B4	OASL	TRUE	0.136548	0.145505	-0.00895655
7	23375935	4.37347e-06	0.00199673	B4	IGF2BP3	TRUE	0.381199	0.339384	0.041815
3	50268209	4.40041e-06	0.0020066	B4	GNAI2	TRUE	0.529141	0.51315	0.0159915
10	32640226	4.39882e-06	0.0020066	B4	LOC102031319;EPC1	TRUE	0.540294	0.515966	0.0243285
10	62671136	4.40833e-06	0.00200899	B4	RHOBTB1	TRUE	0.855498	0.873338	-0.01784
7	37257303	4.42134e-06	0.0020137	B4	ELMO1	TRUE	0.872948	0.857157	0.0157903
8	21027101	4.42719e-06	0.00201515	B4	NA	TRUE	0.152821	0.161041	-0.00822081
15	91208460	4.43031e-06	0.00201535	B4	NA	TRUE	0.324113	0.296933	0.0271802
12	7072696	4.46118e-06	0.00202741	B4	MIR141;MIR200C	TRUE	0.691647	0.669152	0.0224956
20	13200931	4.46221e-06	0.00202741	B4	ISM1	TRUE	0.0866764	0.0611851	0.0254913
7	2445727	4.47832e-06	0.0020335	B4	CHST12	TRUE	0.0203731	0.0234991	-0.00312593
12	52953079	4.48388e-06	0.0020348	B4	NA	TRUE	0.755402	0.785371	-0.0299688
5	56060091	4.49231e-06	0.00203708	B4	NA	TRUE	0.196934	0.191972	0.00496208
5	17267415	4.4943e-06	0.00203708	B4	BASP1	TRUE	0.774308	0.741733	0.0325747
19	18260350	4.49981e-06	0.0020381	B4	MAST3	TRUE	0.878223	0.918506	-0.0402831
22	44568203	4.50197e-06	0.0020381	B4	PARVG	TRUE	0.332126	0.312533	0.0195926
3	111386652	4.51838e-06	0.00204244	B4	NA	TRUE	0.549151	0.525124	0.0240267
1	161109487	4.5161e-06	0.00204244	B4	NA	TRUE	0.388005	0.353565	0.0344394
1	33803805	4.51971e-06	0.00204244	B4	PHC2	TRUE	0.766789	0.740597	0.0261919
11	126174640	4.53502e-06	0.00204813	B4	DCPS	TRUE	0.780116	0.771986	0.0081304
3	191043438	4.54986e-06	0.00205237	B4	UTS2D	TRUE	0.921061	0.927894	-0.0068327
7	108213750	4.54752e-06	0.00205237	B4	DNAJB9	TRUE	0.89203	0.87914	0.0128903
12	751121	4.55266e-06	0.0020524	B4	NINJ2;LOC100049716	TRUE	0.925076	0.914422	0.010654
17	1549284	4.56293e-06	0.00205581	B4	SCARF1	TRUE	0.222468	0.2157	0.00676722
11	122577359	4.57979e-06	0.00206216	B4	UBASH3B	TRUE	0.715063	0.693638	0.0214246
16	85580761	4.58759e-06	0.00206321	B4	NA	TRUE	0.888446	0.927196	-0.0387507
1	154380705	4.58631e-06	0.00206321	B4	IL6R	TRUE	0.249888	0.226397	0.0234914
4	117153367	4.61334e-06	0.00207108	B4	NA	TRUE	0.941655	0.947079	-0.00542442
1	65232182	4.61004e-06	0.00207108	B4	RAVER2	TRUE	0.907474	0.894861	0.0126134
1	16769001	4.61295e-06	0.00207108	B4	NECAP2	TRUE	0.741549	0.729449	0.0120994
11	5645703	4.61922e-06	0.00207248	B4	TRIM6-TRIM34;TRIM34	TRUE	0.84746	0.865608	-0.0181472
22	19950026	4.62581e-06	0.0020742	B4	COMT	TRUE	0.594666	0.580629	0.0140375
10	114133657	4.63139e-06	0.00207423	B4	ACSL5	TRUE	0.885715	0.865088	0.020627
9	36036024	4.62921e-06	0.00207423	B4	RECK	TRUE	0.872959	0.892214	-0.0192554
2	115919006	4.65139e-06	0.00208087	B4	DPP10	TRUE	0.0952067	0.0710708	0.0241358
2	13059185	4.65172e-06	0.00208087	B4	NA	TRUE	0.859188	0.849399	0.00978926
4	52919914	4.65461e-06	0.00208092	B4	SPATA18	TRUE	0.739447	0.756538	-0.0170915
4	89388924	4.65925e-06	0.00208176	B4	HERC5	TRUE	0.944208	0.94327	0.000938039
16	11761803	4.68844e-06	0.00209356	B4	SNN	TRUE	0.293826	0.262076	0.0317493
7	134939464	4.69754e-06	0.00209638	B4	STRA8	TRUE	0.217265	0.224258	-0.00699277
3	44957542	4.74591e-06	0.00211671	B4	ZDHHC3	TRUE	0.452968	0.427795	0.0251726
5	66712085	4.7611e-06	0.00211784	B4	NA	TRUE	0.544543	0.517632	0.0269115
6	107187275	4.75692e-06	0.00211784	B4	LOC100422737	TRUE	0.922593	0.935245	-0.0126526
3	45595108	4.76205e-06	0.00211784	B4	NA	TRUE	0.0848578	0.0883013	-0.00344345
2	42461490	4.7625e-06	0.00211784	B4	EML4	TRUE	0.813905	0.792981	0.0209244
6	53224548	4.7589e-06	0.00211784	B4	NA	TRUE	0.124867	0.132504	-0.00763735
1	27989282	4.79113e-06	0.0021268	B4	NA	TRUE	0.161188	0.174012	-0.0128243
13	29232327	4.78928e-06	0.0021268	B4	POMP	TRUE	0.288718	0.26519	0.0235278
11	73104087	4.78774e-06	0.0021268	B4	RELT	TRUE	0.828279	0.815209	0.0130697
1	183523933	4.79592e-06	0.00212767	B4	NA	TRUE	0.422086	0.386107	0.0359788
2	160106670	4.80588e-06	0.00213082	B4	WDSUB1	TRUE	0.152489	0.149168	0.00332099
10	75570314	4.80915e-06	0.00213082	B4	NDST2	TRUE	0.244883	0.218487	0.0263969
1	27852202	4.81151e-06	0.00213082	B4	NA	TRUE	0.0742208	0.0658996	0.00832118
16	4732369	4.81901e-06	0.00213289	B4	MGRN1	TRUE	0.948212	0.936274	0.0119378
11	2407008	4.82548e-06	0.00213449	B4	CD81	TRUE	0.81611	0.854391	-0.0382803
12	53994642	4.82838e-06	0.00213452	B4	ATF7	TRUE	0.767712	0.74916	0.0185517
2	99122909	4.83753e-06	0.00213731	B4	INPP4A	TRUE	0.741209	0.717055	0.0241538
7	104829801	4.84775e-06	0.00213806	B4	SRPK2	TRUE	0.902655	0.909652	-0.00699661
20	17938801	4.8468e-06	0.00213806	B4	SNX5	TRUE	0.481108	0.440672	0.040436
2	136808729	4.84614e-06	0.00213806	B4	NA	TRUE	0.645437	0.607744	0.0376926
17	76850198	4.86156e-06	0.0021429	B4	TIMP2	TRUE	0.810186	0.767632	0.0425537
17	67319481	4.88278e-06	0.002151	B4	ABCA5	TRUE	0.738149	0.717731	0.0204181
8	103907077	4.89572e-06	0.00215417	B4	NA	TRUE	0.781275	0.80593	-0.0246553
7	5535582	4.895e-06	0.00215417	B4	FBXL18;MIR589	TRUE	0.180446	0.181961	-0.00151462
3	46449195	4.90237e-06	0.00215584	B4	LOC102724297;CCRL2	TRUE	0.175558	0.173799	0.00175913
1	245019869	4.9086e-06	0.00215732	B4	HNRNPU	TRUE	0.537977	0.503497	0.03448
6	26464521	4.9125e-06	0.00215777	B4	BTN2A1	TRUE	0.952267	0.95671	-0.00444249
8	8643530	4.92625e-06	0.00216255	B4	MFHAS1	TRUE	0.576661	0.561904	0.0147573
20	52462675	4.92912e-06	0.00216255	B4	NA	TRUE	0.870131	0.858877	0.0112545
10	71389896	4.9446e-06	0.00216808	B4	C10orf35	TRUE	0.178409	0.162699	0.0157095
14	92994158	4.95222e-06	0.00217016	B4	RIN3	TRUE	0.921725	0.939749	-0.0180232
6	169810136	4.9641e-06	0.0021741	B4	NA	TRUE	0.277868	0.282765	-0.00489654
1	91183697	4.97101e-06	0.00217459	B4	BARHL2	TRUE	0.0869414	0.0579777	0.0289637
16	50730221	4.97096e-06	0.00217459	B4	NOD2	TRUE	0.112666	0.0943175	0.0183481
11	12399498	4.98257e-06	0.00217839	B4	PARVA	TRUE	0.13351	0.10362	0.0298895
22	38187901	4.99103e-06	0.00218082	B4	NA	TRUE	0.172974	0.168195	0.00477933
1	232021560	5.00529e-06	0.00218578	B4	DISC1;TSNAX-DISC1	TRUE	0.844832	0.869838	-0.0250062
13	76277579	5.01157e-06	0.00218725	B4	LMO7	TRUE	0.939685	0.930815	0.00886948
6	35635985	5.02022e-06	0.00218976	B4	FKBP5	TRUE	0.886736	0.90008	-0.0133435
11	128566958	5.02618e-06	0.00219109	B4	FLI1	TRUE	0.233094	0.215563	0.0175307
18	53090924	5.04204e-06	0.00219552	B4	TCF4	TRUE	0.862282	0.877565	-0.0152834
4	5713546	5.04217e-06	0.00219552	B4	EVC	TRUE	0.300812	0.285545	0.015267
22	27047909	5.06272e-06	0.00220319	B4	NA	TRUE	0.864111	0.848871	0.0152401
4	160304502	5.06703e-06	0.00220379	B4	NA	TRUE	0.910398	0.924493	-0.0140951
8	71073335	5.07484e-06	0.00220592	B4	NCOA2	TRUE	0.852387	0.870607	-0.0182204
15	68174054	5.08607e-06	0.00220825	B4	NA	TRUE	0.386743	0.364329	0.0224136
7	94905743	5.08388e-06	0.00220825	B4	PPP1R9A	TRUE	0.926535	0.934941	-0.00840557
2	9357556	5.09014e-06	0.00220874	B4	ASAP2	TRUE	0.7986	0.82285	-0.0242501
19	4061359	5.09361e-06	0.00220897	B4	ZBTB7A	TRUE	0.16961	0.145458	0.0241517
16	87398040	5.10966e-06	0.00221466	B4	FBXO31	TRUE	0.527682	0.489043	0.0386382
6	69471289	5.14811e-06	0.00223004	B4	ADGRB3	TRUE	0.904603	0.913099	-0.00849557
10	54531263	5.15942e-06	0.00223237	B4	MBL2	TRUE	0.785837	0.807734	-0.0218965
7	36681980	5.15783e-06	0.00223237	B4	AOAH	TRUE	0.891498	0.896493	-0.00499566
5	134493379	5.1844e-06	0.00224189	B4	C5orf66	TRUE	0.938253	0.947214	-0.00896109
20	48892913	5.19011e-06	0.00224307	B4	LINC01272	TRUE	0.276106	0.250067	0.0260391
1	109622977	5.20396e-06	0.00224558	B4	NA	TRUE	0.847603	0.829122	0.0184811
11	4071624	5.2044e-06	0.00224558	B4	STIM1	TRUE	0.46016	0.429078	0.0310818
19	5962736	5.20487e-06	0.00224558	B4	RANBP3	TRUE	0.607222	0.597254	0.00996721
12	113770888	5.21913e-06	0.00224811	B4	SLC8B1	TRUE	0.590275	0.565913	0.0243611
8	134632600	5.21965e-06	0.00224811	B4	NA	TRUE	0.528766	0.48061	0.0481557
19	45540955	5.21969e-06	0.00224811	B4	SFRS16;RELB	TRUE	0.960732	0.950878	0.00985393
3	96532832	5.23262e-06	0.00225239	B4	EPHA6	TRUE	0.050172	0.0370836	0.0130884
5	36484508	5.24236e-06	0.00225529	B4	NA	TRUE	0.940852	0.948138	-0.00728583
14	77419754	5.25379e-06	0.00225763	B4	NA	TRUE	0.847662	0.832066	0.0155961
2	64633204	5.25366e-06	0.00225763	B4	NA	TRUE	0.769076	0.78784	-0.0187641
9	78994692	5.26652e-06	0.00226181	B4	NA	TRUE	0.556192	0.525437	0.0307549
1	236678939	5.27368e-06	0.00226359	B4	NA	TRUE	0.545404	0.522981	0.0224225
2	242294482	5.28771e-06	0.00226832	B4	FARP2	TRUE	0.446653	0.40427	0.0423828
8	38688866	5.29184e-06	0.00226862	B4	TACC1	TRUE	0.909244	0.898853	0.0103909
18	74961966	5.29483e-06	0.00226862	B4	GALR1	TRUE	0.0606996	0.0444723	0.0162273
2	10540862	5.29745e-06	0.00226862	B4	HPCAL1	TRUE	0.0980206	0.104991	-0.00697022
5	165035684	5.30724e-06	0.00227128	B4	NA	TRUE	0.923359	0.926873	-0.0035144
4	864100	5.3097e-06	0.00227128	B4	GAK	TRUE	0.797778	0.81526	-0.0174821
1	245974165	5.3131e-06	0.00227145	B4	SMYD3	TRUE	0.937538	0.949229	-0.011691
16	22230029	5.32971e-06	0.00227726	B4	EEF2K	TRUE	0.914886	0.927167	-0.0122806
6	164214895	5.33874e-06	0.00227853	B4	NA	TRUE	0.912466	0.928926	-0.0164597
1	87379926	5.33654e-06	0.00227853	B4	HS2ST1;SEP15	TRUE	0.0551648	0.0599702	-0.00480538
1	108409977	5.3521e-06	0.00228164	B4	VAV3	TRUE	0.935159	0.941173	-0.00601398
	NA	5.35189e-06	0.00228164	C0	CALR	TRUE	0.266944	0.248904	0.01804
12	15039025	5.38899e-06	0.00229607	B4	MGP	TRUE	0.170294	0.16683	0.00346354
16	89421749	5.40972e-06	0.00230064	B4	ANKRD11	TRUE	0.802777	0.791394	0.0113833
4	185214632	5.41194e-06	0.00230064	B4	NA	TRUE	0.840953	0.811656	0.0292971
5	115411456	5.40982e-06	0.00230064	B4	NA	TRUE	0.20665	0.214163	-0.00751232
6	42358297	5.40796e-06	0.00230064	B4	TRERF1	TRUE	0.251299	0.237921	0.0133778
2	36757828	5.42836e-06	0.00230608	B4	CRIM1	TRUE	0.533145	0.48791	0.0452344
8	13211937	5.43086e-06	0.00230608	B4	DLC1	TRUE	0.906587	0.922819	-0.0162327
16	2571449	5.44901e-06	0.00231248	B4	AMDHD2	TRUE	0.83162	0.818381	0.0132392
11	94374338	5.45832e-06	0.00231382	B4	NA	TRUE	0.714107	0.731077	-0.0169695
18	78005477	5.45671e-06	0.00231382	B4	PARD6G	TRUE	0.0991014	0.078803	0.0202984
12	121303077	5.48112e-06	0.00232218	B4	SPPL3	TRUE	0.625631	0.613455	0.0121763
4	24801801	5.50033e-06	0.00232901	B4	SOD3	TRUE	0.0772716	0.0576303	0.0196413
22	41845659	5.50664e-06	0.00233037	B4	NA	TRUE	0.710894	0.688904	0.0219901
16	89469729	5.5152e-06	0.00233137	B4	ANKRD11	TRUE	0.228145	0.192947	0.0351986
3	77980860	5.51236e-06	0.00233137	B4	NA	TRUE	0.842695	0.857762	-0.0150669
1	212624500	5.52187e-06	0.00233288	B4	NA	TRUE	0.621097	0.598349	0.0227476
8	12613847	5.52989e-06	0.00233496	B4	LONRF1	TRUE	0.400115	0.362808	0.0373071
9	97403129	5.55101e-06	0.00234256	B4	FBP1	TRUE	0.812326	0.797754	0.0145714
22	37782822	5.56007e-06	0.0023446	B4	ELFN2	TRUE	0.72783	0.750437	-0.0226065
3	13520959	5.56206e-06	0.0023446	B4	HDAC11	TRUE	0.0318436	0.0242016	0.00764199
16	89571614	5.5857e-06	0.00235325	B4	NA	TRUE	0.39722	0.38213	0.01509
3	24536478	5.61506e-06	0.00236429	B4	THRB	TRUE	0.150309	0.106946	0.0433636
19	54768850	5.62533e-06	0.00236729	B4	NA	TRUE	0.879304	0.862808	0.0164963
22	50174057	5.63368e-06	0.00236948	B4	BRD1;LOC90834	TRUE	0.409285	0.397394	0.0118904
10	14577533	5.64885e-06	0.00237454	B4	FAM107B	TRUE	0.849911	0.847093	0.00281809
8	28974423	5.65542e-06	0.00237529	B4	KIF13B	TRUE	0.356615	0.349688	0.00692738
7	127580948	5.65697e-06	0.00237529	B4	SND1	TRUE	0.699469	0.674902	0.0245673
5	76795463	5.69141e-06	0.00238683	B4	NA	TRUE	0.628919	0.661847	-0.0329284
3	46503692	5.69394e-06	0.00238683	B4	LTF	TRUE	0.65576	0.611016	0.0447443
10	48485073	5.69121e-06	0.00238683	B4	NA	TRUE	0.914656	0.923598	-0.00894217
15	69597656	5.70679e-06	0.00239088	B4	PAQR5	TRUE	0.942499	0.94587	-0.00337168
	NA	5.74029e-06	0.00240358	C0	MX1	TRUE	0.856405	0.883073	-0.0266679
16	66631572	5.76606e-06	0.00241035	B4	NA	TRUE	0.81553	0.799662	0.0158684
8	143763565	5.76409e-06	0.00241035	B4	PSCA	TRUE	0.900583	0.910113	-0.00953016
16	2568945	5.76099e-06	0.00241035	B4	ATP6V0C;AMDHD2	TRUE	0.638015	0.609211	0.0288046
18	77440800	5.77074e-06	0.00241097	B4	CTDP1	TRUE	0.163468	0.145547	0.0179206
5	167123958	5.78152e-06	0.00241413	B4	TENM2	TRUE	0.849934	0.862034	-0.0121002
4	46038896	5.80566e-06	0.00242287	B4	GABRG1	TRUE	0.923733	0.930443	-0.00671022
7	145813432	5.8156e-06	0.00242567	B4	CNTNAP2	TRUE	0.205977	0.161266	0.0447114
4	84140721	5.84627e-06	0.00243711	B4	NA	TRUE	0.70634	0.749823	-0.0434833
2	161126330	5.859e-06	0.00243988	B4	LOC100505984	TRUE	0.0532467	0.0769625	-0.0237158
12	108040529	5.86911e-06	0.00243988	B4	BTBD11	TRUE	0.829478	0.846641	-0.0171628
15	70797312	5.86595e-06	0.00243988	B4	NA	TRUE	0.223784	0.226333	-0.00254898
10	76771624	5.86573e-06	0.00243988	B4	KAT6B	TRUE	0.947185	0.952427	-0.00524196
4	124281050	5.86899e-06	0.00243988	B4	NA	TRUE	0.663525	0.626143	0.0373827
20	30168797	5.87366e-06	0.00244042	B4	NA	TRUE	0.5788	0.551899	0.0269013
11	2416749	5.89391e-06	0.00244749	B4	CD81	TRUE	0.923003	0.912056	0.0109479
16	4674013	5.90252e-06	0.00244836	B4	MGRN1	TRUE	0.85714	0.837193	0.0199465
	NA	5.89948e-06	0.00244836	C0	APOBEC3G	TRUE	0.36735	0.355996	0.0113543
16	8755076	5.91155e-06	0.00244941	B4	NA	TRUE	0.403928	0.329938	0.07399
3	15358747	5.91039e-06	0.00244941	B4	SH3BP5	TRUE	0.563567	0.503537	0.0600298
15	54302524	5.92339e-06	0.00245169	B4	NA	TRUE	0.903951	0.92153	-0.0175791
3	151974942	5.92358e-06	0.00245169	B4	NA	TRUE	0.50985	0.499553	0.0102961
1	15392433	5.95296e-06	0.00245306	B4	KIAA1026	TRUE	0.915194	0.925495	-0.0103006
22	37297963	5.94966e-06	0.00245306	B4	NA	TRUE	0.64962	0.634941	0.014679
11	3183871	5.95203e-06	0.00245306	B4	OSBPL5	TRUE	0.931681	0.925777	0.00590412
8	495822	5.93582e-06	0.00245306	B4	TDRP	TRUE	0.0493859	0.0382403	0.0111457
16	50321812	5.94251e-06	0.00245306	B4	ADCY7	TRUE	0.545908	0.520328	0.0255802
11	102576469	5.94756e-06	0.00245306	B4	MMP27	TRUE	0.940445	0.948194	-0.00774927
1	55411328	5.95142e-06	0.00245306	B4	NA	TRUE	0.351043	0.37087	-0.0198271
3	138311416	5.93187e-06	0.00245306	B4	CEP70	TRUE	0.916868	0.911245	0.00562267
5	73481748	5.95864e-06	0.00245334	B4	NA	TRUE	0.922716	0.932093	-0.00937621
3	193765230	5.96015e-06	0.00245334	B4	NA	TRUE	0.198896	0.198603	0.000292795
13	43538335	6.01309e-06	0.00247243	B4	EPSTI1	TRUE	0.929647	0.92464	0.00500705
20	43330145	6.01238e-06	0.00247243	B4	NA	TRUE	0.868751	0.88724	-0.0184886
11	66883117	6.09086e-06	0.00250304	B4	NA	TRUE	0.228709	0.183869	0.0448398
17	51900106	6.09515e-06	0.00250344	B4	KIF2B	TRUE	0.927674	0.933923	-0.00624903
2	130184989	6.11698e-06	0.00250674	B4	NA	TRUE	0.881532	0.894652	-0.0131201
19	39303775	6.11469e-06	0.00250674	B4	LGALS4	TRUE	0.476822	0.460199	0.0166228
6	169243555	6.11984e-06	0.00250674	B4	NA	TRUE	0.938473	0.943134	-0.00466081
6	80324762	6.10916e-06	0.00250674	B4	NA	TRUE	0.855665	0.881394	-0.0257288
2	61562609	6.11655e-06	0.00250674	B4	USP34	TRUE	0.67389	0.642391	0.0314989
16	85780385	6.15748e-06	0.00251764	B4	C16orf74	TRUE	0.803906	0.833616	-0.0297098
17	79369841	6.16196e-06	0.00251764	B4	NA	TRUE	0.0403783	0.0296292	0.0107491
6	90661052	6.15741e-06	0.00251764	B4	BACH2	TRUE	0.773625	0.761233	0.0123918
15	70780001	6.16187e-06	0.00251764	B4	NA	TRUE	0.66428	0.636225	0.0280556
6	26389754	6.16318e-06	0.00251764	B4	BTN2A2	TRUE	0.303505	0.29177	0.0117345
2	242813189	6.17438e-06	0.00252085	B4	C2orf85	TRUE	0.644669	0.672581	-0.027912
7	149543136	6.21131e-06	0.00253414	B4	ZNF862	TRUE	0.976961	0.970864	0.00609654
22	50971601	6.21366e-06	0.00253414	B4	ODF3B	TRUE	0.830513	0.852773	-0.0222598
20	62703717	6.25994e-06	0.00254915	B4	NA	TRUE	0.687321	0.676298	0.0110223
14	77507317	6.26306e-06	0.00254915	B4	LOC283575	TRUE	0.0519655	0.0579422	-0.00597674
8	142171237	6.25891e-06	0.00254915	B4	DENND3	TRUE	0.642821	0.628563	0.0142585
14	102026932	6.26402e-06	0.00254915	B4	MIR1247;DIO3	TRUE	0.0568281	0.0410044	0.0158237
2	214884277	6.27443e-06	0.00255132	B4	SPAG16	TRUE	0.844178	0.870467	-0.0262883
12	93774767	6.27613e-06	0.00255132	B4	NUDT4;NUDT4P2;NUDT4P1	TRUE	0.384583	0.351623	0.0329605
8	101942218	6.29287e-06	0.00255674	B4	YWHAZ	TRUE	0.387147	0.360309	0.0268388
8	87524895	6.30908e-06	0.00256195	B4	NA	TRUE	0.856846	0.840332	0.016514
17	79813439	6.31977e-06	0.00256491	B4	P4HB	TRUE	0.912944	0.892573	0.020371
19	10449942	6.32532e-06	0.00256578	B4	ICAM3	TRUE	0.243183	0.235174	0.00800867
1	27858917	6.33044e-06	0.00256647	B4	NA	TRUE	0.855719	0.830609	0.0251099
2	231602179	6.33854e-06	0.00256837	B4	CAB39	TRUE	0.382206	0.353327	0.0288783
6	14229138	6.37064e-06	0.00257976	B4	NA	TRUE	0.848716	0.874206	-0.0254906
15	45669010	6.37937e-06	0.00257976	B4	GATM	TRUE	0.641156	0.580773	0.0603835
2	108904812	6.38036e-06	0.00257976	B4	SULT1C2	TRUE	0.687849	0.774843	-0.086994
12	63544752	6.3786e-06	0.00257976	B4	AVPR1A	TRUE	0.11418	0.0810346	0.0331453
14	51354898	6.38679e-06	0.00258098	B4	ABHD12B	TRUE	0.551022	0.565331	-0.0143092
17	79402455	6.39154e-06	0.00258151	B4	BAHCC1	TRUE	0.435906	0.430942	0.00496454
2	219331047	6.39538e-06	0.00258168	B4	USP37	TRUE	0.582379	0.567613	0.0147657
1	23080947	6.41052e-06	0.0025864	B4	EPHB2	TRUE	0.783046	0.811726	-0.0286792
6	10695072	6.41964e-06	0.00258731	B4	PAK1IP1;C6orf52	TRUE	0.0164898	0.0182881	-0.00179825
3	152016637	6.41828e-06	0.00258731	B4	MBNL1	TRUE	0.297569	0.278658	0.0189105
3	112694062	6.42334e-06	0.00258741	B4	CD200R1	TRUE	0.0884417	0.0722182	0.0162234
13	108921052	6.45584e-06	0.00259912	B4	TNFSF13B	TRUE	0.408457	0.334415	0.0740421
19	17393354	6.47252e-06	0.00260033	B4	ANKLE1	TRUE	0.147032	0.117969	0.0290632
17	3747518	6.47122e-06	0.00260033	B4	C17orf85	TRUE	0.627769	0.595566	0.0322029
6	36459598	6.47614e-06	0.00260033	B4	NA	TRUE	0.714038	0.666886	0.0471526
1	36785205	6.47477e-06	0.00260033	B4	SH3D21	TRUE	0.724254	0.705338	0.0189167
6	32126616	6.47279e-06	0.00260033	B4	PPT2	TRUE	0.872461	0.892547	-0.0200861
1	12304452	6.49127e-06	0.00260502	B4	VPS13D	TRUE	0.536928	0.519379	0.0175493
10	80008235	6.50388e-06	0.00260869	B4	LINC00856	TRUE	0.897	0.909032	-0.0120321
10	103114734	6.51856e-06	0.00261236	B4	BTRC	TRUE	0.250199	0.232376	0.0178233
14	75740066	6.51997e-06	0.00261236	B4	NA	TRUE	0.634804	0.605207	0.029597
10	91096289	6.5239e-06	0.00261254	B4	IFIT3	TRUE	0.958019	0.961038	-0.00301907
1	181204428	6.54368e-06	0.00261907	B4	NA	TRUE	0.926188	0.93884	-0.0126524
2	25873333	6.54767e-06	0.00261928	B4	DTNB	TRUE	0.344069	0.332165	0.0119032
7	100484435	6.57215e-06	0.00262767	B4	SRRT	TRUE	0.910677	0.880642	0.0300354
7	157296159	6.57789e-06	0.00262857	B4	NA	TRUE	0.161618	0.185909	-0.0242905
17	6947323	6.5815e-06	0.00262862	B4	SLC16A11	TRUE	0.197999	0.172393	0.0256056
5	179195667	6.58659e-06	0.00262926	B4	MAML1	TRUE	0.657403	0.62863	0.0287733
5	44389769	6.6019e-06	0.00263285	B4	FGF10	TRUE	0.117722	0.0939579	0.0237645
17	61824927	6.6032e-06	0.00263285	B4	CCDC47	TRUE	0.920619	0.913326	0.00729271
3	61167350	6.60957e-06	0.00263285	B4	FHIT	TRUE	0.903298	0.92045	-0.0171528
16	83974716	6.60751e-06	0.00263285	B4	NA	TRUE	0.947273	0.956835	-0.00956204
12	101988756	6.62948e-06	0.00263938	B4	MYBPC1	TRUE	0.371772	0.349751	0.0220213
2	75427945	6.63403e-06	0.0026398	B4	TACR1	TRUE	0.0526615	0.0368721	0.0157894
15	45007647	6.64524e-06	0.00264223	B4	B2M	TRUE	0.717811	0.762603	-0.0447918
4	66536186	6.64716e-06	0.00264223	B4	EPHA5	TRUE	0.0941443	0.0643213	0.029823
12	109249578	6.67739e-06	0.00265145	B4	SSH1	TRUE	0.802623	0.785711	0.0169112
1	78444904	6.67675e-06	0.00265145	B4	FUBP1	TRUE	0.021658	0.0460196	-0.0243615
17	57784647	6.70196e-06	0.0026598	B4	PTRH2;TMEM49	TRUE	0.0791147	0.0946844	-0.0155697
13	60024955	6.70869e-06	0.00266107	B4	NA	TRUE	0.915945	0.933193	-0.0172479
11	67038249	6.7123e-06	0.0026611	B4	ADRBK1	TRUE	0.202578	0.193163	0.00941508
11	73098877	6.72079e-06	0.00266306	B4	RELT	TRUE	0.466681	0.444822	0.0218595
13	77583449	6.72729e-06	0.00266423	B4	FBXL3	TRUE	0.909712	0.930483	-0.0207712
10	114708973	6.7419e-06	0.00266784	B4	TCF7L2	TRUE	0.101763	0.10343	-0.00166657
12	54784180	6.74349e-06	0.00266784	B4	ZNF385A	TRUE	0.268606	0.271559	-0.00295296
5	59482823	6.75676e-06	0.00267066	B4	PDE4D	TRUE	0.85021	0.836474	0.013736
22	36764565	6.75772e-06	0.00267066	B4	MYH9	TRUE	0.427493	0.417279	0.010214
10	61460889	6.76366e-06	0.00267161	B4	SLC16A9	TRUE	0.786444	0.799152	-0.0127083
6	43674465	6.77613e-06	0.00267513	B4	NA	TRUE	0.566902	0.546065	0.0208365
2	39185781	6.79142e-06	0.00267875	B4	LOC100271715	TRUE	0.948586	0.951481	-0.002895
12	117491896	6.79241e-06	0.00267875	B4	TESC	TRUE	0.673395	0.654112	0.0192827
2	242139924	6.79795e-06	0.00267953	B4	ANO7	TRUE	0.939235	0.906054	0.0331809
3	238611	6.80297e-06	0.00268011	B4	CHL1	TRUE	0.114992	0.0819293	0.0330627
2	17771347	6.8727e-06	0.00270361	B4	VSNL1	TRUE	0.903387	0.914593	-0.0112059
17	629613	6.87488e-06	0.00270361	B4	NA	TRUE	0.771091	0.714771	0.0563201
17	79265454	6.87507e-06	0.00270361	B4	SLC38A10	TRUE	0.897795	0.886514	0.0112802
13	23954979	6.87701e-06	0.00270361	B4	SACS	TRUE	0.919711	0.907439	0.0122717
10	4813681	6.91247e-06	0.00271614	B4	NA	TRUE	0.679854	0.718683	-0.0388292
11	134095863	6.92351e-06	0.00271906	B4	NCAPD3;VPS26B	TRUE	0.322931	0.307089	0.0158421
14	103292589	6.9331e-06	0.0027214	B4	TRAF3	TRUE	0.540829	0.513832	0.0269964
12	120687694	6.95372e-06	0.00272803	B4	PXN	TRUE	0.668428	0.640842	0.0275856
17	1014352	6.95722e-06	0.00272803	B4	ABR	TRUE	0.327516	0.323823	0.00369264
16	71951199	6.96491e-06	0.0027289	B4	KIAA0174	TRUE	0.922323	0.914147	0.00817629
6	42313795	6.97031e-06	0.0027289	B4	TRERF1	TRUE	0.45592	0.437238	0.0186818
11	62434716	6.96848e-06	0.0027289	B4	C11orf48;METTL12	TRUE	0.764011	0.74189	0.0221204
14	62028791	6.99064e-06	0.00273543	B4	NA	TRUE	0.253679	0.242192	0.0114871
6	154831984	7.0065e-06	0.00274022	B4	CNKSR3	TRUE	0.0529852	0.0427974	0.0101878
4	1378952	7.01583e-06	0.00274244	B4	UVSSA	TRUE	0.879095	0.889976	-0.0108808
13	28147747	7.02685e-06	0.00274532	B4	LNX2	TRUE	0.918467	0.930395	-0.0119283
22	43551953	7.05008e-06	0.00275297	B4	TSPO	TRUE	0.320692	0.299973	0.020719
17	78301623	7.08414e-06	0.00276402	B4	RNF213	TRUE	0.34025	0.294661	0.0455896
2	109779514	7.08573e-06	0.00276402	B4	SH3RF3	TRUE	0.932874	0.940686	-0.00781233
19	12225735	7.11876e-06	0.00277547	B4	NA	TRUE	0.872589	0.891571	-0.018982
8	103870375	7.14474e-06	0.00277697	B4	AZIN1	TRUE	0.890952	0.884014	0.0069374
1	232726743	7.13411e-06	0.00277697	B4	NA	TRUE	0.421554	0.430346	-0.00879163
17	38191472	7.13519e-06	0.00277697	B4	MED24	TRUE	0.727291	0.706889	0.0204023
X	13034341	7.14015e-06	0.00277697	B4	NA	TRUE	0.621809	0.600093	0.0217168
11	46685396	7.14214e-06	0.00277697	B4	ATG13	TRUE	0.642047	0.616101	0.0259458
10	62184989	7.13371e-06	0.00277697	B4	ANK3	TRUE	0.924517	0.932201	-0.00768457
9	20997763	7.15482e-06	0.00277945	B4	NA	TRUE	0.756105	0.743323	0.0127827
11	88178390	7.16665e-06	0.00278261	B4	NA	TRUE	0.814518	0.790577	0.0239409
10	75670373	7.17798e-06	0.00278557	B4	C10orf55;PLAU	TRUE	0.197368	0.195617	0.00175145
20	48883976	7.19772e-06	0.0027918	B4	LINC01272	TRUE	0.300107	0.294366	0.00574133
13	24030620	7.20328e-06	0.00279251	B4	NA	TRUE	0.93858	0.947081	-0.00850116
5	21646443	7.21746e-06	0.00279657	B4	NA	TRUE	0.886145	0.897916	-0.0117717
4	91156155	7.22412e-06	0.00279762	B4	FAM190A	TRUE	0.935159	0.941915	-0.00675599
11	36421230	7.2276e-06	0.00279762	B4	PRR5L	TRUE	0.939523	0.945968	-0.00644476
1	160839299	7.26267e-06	0.00280975	B4	NA	TRUE	0.328528	0.314113	0.0144152
10	924646	7.2667e-06	0.00280986	B4	LARP4B	TRUE	0.888807	0.869053	0.0197537
4	176923542	7.27338e-06	0.00281101	B4	GPM6A	TRUE	0.0273865	0.0213775	0.00600894
2	164592854	7.2851e-06	0.00281409	B4	FIGN	TRUE	0.124961	0.0869395	0.0380217
16	50700118	7.30043e-06	0.00281745	B4	NA	TRUE	0.764952	0.78507	-0.0201175
19	16259656	7.30129e-06	0.00281745	B4	HSH2D	TRUE	0.227593	0.218358	0.00923462
22	27024744	7.30838e-06	0.00281874	B4	CRYBA4	TRUE	0.882507	0.900772	-0.0182651
1	155506056	7.32295e-06	0.00282292	B4	ASH1L	TRUE	0.221227	0.208034	0.0131925
12	129280334	7.33484e-06	0.00282605	B4	SLC15A4	TRUE	0.818298	0.839623	-0.0213249
12	122271157	7.34202e-06	0.00282737	B4	NA	TRUE	0.767621	0.75071	0.016911
12	65076857	7.362e-06	0.00283362	B4	RASSF3	TRUE	0.915071	0.909824	0.00524695
2	106682640	7.39038e-06	0.00284309	B4	C2orf40	TRUE	0.392066	0.410505	-0.0184388
11	66055170	7.40789e-06	0.00284837	B4	YIF1A	TRUE	0.325622	0.300662	0.0249591
7	140714351	7.41385e-06	0.0028492	B4	MRPS33	TRUE	0.0531584	0.0676309	-0.0144725
14	34420292	7.41826e-06	0.00284944	B4	EGLN3	TRUE	0.0564617	0.0414605	0.0150012
14	74317981	7.42503e-06	0.00285059	B4	PTGR2	TRUE	0.520606	0.49244	0.0281663
21	40560659	7.43684e-06	0.00285222	B4	BRWD1	TRUE	0.454163	0.411438	0.042725
12	125412366	7.43568e-06	0.00285222	B4	NA	TRUE	0.135908	0.158443	-0.0225353
11	118574745	7.44255e-06	0.00285295	B4	NA	TRUE	0.876971	0.864686	0.0122854
15	29253381	7.48873e-06	0.00286919	B4	APBA2	TRUE	0.921943	0.931906	-0.00996255
5	169757859	7.53545e-06	0.00288563	B4	LOC257358	TRUE	0.305973	0.27309	0.0328836
12	52399731	7.54294e-06	0.00288703	B4	GRASP	TRUE	0.215714	0.20967	0.00604375
6	107967104	7.55545e-06	0.00289035	B4	SOBP	TRUE	0.737432	0.756147	-0.0187152
1	170502945	7.59329e-06	0.00290335	B4	GORAB;LOC101928650	TRUE	0.743969	0.71252	0.0314489
12	82194676	7.60075e-06	0.00290472	B4	NA	TRUE	0.879877	0.895513	-0.0156361
1	48687392	7.60888e-06	0.00290488	B4	SLC5A9	TRUE	0.936515	0.944789	-0.00827438
7	133245852	7.6076e-06	0.00290488	B4	EXOC4	TRUE	0.913578	0.932824	-0.0192462
1	220960086	7.62345e-06	0.00290897	B4	2021-03-01	TRUE	0.0347778	0.0285418	0.006236
9	101508528	7.6373e-06	0.0029113	B4	ANKS6	TRUE	0.723587	0.709571	0.0140159
8	53043139	7.63698e-06	0.0029113	B4	ST18	TRUE	0.861383	0.888422	-0.0270391
8	49383996	7.66057e-06	0.00291869	B4	NA	TRUE	0.851474	0.872565	-0.0210907
14	75867017	7.67839e-06	0.002924	B4	NA	TRUE	0.484611	0.494908	-0.0102969
1	46859860	7.68964e-06	0.00292681	B4	FAAH	TRUE	0.0935703	0.0738827	0.0196875
17	37323734	7.70498e-06	0.00293116	B4	ARL5C	TRUE	0.232331	0.231149	0.0011822
10	101542983	7.71202e-06	0.00293236	B4	ABCC2	TRUE	0.669502	0.639937	0.0295646
4	25379436	7.73899e-06	0.00294113	B4	ANAPC4	TRUE	0.171184	0.157783	0.0134007
22	42573582	7.74533e-06	0.00294205	B4	TCF20	TRUE	0.918738	0.936305	-0.0175668
1	200971339	7.7662e-06	0.00294615	B4	KIF21B	TRUE	0.911342	0.903052	0.00829033
2	64868710	7.76678e-06	0.00294615	B4	SERTAD2	TRUE	0.697154	0.679014	0.0181403
1	198902062	7.76785e-06	0.00294615	B4	MIR181A1HG	TRUE	0.680938	0.620123	0.0608155
21	46292084	7.78461e-06	0.00295102	B4	PTTG1IP	TRUE	0.184036	0.163073	0.0209629
17	6663743	7.79988e-06	0.00295532	B4	XAF1	TRUE	0.947401	0.943472	0.00392848
3	188108786	7.82696e-06	0.00296363	B4	LPP	TRUE	0.944785	0.941672	0.00311212
11	3889218	7.82968e-06	0.00296363	B4	STIM1	TRUE	0.668285	0.655224	0.0130607
11	17449715	7.8523e-06	0.0029707	B4	ABCC8	TRUE	0.872561	0.892415	-0.0198547
14	105944604	7.86422e-06	0.00297371	B4	CRIP2	TRUE	0.142898	0.160949	-0.0180511
7	150777171	7.87278e-06	0.00297396	B4	FASTK	TRUE	0.0999079	0.0917938	0.00811415
11	3147872	7.87021e-06	0.00297396	B4	OSBPL5	TRUE	0.314544	0.313232	0.00131159
6	16672698	7.88399e-06	0.0029767	B4	ATXN1	TRUE	0.722342	0.704789	0.0175531
4	84045379	7.92035e-06	0.00298893	B4	NA	TRUE	0.211443	0.201907	0.0095359
2	201204807	7.92964e-06	0.00299094	B4	SPATS2L	TRUE	0.65898	0.680642	-0.0216624
17	3906674	7.93663e-06	0.00299208	B4	NA	TRUE	0.961774	0.952576	0.00919837
12	29534230	7.94334e-06	0.00299311	B4	ERGIC2	TRUE	0.0817129	0.102045	-0.0203321
[truncated: 750,862+ more rows]
