# Supplementary material for: Host methylation predicts SARS-CoV-2 infection and clinical outcome
Source: Commun Med (Lond). 2021 Oct 26;1:42. doi: 10.1038/s43856-021-00042-y (PMC8767772; doi:10.1038/s43856-021-00042-y)
Supplement: Supplementary file 6 — Supplementary Data 6 [file 43856_2021_42_MOESM6_ESM.xlsx]

## Sheet: final_for_publication_scores_wi
Supplementary Data 6. Source Data for Figure 4.
age	medpredcc	bestpredcc	medpredhosp	bestpredhosp	medpredwho	bestpredwho	who
27	0.0799762	0.026134	NA	NA	NA	NA	NA
34	0.851398	0.941159	NA	NA	NA	NA	NA
53	0.781536	0.849208	8.19388	8.08949	1.93517	1.93317	2
34	0.859708	0.902939	8.24944	8.11189	2.22176	2.22034	2
68	0.873825	0.920096	NA	NA	NA	NA	NA
81	0.867237	0.92805	7.05004	7.01184	2.01236	2.00633	2
25	0.115425	0.0766389	NA	NA	NA	NA	NA
74	0.6166	0.717592	NA	NA	2.9697	2.98115	4
29	0.171899	0.140321	15.8495	16.2557	2.60634	2.59002	3
34	0.151653	0.0508364	NA	NA	NA	NA	NA
42	0.830948	0.948016	13.5132	13.7608	2.23809	2.23674	2
29	0.614891	0.765339	NA	NA	1.40533	1.43645	1
60	0.262745	0.173208	NA	NA	NA	NA	NA
50	0.629508	0.76727	11.5193	11.6194	2.62605	2.62291	3
22	0.788341	0.874413	8.11078	8.02926	1.77531	1.79199	2
57	0.870754	0.950587	8.49922	8.82844	1.98903	1.99203	2
46	0.885764	0.959618	NA	NA	NA	NA	NA
49	0.391514	0.419642	NA	NA	1.64245	1.64335	1
54	0.854274	0.911002	7.27181	7.1724	2.14414	2.13421	3
88	0.153161	0.0643964	NA	NA	NA	NA	NA
36	0.0736377	0.0248542	NA	NA	NA	NA	NA
23	0.582027	0.696882	10.9153	11.1065	2.34442	2.3385	3
74	0.044023	0.0218831	NA	NA	NA	NA	NA
49	0.569185	0.457442	12.4499	12.574	2.63543	2.62092	3
64	0.196757	0.155574	NA	NA	NA	NA	NA
67	0.0450569	0.0200385	NA	NA	NA	NA	NA
35	0.0715639	0.0302803	NA	NA	NA	NA	NA
47	0.0468288	0.0270785	NA	NA	NA	NA	NA
70	0.10403	0.043382	NA	NA	NA	NA	NA
87	0.341485	0.157997	NA	NA	NA	NA	NA
45	0.690236	0.833181	NA	NA	1.30183	1.33184	1
37	0.846396	0.921482	NA	NA	2.18379	2.17729	1
58	0.0940928	0.0485821	NA	NA	NA	NA	NA
87	0.628377	0.580561	10.8663	10.8973	2.12758	2.14079	2
34	0.172453	0.061603	NA	NA	NA	NA	NA
57	0.580454	0.525642	15.8653	16.3949	2.0951	2.10107	3
27	0.846095	0.947428	8.74355	8.50394	1.75771	1.75609	2
73	0.0435333	0.0120861	NA	NA	NA	NA	NA
47	0.913637	0.957222	10.6351	10.5358	2.12516	2.11735	2
35	0.92481	0.981262	NA	NA	2.26577	2.25409	1
74	0.428144	0.531524	10.1711	10.3339	2.00468	2.01855	2
28	0.0540972	0.0236582	NA	NA	NA	NA	NA
71	0.548525	0.588735	NA	NA	3.74593	3.72941	4
70	0.651054	0.720621	9.44856	9.33134	1.63888	1.64983	2
26	0.817246	0.897238	8.98033	8.91422	1.9813	2.01294	3
54	0.595214	0.67236	9.60467	9.50851	2.36698	2.36888	2
81	0.162899	0.118714	NA	NA	NA	NA	NA
45	0.225897	0.278405	NA	NA	NA	NA	NA
86	0.086629	0.0394995	NA	NA	NA	NA	NA
50	0.172127	0.0948687	NA	NA	NA	NA	NA
47	0.161946	0.0331975	NA	NA	NA	NA	NA
40	0.26852	0.1739	16.7623	17.2842	2.67027	2.65155	2
26	0.0747322	0.0258242	NA	NA	NA	NA	NA
67	0.362887	0.467151	NA	NA	NA	NA	NA
57	0.230139	0.114592	NA	NA	NA	NA	NA
33	0.343059	0.299699	12.6242	12.8766	2.36165	2.35328	3
54	0.739339	0.829539	9.11315	9.13889	1.79871	1.81132	2
58	0.879914	0.963633	10.465	10.5101	2.43843	2.4237	2
64	0.917537	0.97317	NA	NA	NA	NA	NA
63	0.53214	0.539676	NA	NA	NA	NA	NA
47	0.859777	0.914385	NA	NA	1.99325	1.99092	1
58	0.666066	0.752934	NA	NA	2.01693	2.01393	1
30	0.0741868	0.0430811	NA	NA	NA	NA	NA
88	0.0688302	0.0385447	NA	NA	NA	NA	NA
18	0.432029	0.45732	NA	NA	1.3119	1.34314	1
49	0.180807	0.0813218	NA	NA	NA	NA	NA
58	0.0732032	0.0233079	NA	NA	NA	NA	NA
60	0.825934	0.878737	8.32545	8.22708	2.23601	2.24193	2
45	0.822215	0.894663	7.10659	6.76345	1.6219	1.63468	3
51	0.0901474	0.04065	NA	NA	NA	NA	NA
59	0.138793	0.0911685	NA	NA	NA	NA	NA
71	0.153528	0.0638214	NA	NA	NA	NA	NA
50	0.399392	0.253562	NA	NA	1.61263	1.62452	1
83	0.0244683	0.0143264	NA	NA	NA	NA	NA
29	0.725852	0.802136	NA	NA	1.86275	1.87405	1
59	0.587184	0.500278	NA	NA	NA	NA	NA
32	0.807213	0.921022	6.86462	6.68542	1.75344	1.76674	2
66	0.433541	0.357798	NA	NA	NA	NA	NA
27	0.17695	0.18141	NA	NA	2.44571	2.44861	3
61	0.126863	0.0906535	NA	NA	NA	NA	NA
64	0.0795668	0.0277901	NA	NA	NA	NA	NA
56	0.419096	0.295738	NA	NA	NA	NA	NA
58	0.0843384	0.0415237	NA	NA	NA	NA	NA
70	0.127482	0.095236	NA	NA	NA	NA	NA
89+	0.10091	0.0187198	NA	NA	NA	NA	NA
60	0.168972	0.113797	NA	NA	NA	NA	NA
59	0.559373	0.47983	10.596	10.644	1.89149	1.90652	3
71	0.0935544	0.0239585	NA	NA	NA	NA	NA
34	0.778559	0.898918	6.10548	5.81619	1.66709	1.6657	2
64	0.344368	0.363681	NA	NA	NA	NA	NA
58	0.907769	0.953411	6.51184	6.28328	2.01607	2.01924	2
39	0.159598	0.164174	NA	NA	NA	NA	NA
52	0.12843	0.113991	NA	NA	NA	NA	NA
37	0.747662	0.840168	7.23169	6.70465	2.08438	2.08517	2
39	0.570941	0.672954	7.03459	6.61008	2.02644	2.0372	3
46	0.14647	0.125058	NA	NA	NA	NA	NA
57	0.23377	0.185576	NA	NA	2.27017	2.26813	3
34	0.798196	0.893309	9.75108	9.64988	1.74512	1.7532	2
89+	0.201876	0.13671	NA	NA	NA	NA	NA
19	0.187018	0.100446	NA	NA	NA	NA	NA
30	0.780184	0.841001	6.78841	6.44387	1.49275	1.4986	2
63	0.787552	0.828976	5.58742	5.18764	1.61379	1.63502	2
89+	0.812739	0.8202	NA	NA	NA	NA	NA
61	0.0410612	0.00687698	NA	NA	NA	NA	NA
68	0.234389	0.205327	NA	NA	NA	NA	NA
71	0.806445	0.870784	NA	NA	NA	NA	NA
43	0.816564	0.887482	NA	NA	1.61349	1.62889	4
76	0.0969497	0.0683023	NA	NA	NA	NA	NA
70	0.0347372	0.0112283	NA	NA	NA	NA	NA
43	0.0633828	0.0180839	NA	NA	NA	NA	NA
61	0.209961	0.166891	NA	NA	NA	NA	NA
43	0.105434	0.0365755	NA	NA	NA	NA	NA
59	0.118474	0.0487855	NA	NA	NA	NA	NA
30	0.667847	0.817172	NA	NA	1.73394	1.72613	1
65	0.083605	0.0380143	NA	NA	NA	NA	NA
67	0.741345	0.774407	7.01054	6.53319	2.23815	2.2363	3
83	0.846054	0.897028	7.2264	6.92965	1.94127	1.94391	2
48	0.846985	0.95875	8.54838	8.40979	2.11584	2.10631	3
81	0.214945	0.124105	NA	NA	NA	NA	NA
62	0.0874298	0.119495	NA	NA	NA	NA	NA
28	0.0671738	0.018595	NA	NA	NA	NA	NA
30	0.149238	0.0962099	NA	NA	NA	NA	NA
76	0.0317855	0.00546765	NA	NA	NA	NA	NA
63	0.127115	0.0596948	NA	NA	NA	NA	NA
43	0.11769	0.036179	NA	NA	NA	NA	NA
38	0.933516	0.970372	NA	NA	NA	NA	NA
78	0.18703	0.0961904	NA	NA	NA	NA	NA
72	0.056762	0.0196369	NA	NA	NA	NA	NA
63	0.0490297	0.0283809	NA	NA	NA	NA	NA
51	0.812005	0.877465	4.82491	4.6927	1.75618	1.74196	2
84	0.676203	0.749816	3.45844	3.19314	2.34348	2.33001	2
30	0.257741	0.190405	NA	NA	NA	NA	NA
39	0.72668	0.608369	5.71962	5.41869	2.13905	2.1466	2
64	0.856198	0.943318	9.32165	9.25745	2.34399	2.34193	3
82	0.129395	0.150502	NA	NA	NA	NA	NA
30	0.828943	0.90342	NA	NA	1.57264	1.58752	1
89+	0.09912	0.0461857	NA	NA	NA	NA	NA
87	0.109042	0.0485757	NA	NA	NA	NA	NA
40	0.102914	0.0349881	NA	NA	NA	NA	NA
18	0.647396	0.611381	NA	NA	1.67658	1.69171	1
68	0.163333	0.106055	NA	NA	NA	NA	NA
62	0.0583715	0.0312117	NA	NA	NA	NA	NA
61	0.0414823	0.0145677	NA	NA	NA	NA	NA
89+	0.0353896	0.0150928	NA	NA	NA	NA	NA
58	0.331892	0.499885	15.4357	15.824	2.6238	2.60458	3
35	0.0431821	0.0145619	NA	NA	NA	NA	NA
41	0.599534	0.763519	NA	NA	NA	NA	NA
86	0.149753	0.0991063	NA	NA	NA	NA	NA
62	0.0880123	0.0379245	NA	NA	NA	NA	NA
46	0.165918	0.119261	NA	NA	NA	NA	NA
36	0.117734	0.0504425	NA	NA	NA	NA	NA
28	0.780175	0.852174	8.73302	8.72709	1.83082	1.83526	2
83	0.0950894	0.0541067	NA	NA	NA	NA	NA
28	0.0784244	0.0278266	NA	NA	NA	NA	NA
82	0.101468	0.033812	NA	NA	NA	NA	NA
54	0.103714	0.0272026	NA	NA	NA	NA	NA
50	0.541102	0.572668	NA	NA	1.45125	1.44843	1
32	0.17242	0.123482	NA	NA	NA	NA	NA
68	0.0783299	0.0420699	NA	NA	NA	NA	NA
45	0.910953	0.964212	6.39715	6.28629	2.00763	2.0339	2
62	0.700575	0.762018	NA	NA	2.49363	2.46968	1
76	0.194015	0.1822	NA	NA	NA	NA	NA
67	0.90893	0.963148	12.1179	12.1271	2.44078	2.44145	2
36	0.126844	0.0480797	NA	NA	NA	NA	NA
53	0.142971	0.108846	NA	NA	NA	NA	NA
47	0.154683	0.123103	NA	NA	NA	NA	NA
25	0.822959	0.940295	9.93943	9.94221	1.51929	1.52792	2
56	0.127559	0.0593448	NA	NA	NA	NA	NA
62	0.0631556	0.013954	NA	NA	NA	NA	NA
52	0.717867	0.786559	6.82034	6.81267	2.35159	2.34476	3
43	0.466072	0.603383	NA	NA	NA	NA	NA
40	0.177906	0.123388	NA	NA	1.87035	1.86588	1
41	0.0576403	0.0274678	NA	NA	NA	NA	NA
33	0.65413	0.821956	NA	NA	1.52633	1.56065	1
55	0.119416	0.0784536	NA	NA	NA	NA	NA
39	0.150642	0.113054	8.91679	8.6761	1.8881	1.90064	2
57	0.0592228	0.01629	NA	NA	NA	NA	NA
58	0.0256794	0.00376037	NA	NA	NA	NA	NA
77	0.13969	0.0701478	NA	NA	NA	NA	NA
27	0.0512149	0.0200109	NA	NA	NA	NA	NA
74	0.211348	0.167151	NA	NA	NA	NA	NA
73	0.638292	0.719093	7.98787	7.82285	2.02485	2.01778	2
28	0.754526	0.837435	NA	NA	2.13694	2.13112	1
20	0.106369	0.0687064	NA	NA	NA	NA	NA
64	0.175007	0.0665538	NA	NA	NA	NA	NA
76	0.174567	0.11759	NA	NA	NA	NA	NA
69	0.154137	0.0506453	NA	NA	NA	NA	NA
77	0.0231478	0.00338356	NA	NA	NA	NA	NA
68	0.0408163	0.012431	NA	NA	NA	NA	NA
35	0.198622	0.115633	NA	NA	NA	NA	NA
29	0.901133	0.918606	NA	NA	NA	NA	NA
53	0.141358	0.0867589	NA	NA	NA	NA	NA
39	0.148679	0.0705436	NA	NA	NA	NA	NA
73	0.0978672	0.0334752	NA	NA	NA	NA	NA
76	0.557202	0.475477	11.4418	11.5895	2.51589	2.51175	2
79	0.485272	0.427028	11.4708	11.5004	2.2639	2.26874	2
58	0.220398	0.11333	NA	NA	NA	NA	NA
72	0.0474844	0.0146087	NA	NA	NA	NA	NA
36	0.797113	0.87814	12.1721	12.2032	2.59634	2.59339	3
35	0.147702	0.155569	NA	NA	NA	NA	NA
57	0.542115	0.370997	NA	NA	NA	NA	NA
33	0.959469	0.99049	NA	NA	NA	NA	NA
73	0.769025	0.775252	NA	NA	NA	NA	NA
65	0.0506089	0.0298955	NA	NA	NA	NA	NA
63	0.544812	0.44256	8.74524	8.90745	2.22248	2.21774	3
43	0.0461565	0.0112385	NA	NA	NA	NA	NA
76	0.131941	0.0789615	NA	NA	NA	NA	NA
84	0.0178661	0.00227927	NA	NA	NA	NA	NA
67	0.434055	0.269067	NA	NA	NA	NA	NA
58	0.0738832	0.0354179	NA	NA	NA	NA	NA
24	0.126844	0.133436	NA	NA	NA	NA	NA
30	0.852963	0.943255	NA	NA	1.59109	1.59346	1
46	0.198045	0.118789	NA	NA	NA	NA	NA
56	0.593648	0.627082	8.72215	8.55227	2.29712	2.29538	2
65	0.800077	0.878046	9.92749	10.0774	1.91401	1.91665	2
42	0.744296	0.768929	9.65682	9.58751	2.13314	2.1294	2
81	0.188529	0.106264	NA	NA	NA	NA	NA
80	0.169266	0.0685283	NA	NA	NA	NA	NA
59	0.856627	0.88232	NA	NA	NA	NA	NA
25	0.815818	0.888646	3.60905	3.38953	2.01598	2.0139	2
28	0.788152	0.927758	11.4742	11.5596	2.22055	2.20024	3
53	0.675234	0.70868	12.5061	12.5108	2.277	2.26964	2
43	0.640056	0.809528	14.3827	14.3754	2.66131	2.62935	3
25	0.101412	0.0516703	NA	NA	NA	NA	NA
33	0.606556	0.694665	7.7378	7.53518	1.71958	1.73991	2
32	0.218759	0.148822	NA	NA	NA	NA	NA
56	0.142624	0.0657422	NA	NA	NA	NA	NA
83	0.0652573	0.0198343	NA	NA	NA	NA	NA
70	0.765661	0.817414	9.35541	9.45217	2.1949	2.1857	2
81	0.638957	0.588831	9.07742	8.93661	1.6513	1.65926	3
62	0.964347	0.992891	NA	NA	1.93199	1.92549	2
42	0.0492615	0.0174731	NA	NA	NA	NA	NA
52	0.87875	0.934438	9.93007	9.86036	2.33488	2.33592	2
57	0.0562239	0.0247499	NA	NA	NA	NA	NA
43	0.704685	0.767344	11.4049	11.1927	1.63703	1.63011	2
30	0.074301	0.0570811	NA	NA	NA	NA	NA
69	0.0583027	0.0214991	NA	NA	NA	NA	NA
59	0.113912	0.0459702	NA	NA	NA	NA	NA
72	0.28786	0.265471	NA	NA	NA	NA	NA
63	0.43838	0.490588	NA	NA	NA	NA	NA
42	0.06218	0.0255691	NA	NA	NA	NA	NA
73	0.379283	0.216271	23.248	24.3316	3.49342	3.4661	2
72	0.0381053	0.00970069	NA	NA	NA	NA	NA
51	0.154594	0.100097	NA	NA	NA	NA	NA
73	0.429785	0.361833	12.1523	12.334	1.97027	1.9874	2
65	0.843904	0.893701	10.4271	10.5881	2.17654	2.18267	3
64	0.167855	0.150288	NA	NA	NA	NA	NA
63	0.0468458	0.0123621	NA	NA	NA	NA	NA
89+	0.078362	0.014225	NA	NA	NA	NA	NA
89+	0.12038	0.0437266	NA	NA	NA	NA	NA
32	0.0904631	0.0370467	NA	NA	NA	NA	NA
48	0.937953	0.970705	NA	NA	1.65732	1.66378	1
37	0.071522	0.027227	NA	NA	NA	NA	NA
53	0.664501	0.649832	NA	NA	NA	NA	NA
88	0.146849	0.0461059	NA	NA	NA	NA	NA
58	0.89108	0.919613	8.97255	8.95547	2.37807	2.35987	2
38	0.111476	0.0630899	NA	NA	NA	NA	NA
68	0.0463287	0.0112404	NA	NA	NA	NA	NA
34	0.369158	0.250426	14.7468	15.3239	3.22695	3.20901	3
65	0.152884	0.0954542	NA	NA	NA	NA	NA
49	0.1761	0.163395	NA	NA	1.77774	1.78062	1
25	0.216329	0.14369	NA	NA	NA	NA	NA
30	0.831351	0.921289	5.44704	5.37871	1.76627	1.78105	3
72	0.0507105	0.0161263	NA	NA	NA	NA	NA
58	0.243099	0.12877	NA	NA	NA	NA	NA
75	0.155299	0.100139	NA	NA	NA	NA	NA
52	0.233953	0.240851	NA	NA	NA	NA	NA
45	0.286455	0.162356	NA	NA	NA	NA	NA
60	0.309282	0.220033	NA	NA	NA	NA	NA
64	0.113115	0.0434843	NA	NA	NA	NA	NA
43	0.686589	0.754441	9.41683	9.32076	1.99534	1.99655	2
72	0.104344	0.0218083	NA	NA	NA	NA	NA
89+	0.0648108	0.0178365	NA	NA	NA	NA	NA
43	0.561366	0.588734	NA	NA	3.46573	3.42518	4
60	0.144487	0.0728705	NA	NA	NA	NA	NA
26	0.0784252	0.0371977	NA	NA	NA	NA	NA
54	0.0598752	0.025789	NA	NA	NA	NA	NA
44	0.698079	0.815277	NA	NA	1.54461	1.56502	1
67	0.0525429	0.0161995	NA	NA	NA	NA	NA
53	0.712701	0.705308	5.92521	5.64179	1.74217	1.75192	2
74	0.165723	0.104064	NA	NA	NA	NA	NA
44	0.0611035	0.0267333	NA	NA	NA	NA	NA
48	0.789587	0.875951	7.07367	6.89092	2.25257	2.26006	2
63	0.0079401	0.000981203	NA	NA	NA	NA	NA
33	0.0791768	0.0327425	NA	NA	NA	NA	NA
59	0.0315272	0.00720297	NA	NA	NA	NA	NA
18	0.499527	0.324875	NA	NA	NA	NA	NA
69	0.957414	0.983746	10.9842	10.9838	2.57637	2.5767	2
52	0.319425	0.271416	NA	NA	NA	NA	NA
49	0.75191	0.798588	6.17355	6.16602	2.07427	2.07832	2
47	0.062692	0.0336245	NA	NA	NA	NA	NA
34	0.155536	0.0685082	NA	NA	NA	NA	NA
56	0.0615922	0.0235623	NA	NA	NA	NA	NA
87	0.215357	0.167208	NA	NA	NA	NA	NA
32	0.915934	0.990958	6.77407	6.77732	1.50306	1.51359	2
25	0.793956	0.886887	NA	NA	1.32729	1.35162	1
60	0.841509	0.933396	NA	NA	1.7382	1.75892	1
77	0.174818	0.0761894	NA	NA	NA	NA	NA
42	0.837707	0.927965	NA	NA	2.25818	2.26324	1
84	0.340504	0.421162	NA	NA	NA	NA	NA
71	0.790322	0.863308	10.7479	11.0879	1.94679	1.95318	2
34	0.123453	0.105009	NA	NA	NA	NA	NA
37	0.860375	0.928165	NA	NA	2.23226	2.25411	4
19	0.33541	0.423781	12.0027	11.9057	2.63235	2.63239	3
61	0.116695	0.0566957	NA	NA	NA	NA	NA
50	0.0753161	0.0423629	NA	NA	NA	NA	NA
58	0.131827	0.0765294	NA	NA	NA	NA	NA
65	0.113334	0.0620324	NA	NA	NA	NA	NA
51	0.271711	0.217944	NA	NA	NA	NA	NA
23	0.189394	0.114186	NA	NA	NA	NA	NA
49	0.249419	0.0916923	15.5431	15.9952	2.80332	2.7906	2
60	0.306715	0.282164	NA	NA	NA	NA	NA
67	0.145408	0.116339	NA	NA	NA	NA	NA
86	0.22616	0.109611	7.68959	8.41964	1.37797	1.39232	2
28	0.0826214	0.0448082	NA	NA	NA	NA	NA
41	0.109563	0.0534155	NA	NA	NA	NA	NA
48	0.262009	0.223334	NA	NA	NA	NA	NA
59	0.160399	0.174538	NA	NA	NA	NA	NA
17	0.437298	0.463274	NA	NA	NA	NA	NA
74	0.564706	0.581773	6.8696	6.75727	2.63747	2.61614	2
52	0.0645408	0.0293176	NA	NA	NA	NA	NA
42	0.121738	0.0492115	NA	NA	NA	NA	NA
79	0.0301644	0.00437932	NA	NA	NA	NA	NA
34	0.0489466	0.0149851	NA	NA	NA	NA	NA
53	0.145583	0.105295	NA	NA	NA	NA	NA
39	0.0508208	0.0184648	NA	NA	NA	NA	NA
18	0.136329	0.171364	NA	NA	NA	NA	NA
77	0.114207	0.0392662	NA	NA	NA	NA	NA
31	0.0789748	0.0286315	NA	NA	NA	NA	NA
82	0.361973	0.412495	NA	NA	2.93914	2.91178	4
64	0.0656389	0.0197622	NA	NA	NA	NA	NA
30	0.173482	0.108979	NA	NA	NA	NA	NA
24	0.106438	0.119071	NA	NA	NA	NA	NA
74	0.0865277	0.0214682	NA	NA	NA	NA	NA
65	0.0342652	0.00580135	NA	NA	NA	NA	NA
42	0.817912	0.903813	6.94959	6.81378	1.57706	1.59447	2
65	0.20945	0.185357	NA	NA	NA	NA	NA
71	0.102215	0.0546147	NA	NA	NA	NA	NA
36	0.262115	0.207359	9.03464	8.8855	1.84216	1.851	2
69	0.159117	0.117363	NA	NA	NA	NA	NA
47	0.0636136	0.0255193	NA	NA	NA	NA	NA
27	0.0960225	0.0364315	NA	NA	NA	NA	NA
82	0.825816	0.855657	11.6557	11.8987	2.45504	2.43961	2
35	0.765687	0.785275	NA	NA	NA	NA	NA
33	0.101061	0.0378124	NA	NA	3.13087	3.04537	4
54	0.204781	0.128284	NA	NA	NA	NA	NA
35	0.215945	0.185777	NA	NA	NA	NA	NA
68	0.0234612	0.00471965	NA	NA	NA	NA	NA
72	0.0684571	0.0339957	NA	NA	NA	NA	NA
39	0.281413	0.287501	NA	NA	NA	NA	NA
77	0.287949	0.188846	NA	NA	NA	NA	NA
46	0.151259	0.109832	NA	NA	NA	NA	NA
23	0.269436	0.135171	NA	NA	NA	NA	NA
47	0.728574	0.784748	NA	NA	1.85627	1.8701	1
32	0.0694556	0.0197335	NA	NA	NA	NA	NA
64	0.103336	0.0415133	NA	NA	NA	NA	NA
49	0.208183	0.213619	11.5441	11.6242	2.51494	2.50737	2
41	0.464518	0.549665	NA	NA	1.24481	1.27508	1
42	0.0590397	0.0262139	NA	NA	NA	NA	NA
20	0.0697546	0.0427356	NA	NA	NA	NA	NA
29	0.0841688	0.0253169	NA	NA	NA	NA	NA
30	0.0830674	0.0491528	NA	NA	NA	NA	NA
59	0.558233	0.651351	8.22454	7.76926	2.21814	2.22587	2
51	0.126284	0.0709987	NA	NA	NA	NA	NA
52	0.871737	0.935455	7.94975	7.75159	1.80896	1.82039	2
40	0.786306	0.907755	9.9877	9.82277	1.57987	1.59262	2
64	0.884041	0.953023	10.4658	10.5666	2.22937	2.23609	2
80	0.105222	0.058076	NA	NA	NA	NA	NA
69	0.0654349	0.0470215	NA	NA	NA	NA	NA
56	0.901926	0.933592	6.90107	6.86696	2.37521	2.3903	2
58	0.686826	0.841001	4.8985	4.63847	1.81213	1.83617	2
49	0.0873622	0.0525791	NA	NA	NA	NA	NA
33	0.884703	0.956714	NA	NA	2.07703	2.08133	1
37	0.0916775	0.06868	NA	NA	1.98232	1.999	1
68	0.350047	0.330999	NA	NA	NA	NA	NA
67	0.892891	0.948787	NA	NA	1.46694	1.48472	1
53	0.933746	0.972518	5.37988	5.12216	2.21886	2.22399	2
50	0.611123	0.615145	9.0762	8.91767	2.08649	2.08929	2
42	0.14541	0.0930287	NA	NA	NA	NA	NA
77	0.325732	0.248064	NA	NA	NA	NA	NA
56	0.0607451	0.0252208	NA	NA	NA	NA	NA
89+	0.565936	0.575631	8.93431	8.93757	1.6168	1.63449	2
55	0.0655794	0.0166356	NA	NA	NA	NA	NA
19	0.819077	0.888134	NA	NA	2.19808	2.16845	1
31	0.129966	0.113442	NA	NA	NA	NA	NA
31	0.81248	0.913502	8.90801	8.89258	1.85191	1.87378	2
35	0.0893837	0.0584409	NA	NA	NA	NA	NA
69	0.0784466	0.0292311	NA	NA	NA	NA	NA
60	0.0399712	0.0101678	NA	NA	NA	NA	NA
78	0.501432	0.41962	NA	NA	2.26253	2.27067	4
47	0.200173	0.176506	NA	NA	NA	NA	NA
72	0.0702959	0.0165957	NA	NA	NA	NA	NA
50	0.438204	0.731057	11.0211	11.1004	2.30346	2.31235	3
63	0.105082	0.0393637	NA	NA	NA	NA	NA
55	0.821505	0.949016	11.4835	11.6361	2.73419	2.72177	3
39	0.309209	0.438616	NA	NA	NA	NA	NA
46	0.825597	0.92341	9.31685	9.2258	1.99789	2.00698	2
24	0.166833	0.0997782	NA	NA	NA	NA	NA
85	0.0911932	0.0383136	NA	NA	NA	NA	NA
37	0.0959473	0.060565	NA	NA	NA	NA	NA
59	0.36199	0.353989	NA	NA	NA	NA	NA
24	0.196487	0.190199	NA	NA	NA	NA	NA
26	0.170264	0.0906268	NA	NA	NA	NA	NA
58	0.804757	0.939886	NA	NA	1.98911	1.98417	1
74	0.0964281	0.0501397	NA	NA	NA	NA	NA
57	0.015239	0.00402915	NA	NA	NA	NA	NA
63	0.391425	0.446538	NA	NA	1.84206	1.86432	1
26	0.919741	0.984847	11.4238	11.423	1.79343	1.81801	2
70	0.604587	0.538451	7.42778	7.34402	2.22738	2.24287	2
53	0.56618	0.70213	9.09157	9.02516	1.76048	1.7718	2
72	0.0970535	0.0316423	NA	NA	NA	NA	NA
56	0.113622	0.120082	NA	NA	NA	NA	NA
55	0.076394	0.0488509	NA	NA	NA	NA	NA
72	0.107019	0.0542869	NA	NA	NA	NA	NA
86	0.314517	0.281486	NA	NA	NA	NA	NA
56	0.626353	0.719418	11.3541	11.5286	2.74963	2.72272	3
26	0.29591	0.236768	10.4122	10.6837	2.53447	2.52819	2
68	0.390245	0.462998	NA	NA	NA	NA	NA
46	0.938513	0.98452	9.16256	9.00977	2.52924	2.5141	3
83	0.404721	0.338964	NA	NA	NA	NA	NA
63	0.498468	0.534034	NA	NA	2.86308	2.86752	4
82	0.377679	0.472612	NA	NA	2.94787	2.93598	4
64	0.151748	0.104928	NA	NA	NA	NA	NA
75	0.160422	0.106116	NA	NA	NA	NA	NA
84	0.485484	0.496364	17.3843	17.8997	3.3736	3.36292	3
68	0.0354444	0.00883639	NA	NA	NA	NA	NA
67	0.891167	0.894916	6.9161	6.55878	1.83244	1.83131	2
46	0.851597	0.940968	NA	NA	1.90235	1.90884	1
50	0.133481	0.104763	NA	NA	NA	NA	NA
58	0.838524	0.833732	6.87305	6.58338	2.17594	2.17924	2
62	0.0754801	0.0459725	NA	NA	NA	NA	NA
60	0.861041	0.947962	8.70557	8.60627	1.99314	2.01068	2
33	0.138266	0.158021	NA	NA	NA	NA	NA
49	0.539549	0.465724	NA	NA	2.47267	2.47382	4
62	0.0423741	0.0160842	NA	NA	NA	NA	NA
58	0.537717	0.50609	11.6365	11.8756	2.47668	2.46581	3
84	0.0443475	0.0223364	NA	NA	NA	NA	NA
69	0.166453	0.105596	NA	NA	NA	NA	NA
51	0.479593	0.400515	13.5136	13.1575	2.75679	2.72698	3
58	0.248632	0.166589	11.6008	11.6554	2.32139	2.33343	2
69	0.51546	0.549492	16.2581	16.4471	2.80462	2.795	2
55	0.0816349	0.0310062	NA	NA	NA	NA	NA
18	0.0995596	0.056353	NA	NA	NA	NA	NA
89+	0.0993644	0.0481708	NA	NA	NA	NA	NA
63	0.120726	0.0682573	NA	NA	NA	NA	NA
72	0.0613461	0.0207015	12.247	12.3852	2.04253	2.04031	2
29	0.0743227	0.038254	NA	NA	NA	NA	NA
30	0.311603	0.144615	NA	NA	NA	NA	NA
48	0.758636	0.872872	NA	NA	2.67597	2.64535	3
78	0.137441	0.0539793	NA	NA	NA	NA	NA
66	0.10347	0.0940107	NA	NA	NA	NA	NA
52	0.460197	0.340344	NA	NA	NA	NA	NA
80	0.091119	0.0389771	NA	NA	NA	NA	NA
60	0.355825	0.418014	NA	NA	NA	NA	NA
64	0.328037	0.417572	NA	NA	NA	NA	NA
19	0.232265	0.248722	NA	NA	NA	NA	NA
63	0.21941	0.174999	NA	NA	NA	NA	NA
67	0.862676	0.935234	6.14755	5.80246	2.35614	2.35436	2
48	0.0921122	0.0255429	NA	NA	NA	NA	NA
52	0.0912621	0.0592027	NA	NA	NA	NA	NA
